# Supplementary material for: Isolable monoatomic monovalent bismuth complexes with a redox non-innocent bis-silylenyl carborane ligand
Source: Chem Sci. 2025 May 19;16(24):10826–32. doi: 10.1039/d5sc02644j (PMC12100516; doi:10.1039/d5sc02644j)
Supplement: SC-016-D5SC02644J-s002 [file SC-016-D5SC02644J-s002.cif]

# Supplementary Information (SI) for Chemical Science.
# This journal is © The Royal Society of Chemistry 2025

####################################################################### 
# 
# This file contains crystal structure data downloaded from the 
# Cambridge Structural Database (CSD) hosted by the Cambridge 
# Crystallographic Data Centre (CCDC).
# 
# Full information about CCDC data access policies and citation 
# guidelines are available at http://www.ccdc.cam.ac.uk/access/V1 
# 
# Audit and citation data items may have been added by the CCDC. 
# Please retain this information to preserve the provenance of 
# this file and to allow appropriate attribution of the data. 
# 
#######################################################################

data_1a
_database_code_depnum_ccdc_archive 'CCDC 2428091'
loop_
_audit_author_name
_audit_author_address
'Jian Xu'
;Technical University of Berlin
Germany
;
_audit_update_record             
;
2025-03-01 deposited with the CCDC.	2025-05-19 downloaded from the CCDC.
;
_audit_creation_date             2024-07-17
_audit_creation_method           
;
Olex2 1.5-beta
(compiled 2024.02.16 svn.r378c4104 for OlexSys, GUI svn.r6928)
;
_shelx_SHELXL_version_number     2014/7
_chemical_name_common            ?
_chemical_name_systematic        ?
_chemical_formula_moiety         'C32 H56 B10 Bi N4 Si2, I, 2[C6H6]'
_chemical_formula_sum            'C44 H68 B10 Bi I N4 Si2'
_chemical_formula_weight         1153.18
_chemical_melting_point          ?
loop_
_atom_type_symbol
_atom_type_description
_atom_type_scat_dispersion_real
_atom_type_scat_dispersion_imag
_atom_type_scat_source
C C 0.0181 0.0091 'International Tables Vol C Tables 4.2.6.8 and 6.1.1.4'
H H 0.0000 0.0000 'International Tables Vol C Tables 4.2.6.8 and 6.1.1.4'
B B 0.0090 0.0039 'International Tables Vol C Tables 4.2.6.8 and 6.1.1.4'
Bi Bi -4.0111 8.9310 'International Tables Vol C Tables 4.2.6.8 and 6.1.1.4'
I I -0.3257 6.8362 'International Tables Vol C Tables 4.2.6.8 and 6.1.1.4'
N N 0.0311 0.0180 'International Tables Vol C Tables 4.2.6.8 and 6.1.1.4'
Si Si 0.2541 0.3302 'International Tables Vol C Tables 4.2.6.8 and 6.1.1.4'

_shelx_space_group_comment       
;
The symmetry employed for this shelxl refinement is uniquely defined
by the following loop, which should always be used as a source of
symmetry information in preference to the above space-group names.
They are only intended as comments.
;
_space_group_crystal_system      monoclinic
_space_group_IT_number           14
_space_group_name_H-M_alt        'P 1 21/c 1'
_space_group_name_Hall           '-P 2ybc'
loop_
_space_group_symop_operation_xyz
'x, y, z'
'-x, y+1/2, -z+1/2'
'-x, -y, -z'
'x, -y-1/2, z-1/2'

_cell_length_a                   13.6332(2)
_cell_length_b                   18.0507(3)
_cell_length_c                   21.0915(3)
_cell_angle_alpha                90
_cell_angle_beta                 95.2830(10)
_cell_angle_gamma                90
_cell_volume                     5168.33(14)
_cell_formula_units_Z            4
_cell_measurement_reflns_used    10878
_cell_measurement_temperature    110.07(12)
_cell_measurement_theta_max      72.4760
_cell_measurement_theta_min      2.4070
_shelx_estimated_absorpt_T_max   0.794
_shelx_estimated_absorpt_T_min   0.644
_exptl_absorpt_coefficient_mu    12.077
_exptl_absorpt_correction_T_max  1.00000
_exptl_absorpt_correction_T_min  0.42040
_exptl_absorpt_correction_type   multi-scan
_exptl_absorpt_process_details   
;
CrysAlisPro 1.171.40.67a (Rigaku Oxford Diffraction, 2019)
Empirical absorption correction using spherical harmonics,
 implemented in SCALE3 ABSPACK scaling algorithm.
;
_exptl_absorpt_special_details   ?
_exptl_crystal_colour            orange
_exptl_crystal_colour_primary    orange
_exptl_crystal_density_diffrn    1.482
_exptl_crystal_density_meas      ?
_exptl_crystal_density_method    ?
_exptl_crystal_description       block
_exptl_crystal_F_000             2296
_exptl_crystal_size_max          0.04
_exptl_crystal_size_mid          0.03
_exptl_crystal_size_min          0.02
_exptl_transmission_factor_max   ?
_exptl_transmission_factor_min   ?
_diffrn_reflns_av_R_equivalents  0.0216
_diffrn_reflns_av_unetI/netI     0.0263
_diffrn_reflns_Laue_measured_fraction_full 0.999
_diffrn_reflns_Laue_measured_fraction_max 0.975
_diffrn_reflns_limit_h_max       16
_diffrn_reflns_limit_h_min       -14
_diffrn_reflns_limit_k_max       20
_diffrn_reflns_limit_k_min       -22
_diffrn_reflns_limit_l_max       26
_diffrn_reflns_limit_l_min       -25
_diffrn_reflns_number            20747
_diffrn_reflns_point_group_measured_fraction_full 0.999
_diffrn_reflns_point_group_measured_fraction_max 0.975
_diffrn_reflns_theta_full        67.684
_diffrn_reflns_theta_max         72.510
_diffrn_reflns_theta_min         3.228
_diffrn_ambient_temperature      110.07(12)
_diffrn_detector_area_resol_mean 10.5435
_diffrn_detector_type            Atlas
_diffrn_measured_fraction_theta_full 0.999
_diffrn_measured_fraction_theta_max 0.975
_diffrn_measurement_details      
;
List of Runs (angles in degrees, time in seconds):

  # Type    Start    End  Width  t~exp~   \w     \q     \k     \f   Frames
#--------------------------------------------------------------------------
  1  \w     10.00  98.00   1.00    7.00    --   41.62-125.00 120.00   88
  2  \w    -31.00  50.00   1.00    7.00    --   41.62 -57.00-120.00   81
  3  \w      6.00  58.00   1.00    7.00    --   41.62-125.00-150.00   52
  4  \w    100.00 139.00   1.00    8.00    --  103.63  77.00 -90.00   39
  5  \w     90.00 136.00   1.00    8.00    --  103.63 -77.00-180.00   46
  6  \w     30.00  72.00   1.00    8.00    --  103.63 -77.00-180.00   42
  7  \w     83.00 150.00   1.00    8.00    --  103.63  45.00-120.00   67
  8  \w     82.00 122.00   1.00    8.00    --  103.63  77.00 -30.00   40
  9  \w     95.00 148.00   1.00    8.00    --  103.63 111.00 150.00   53
 10  \w     51.00 127.00   1.00    8.00    --  103.63 -61.00 -30.00   76
 11  \w     99.00 147.00   1.00    8.00    --  103.63 111.00 -90.00   48
 12  \w     44.00  70.00   1.00    8.00    --  103.63 -15.00  90.00   26
;
_diffrn_measurement_device       'four-circle diffractometer'
_diffrn_measurement_device_type  'SuperNova, Single source at offset/far, Atlas'
_diffrn_measurement_method       '\w scans'
_diffrn_radiation_type           CuK\a
_diffrn_radiation_wavelength     1.54184
_diffrn_source                   ?
_reflns_Friedel_coverage         0.000
_reflns_Friedel_fraction_full    .
_reflns_Friedel_fraction_max     .
_reflns_number_gt                9260
_reflns_number_total             9991
_reflns_special_details          
;
 Reflections were merged by SHELXL according to the crystal
 class for the calculation of statistics and refinement.
 
 Structure factors included contributions from the .fab file.
 
 _reflns_Friedel_fraction is defined as the number of unique
 Friedel pairs measured divided by the number that would be
 possible theoretically, ignoring centric projections and
 systematic absences.
;
_reflns_threshold_expression     'I > 2\s(I)'
_computing_cell_refinement       'CrysAlisPro 1.171.40.67a (Rigaku OD, 2019)'
_computing_data_collection       'CrysAlisPro 1.171.40.67a (Rigaku OD, 2019)'
_computing_data_reduction        'CrysAlisPro 1.171.40.67a (Rigaku OD, 2019)'
_computing_molecular_graphics    'Olex2 1.5-beta (Dolomanov et al., 2009)'
_computing_publication_material  'Olex2 1.5-beta (Dolomanov et al., 2009)'
_computing_structure_refinement  'SHELXL 2014/7 (Sheldrick, 2015)'
_computing_structure_solution    'SHELXT 2014/5 (Sheldrick, 2014)'
_refine_diff_density_max         2.126
_refine_diff_density_min         -1.769
_refine_diff_density_rms         0.115
_refine_ls_extinction_coef       .
_refine_ls_extinction_method     none
_refine_ls_goodness_of_fit_ref   1.027
_refine_ls_hydrogen_treatment    constr
_refine_ls_matrix_type           full
_refine_ls_number_parameters     463
_refine_ls_number_reflns         9991
_refine_ls_number_restraints     0
_refine_ls_R_factor_all          0.0345
_refine_ls_R_factor_gt           0.0319
_refine_ls_restrained_S_all      1.027
_refine_ls_shift/su_max          0.002
_refine_ls_shift/su_mean         0.000
_refine_ls_structure_factor_coef Fsqd
_refine_ls_weighting_details     
'w=1/[\s^2^(Fo^2^)+(0.0397P)^2^+16.9393P] where P=(Fo^2^+2Fc^2^)/3'
_refine_ls_weighting_scheme      calc
_refine_ls_wR_factor_gt          0.0800
_refine_ls_wR_factor_ref         0.0818
_refine_special_details          ?
_olex2_refinement_description    
;
1.a Aromatic/amide H refined with riding coordinates:
 C9(H9), C28(H28), C24(H24), C27(H27), C10(H10), C25(H25), C26(H26), C13(H13),
 C11(H11), C12(H12)
1.b Idealised Me refined as rotating group:
 C17(H17A,H17B,H17C), C15(H15A,H15B,H15C), C16(H16A,H16B,H16C), C30(H30A,H30B,
 H30C), C32(H32A,H32B,H32C), C20(H20A,H20B,H20C), C21(H21A,H21B,H21C), C31(H31A,
 H31B,H31C), C19(H19A,H19B,H19C), C4(H4A,H4B,H4C), C6(H6A,H6B,H6C), C5(H5A,H5B,
 H5C)
1.c Boron cage BH refined with riding coordinates:
 B6(H6), B3(H3), B5(H5), B1(H1), B2(H2), B10(H10A), B7(H7), B9(H9A), B4(H4),
 B8(H8)
;
_atom_sites_solution_hydrogens   geom
_atom_sites_solution_primary     dual
_atom_sites_solution_secondary   ?
loop_
_atom_site_label
_atom_site_type_symbol
_atom_site_fract_x
_atom_site_fract_y
_atom_site_fract_z
_atom_site_U_iso_or_equiv
_atom_site_adp_type
_atom_site_occupancy
_atom_site_site_symmetry_order
_atom_site_calc_flag
_atom_site_refinement_flags_posn
_atom_site_refinement_flags_adp
_atom_site_refinement_flags_occupancy
_atom_site_disorder_assembly
_atom_site_disorder_group
Bi1 Bi 0.54538(2) 0.10020(2) 0.48507(2) 0.01832(5) Uani 1 1 d . . . . .
I1 I 0.29836(2) 0.03853(2) 0.41404(2) 0.03068(8) Uani 1 1 d . . . . .
Si2 Si 0.69629(7) 0.18135(5) 0.52390(4) 0.01289(18) Uani 1 1 d . . . . .
Si1 Si 0.48315(7) 0.23012(5) 0.44734(4) 0.01488(19) Uani 1 1 d . . . . .
N2 N 0.4083(2) 0.25160(16) 0.37312(14) 0.0140(6) Uani 1 1 d . . . . .
N3 N 0.7592(2) 0.18214(16) 0.60448(14) 0.0142(6) Uani 1 1 d . . . . .
N4 N 0.8250(2) 0.15741(16) 0.51783(14) 0.0145(6) Uani 1 1 d . . . . .
N1 N 0.3659(2) 0.26873(19) 0.46778(14) 0.0190(6) Uani 1 1 d . . . . .
C22 C 0.8428(3) 0.16049(18) 0.58166(17) 0.0138(7) Uani 1 1 d . . . . .
C7 C 0.3337(3) 0.27250(19) 0.40578(17) 0.0157(7) Uani 1 1 d . . . . .
C17 C 0.3912(3) 0.3142(2) 0.26714(18) 0.0224(8) Uani 1 1 d . . . . .
H17A H 0.3256 0.3328 0.2744 0.034 Uiso 1 1 calc R U . . .
H17B H 0.3949 0.3062 0.2215 0.034 Uiso 1 1 calc R U . . .
H17C H 0.4411 0.3506 0.2828 0.034 Uiso 1 1 calc R U . . .
C23 C 0.9389(3) 0.1490(2) 0.61913(17) 0.0173(7) Uani 1 1 d . . . . .
C15 C 0.3346(3) 0.1833(2) 0.27818(19) 0.0239(8) Uani 1 1 d . . . . .
H15A H 0.3421 0.1389 0.3049 0.036 Uiso 1 1 calc R U . . .
H15B H 0.3451 0.1703 0.2342 0.036 Uiso 1 1 calc R U . . .
H15C H 0.2681 0.2035 0.2796 0.036 Uiso 1 1 calc R U . . .
C9 C 0.1561(3) 0.2516(2) 0.36648(19) 0.0253(8) Uani 1 1 d . . . . .
H9 H 0.1654 0.1995 0.3698 0.030 Uiso 1 1 calc R U . . .
C14 C 0.4100(3) 0.2410(2) 0.30269(16) 0.0149(7) Uani 1 1 d . . . . .
C28 C 0.9962(3) 0.2111(2) 0.63436(19) 0.0236(8) Uani 1 1 d . . . . .
H28 H 0.9731 0.2589 0.6214 0.028 Uiso 1 1 calc R U . . .
C2 C 0.6889(3) 0.2842(2) 0.49786(17) 0.0164(7) Uani 1 1 d . . . . .
C18 C 0.7326(3) 0.1847(2) 0.67217(16) 0.0166(7) Uani 1 1 d . . . . .
C16 C 0.5127(3) 0.2121(2) 0.29295(17) 0.0200(8) Uani 1 1 d . . . . .
H16A H 0.5618 0.2500 0.3065 0.030 Uiso 1 1 calc R U . . .
H16B H 0.5165 0.2008 0.2478 0.030 Uiso 1 1 calc R U . . .
H16C H 0.5258 0.1671 0.3183 0.030 Uiso 1 1 calc R U . . .
C30 C 0.8782(3) 0.0389(2) 0.4749(2) 0.0252(9) Uani 1 1 d . . . . .
H30A H 0.8091 0.0235 0.4685 0.038 Uiso 1 1 calc R U . . .
H30B H 0.9064 0.0229 0.5171 0.038 Uiso 1 1 calc R U . . .
H30C H 0.9150 0.0161 0.4422 0.038 Uiso 1 1 calc R U . . .
C24 C 0.9714(3) 0.0783(2) 0.63848(19) 0.0224(8) Uani 1 1 d . . . . .
H24 H 0.9317 0.0359 0.6284 0.027 Uiso 1 1 calc R U . . .
C8 C 0.2348(3) 0.2992(2) 0.38039(17) 0.0178(7) Uani 1 1 d . . . . .
C1 C 0.5794(3) 0.3089(2) 0.45956(17) 0.0164(7) Uani 1 1 d . . . . .
C27 C 1.0879(3) 0.2031(3) 0.6688(2) 0.0320(10) Uani 1 1 d . . . . .
H27 H 1.1274 0.2454 0.6796 0.038 Uiso 1 1 calc R U . . .
C32 C 0.8394(3) 0.1472(2) 0.40437(18) 0.0251(8) Uani 1 1 d . . . . .
H32A H 0.8730 0.1217 0.3715 0.038 Uiso 1 1 calc R U . . .
H32B H 0.8469 0.2008 0.3997 0.038 Uiso 1 1 calc R U . . .
H32C H 0.7693 0.1343 0.3998 0.038 Uiso 1 1 calc R U . . .
C10 C 0.0639(3) 0.2803(3) 0.3477(2) 0.0388(11) Uani 1 1 d . . . . .
H10 H 0.0097 0.2477 0.3386 0.047 Uiso 1 1 calc R U . . .
C20 C 0.7812(4) 0.1228(3) 0.7126(2) 0.0341(10) Uani 1 1 d . . . . .
H20A H 0.7688 0.0752 0.6909 0.051 Uiso 1 1 calc R U . . .
H20B H 0.7539 0.1216 0.7540 0.051 Uiso 1 1 calc R U . . .
H20C H 0.8524 0.1316 0.7190 0.051 Uiso 1 1 calc R U . . .
C3 C 0.3084(3) 0.2701(2) 0.52515(18) 0.0230(8) Uani 1 1 d . . . . .
C25 C 1.0630(3) 0.0714(3) 0.6728(2) 0.0301(9) Uani 1 1 d . . . . .
H25 H 1.0862 0.0239 0.6865 0.036 Uiso 1 1 calc R U . . .
C21 C 0.6215(3) 0.1732(3) 0.66831(19) 0.0264(9) Uani 1 1 d . . . . .
H21A H 0.5886 0.2128 0.6427 0.040 Uiso 1 1 calc R U . . .
H21B H 0.5997 0.1742 0.7113 0.040 Uiso 1 1 calc R U . . .
H21C H 0.6049 0.1252 0.6485 0.040 Uiso 1 1 calc R U . . .
C29 C 0.8848(3) 0.1233(2) 0.46998(18) 0.0196(8) Uani 1 1 d . . . . .
C31 C 0.9921(3) 0.1496(3) 0.4784(2) 0.0257(9) Uani 1 1 d . . . . .
H31A H 1.0240 0.1306 0.5187 0.039 Uiso 1 1 calc R U . . .
H31B H 0.9939 0.2039 0.4789 0.039 Uiso 1 1 calc R U . . .
H31C H 1.0271 0.1313 0.4430 0.039 Uiso 1 1 calc R U . . .
C26 C 1.1210(3) 0.1335(3) 0.6871(2) 0.0365(11) Uani 1 1 d . . . . .
H26 H 1.1841 0.1280 0.7098 0.044 Uiso 1 1 calc R U . . .
C13 C 0.2216(3) 0.3753(2) 0.3736(2) 0.0327(10) Uani 1 1 d . . . . .
H13 H 0.2759 0.4080 0.3819 0.039 Uiso 1 1 calc R U . . .
C19 C 0.7597(4) 0.2595(3) 0.7020(2) 0.0355(11) Uani 1 1 d . . . . .
H19A H 0.8311 0.2669 0.7031 0.053 Uiso 1 1 calc R U . . .
H19B H 0.7400 0.2609 0.7455 0.053 Uiso 1 1 calc R U . . .
H19C H 0.7256 0.2989 0.6767 0.053 Uiso 1 1 calc R U . . .
C11 C 0.0498(4) 0.3554(3) 0.3421(2) 0.0453(14) Uani 1 1 d . . . . .
H11 H -0.0140 0.3745 0.3297 0.054 Uiso 1 1 calc R U . . .
B6 B 0.5970(3) 0.3745(2) 0.4031(2) 0.0219(9) Uani 1 1 d . . . . .
H6 H 0.5494 0.3799 0.3571 0.026 Uiso 1 1 calc R U . . .
B3 B 0.7398(3) 0.3569(2) 0.5410(2) 0.0215(9) Uani 1 1 d . . . . .
H3 H 0.7874 0.3504 0.5869 0.026 Uiso 1 1 calc R U . . .
B5 B 0.5528(4) 0.3996(2) 0.4764(2) 0.0244(10) Uani 1 1 d . . . . .
H5 H 0.4764 0.4215 0.4791 0.029 Uiso 1 1 calc R U . . .
B1 B 0.6808(3) 0.2996(2) 0.4172(2) 0.0187(8) Uani 1 1 d . . . . .
H1 H 0.6884 0.2547 0.3814 0.022 Uiso 1 1 calc R U . . .
B2 B 0.6110(3) 0.3396(2) 0.5359(2) 0.0202(9) Uani 1 1 d . . . . .
H2 H 0.5729 0.3210 0.5779 0.024 Uiso 1 1 calc R U . . .
C12 C 0.1284(4) 0.4032(3) 0.3546(3) 0.0462(14) Uani 1 1 d . . . . .
H12 H 0.1188 0.4551 0.3502 0.055 Uiso 1 1 calc R U . . .
B10 B 0.6552(4) 0.4313(2) 0.5278(2) 0.0259(10) Uani 1 1 d . . . . .
H10A H 0.6464 0.4746 0.5649 0.031 Uiso 1 1 calc R U . . .
B7 B 0.7260(4) 0.3910(3) 0.4078(2) 0.0239(9) Uani 1 1 d . . . . .
H7 H 0.7640 0.4074 0.3650 0.029 Uiso 1 1 calc R U . . .
B9 B 0.7616(4) 0.4268(3) 0.4861(2) 0.0263(10) Uani 1 1 d . . . . .
H9A H 0.8232 0.4675 0.4953 0.032 Uiso 1 1 calc R U . . .
B4 B 0.7835(3) 0.3328(3) 0.4683(2) 0.0223(9) Uani 1 1 d . . . . .
H4 H 0.8597 0.3106 0.4657 0.027 Uiso 1 1 calc R U . . .
B8 B 0.6467(4) 0.4530(2) 0.4452(2) 0.0253(10) Uani 1 1 d . . . . .
H8 H 0.6328 0.5108 0.4272 0.030 Uiso 1 1 calc R U . . .
C4 C 0.3791(4) 0.2833(4) 0.5824(3) 0.0545(15) Uani 1 1 d . . . . .
H4A H 0.4110 0.3315 0.5786 0.082 Uiso 1 1 calc R U . . .
H4B H 0.4291 0.2442 0.5856 0.082 Uiso 1 1 calc R U . . .
H4C H 0.3434 0.2829 0.6207 0.082 Uiso 1 1 calc R U . . .
C6 C 0.2319(5) 0.3348(4) 0.5219(3) 0.0545(15) Uani 1 1 d . . . . .
H6A H 0.2045 0.3396 0.5630 0.082 Uiso 1 1 calc R U . . .
H6B H 0.1787 0.3243 0.4886 0.082 Uiso 1 1 calc R U . . .
H6C H 0.2646 0.3812 0.5119 0.082 Uiso 1 1 calc R U . . .
C5 C 0.2552(5) 0.1985(4) 0.5285(3) 0.0608(18) Uani 1 1 d . . . . .
H5A H 0.3026 0.1589 0.5404 0.091 Uiso 1 1 calc R U . . .
H5B H 0.2205 0.1874 0.4868 0.091 Uiso 1 1 calc R U . . .
H5C H 0.2076 0.2020 0.5604 0.091 Uiso 1 1 calc R U . . .

loop_
_atom_site_aniso_label
_atom_site_aniso_U_11
_atom_site_aniso_U_22
_atom_site_aniso_U_33
_atom_site_aniso_U_23
_atom_site_aniso_U_13
_atom_site_aniso_U_12
Bi1 0.01900(8) 0.01381(8) 0.02180(8) 0.00403(5) -0.00003(6) -0.00528(5)
I1 0.02391(14) 0.03072(15) 0.03647(15) 0.01329(11) -0.00234(11) -0.00610(10)
Si2 0.0125(4) 0.0114(4) 0.0152(4) 0.0004(3) 0.0034(3) 0.0005(3)
Si1 0.0121(4) 0.0182(5) 0.0145(4) 0.0032(4) 0.0023(3) -0.0009(4)
N2 0.0132(14) 0.0151(14) 0.0138(14) 0.0006(11) 0.0009(11) 0.0023(11)
N3 0.0127(14) 0.0164(14) 0.0139(14) -0.0004(11) 0.0032(11) 0.0013(11)
N4 0.0139(14) 0.0155(14) 0.0145(14) -0.0010(11) 0.0033(11) 0.0018(11)
N1 0.0142(15) 0.0273(17) 0.0158(15) 0.0004(13) 0.0021(12) -0.0003(13)
C22 0.0154(17) 0.0078(15) 0.0187(17) -0.0011(13) 0.0042(13) -0.0017(13)
C7 0.0142(17) 0.0133(16) 0.0194(17) 0.0015(14) 0.0016(14) -0.0021(13)
C17 0.026(2) 0.0226(19) 0.0185(18) 0.0039(15) 0.0008(15) 0.0013(16)
C23 0.0147(17) 0.0195(18) 0.0178(17) -0.0020(14) 0.0022(14) 0.0020(14)
C15 0.025(2) 0.026(2) 0.0213(18) -0.0019(16) 0.0026(15) -0.0118(17)
C9 0.0177(19) 0.030(2) 0.028(2) 0.0014(17) 0.0013(16) -0.0021(16)
C14 0.0180(17) 0.0159(17) 0.0108(15) -0.0003(13) 0.0014(13) -0.0023(14)
C28 0.023(2) 0.024(2) 0.0241(19) -0.0045(16) 0.0048(16) -0.0027(16)
C2 0.0153(17) 0.0154(17) 0.0188(17) 0.0008(14) 0.0029(14) -0.0010(14)
C18 0.0199(18) 0.0182(18) 0.0121(16) -0.0006(14) 0.0036(13) 0.0018(14)
C16 0.0227(19) 0.0216(18) 0.0164(17) 0.0010(15) 0.0059(14) 0.0007(15)
C30 0.027(2) 0.021(2) 0.028(2) -0.0071(16) 0.0068(17) 0.0053(16)
C24 0.0171(19) 0.024(2) 0.0256(19) -0.0003(16) -0.0001(15) 0.0052(15)
C8 0.0163(18) 0.0202(18) 0.0171(17) 0.0021(14) 0.0025(14) 0.0058(14)
C1 0.0177(18) 0.0155(17) 0.0157(16) 0.0023(14) 0.0004(14) 0.0014(14)
C27 0.021(2) 0.048(3) 0.027(2) -0.009(2) 0.0012(17) -0.0124(19)
C32 0.024(2) 0.032(2) 0.0202(19) -0.0044(16) 0.0071(16) 0.0062(17)
C10 0.019(2) 0.064(3) 0.034(2) 0.002(2) 0.0001(18) -0.001(2)
C20 0.040(3) 0.044(3) 0.019(2) 0.0089(19) 0.0076(18) 0.017(2)
C3 0.0168(18) 0.034(2) 0.0190(18) -0.0001(16) 0.0074(15) 0.0009(16)
C25 0.025(2) 0.036(2) 0.029(2) 0.0028(19) -0.0010(17) 0.0076(18)
C21 0.021(2) 0.039(2) 0.0200(18) 0.0012(17) 0.0092(15) -0.0003(17)
C29 0.0168(18) 0.0215(19) 0.0219(18) -0.0048(15) 0.0098(15) 0.0016(15)
C31 0.0143(18) 0.036(2) 0.028(2) -0.0017(18) 0.0078(15) -0.0002(16)
C26 0.018(2) 0.062(3) 0.029(2) -0.003(2) -0.0038(17) 0.002(2)
C13 0.030(2) 0.023(2) 0.046(3) 0.0021(19) 0.006(2) 0.0071(18)
C19 0.051(3) 0.033(2) 0.026(2) -0.0125(19) 0.017(2) -0.014(2)
C11 0.027(2) 0.071(4) 0.038(3) 0.014(3) 0.005(2) 0.026(3)
B6 0.025(2) 0.016(2) 0.025(2) 0.0072(17) 0.0012(18) -0.0042(17)
B3 0.028(2) 0.0122(19) 0.023(2) 0.0000(16) -0.0028(18) -0.0029(17)
B5 0.032(3) 0.015(2) 0.026(2) 0.0081(17) 0.0019(19) 0.0056(18)
B1 0.017(2) 0.019(2) 0.020(2) 0.0027(16) 0.0026(16) -0.0052(16)
B2 0.025(2) 0.0152(19) 0.021(2) -0.0018(16) 0.0032(17) 0.0035(17)
C12 0.046(3) 0.036(3) 0.058(3) 0.013(2) 0.014(3) 0.026(2)
B10 0.040(3) 0.011(2) 0.026(2) -0.0025(17) 0.000(2) 0.0019(18)
B7 0.028(2) 0.022(2) 0.021(2) 0.0040(17) -0.0007(18) -0.0101(18)
B9 0.034(3) 0.015(2) 0.028(2) 0.0030(18) -0.005(2) -0.0073(19)
B4 0.021(2) 0.021(2) 0.025(2) 0.0028(18) 0.0015(17) -0.0067(17)
B8 0.035(3) 0.015(2) 0.025(2) 0.0047(17) -0.0042(19) -0.0032(18)
C4 0.045(3) 0.086(5) 0.035(3) -0.001(3) 0.012(2) 0.002(3)
C6 0.059(4) 0.057(4) 0.049(3) 0.000(3) 0.018(3) 0.019(3)
C5 0.072(4) 0.065(4) 0.051(3) -0.005(3) 0.039(3) -0.024(3)

_geom_special_details            
;
 All esds (except the esd in the dihedral angle between two l.s. planes)
 are estimated using the full covariance matrix.  The cell esds are taken
 into account individually in the estimation of esds in distances, angles
 and torsion angles; correlations between esds in cell parameters are only
 used when they are defined by crystal symmetry.  An approximate (isotropic)
 treatment of cell esds is used for estimating esds involving l.s. planes.
;
loop_
_geom_bond_atom_site_label_1
_geom_bond_atom_site_label_2
_geom_bond_distance
_geom_bond_site_symmetry_2
_geom_bond_publ_flag
Bi1 Si2 2.5958(9) . ?
Bi1 Si1 2.5940(10) . ?
Si2 N3 1.832(3) . ?
Si2 N4 1.823(3) . ?
Si2 C22 2.274(4) . ?
Si2 C2 1.937(4) . ?
Si1 N2 1.830(3) . ?
Si1 N1 1.832(3) . ?
Si1 C7 2.276(4) . ?
Si1 C1 1.937(4) . ?
N2 C7 1.335(5) . ?
N2 C14 1.500(4) . ?
N3 C22 1.336(4) . ?
N3 C18 1.506(4) . ?
N4 C22 1.347(5) . ?
N4 C29 1.488(4) . ?
N1 C7 1.342(5) . ?
N1 C3 1.501(5) . ?
C22 C23 1.480(5) . ?
C7 C8 1.484(5) . ?
C17 H17A 0.9800 . ?
C17 H17B 0.9800 . ?
C17 H17C 0.9800 . ?
C17 C14 1.530(5) . ?
C23 C28 1.387(5) . ?
C23 C24 1.399(5) . ?
C15 H15A 0.9800 . ?
C15 H15B 0.9800 . ?
C15 H15C 0.9800 . ?
C15 C14 1.520(5) . ?
C9 H9 0.9500 . ?
C9 C8 1.386(6) . ?
C9 C10 1.383(6) . ?
C14 C16 1.525(5) . ?
C28 H28 0.9500 . ?
C28 C27 1.395(6) . ?
C2 C1 1.691(5) . ?
C2 B3 1.707(5) . ?
C2 B1 1.716(5) . ?
C2 B2 1.710(5) . ?
C2 B4 1.722(6) . ?
C18 C20 1.521(5) . ?
C18 C21 1.523(5) . ?
C18 C19 1.521(5) . ?
C16 H16A 0.9800 . ?
C16 H16B 0.9800 . ?
C16 H16C 0.9800 . ?
C30 H30A 0.9800 . ?
C30 H30B 0.9800 . ?
C30 H30C 0.9800 . ?
C30 C29 1.531(5) . ?
C24 H24 0.9500 . ?
C24 C25 1.390(6) . ?
C8 C13 1.390(6) . ?
C1 B6 1.712(5) . ?
C1 B5 1.720(6) . ?
C1 B1 1.721(6) . ?
C1 B2 1.719(5) . ?
C27 H27 0.9500 . ?
C27 C26 1.377(7) . ?
C32 H32A 0.9800 . ?
C32 H32B 0.9800 . ?
C32 H32C 0.9800 . ?
C32 C29 1.525(5) . ?
C10 H10 0.9500 . ?
C10 C11 1.373(8) . ?
C20 H20A 0.9800 . ?
C20 H20B 0.9800 . ?
C20 H20C 0.9800 . ?
C3 C4 1.493(7) . ?
C3 C6 1.565(7) . ?
C3 C5 1.487(7) . ?
C25 H25 0.9500 . ?
C25 C26 1.389(7) . ?
C21 H21A 0.9800 . ?
C21 H21B 0.9800 . ?
C21 H21C 0.9800 . ?
C29 C31 1.534(5) . ?
C31 H31A 0.9800 . ?
C31 H31B 0.9800 . ?
C31 H31C 0.9800 . ?
C26 H26 0.9500 . ?
C13 H13 0.9500 . ?
C13 C12 1.391(7) . ?
C19 H19A 0.9800 . ?
C19 H19B 0.9800 . ?
C19 H19C 0.9800 . ?
C11 H11 0.9500 . ?
C11 C12 1.382(8) . ?
B6 H6 1.1200 . ?
B6 B5 1.769(7) . ?
B6 B1 1.779(6) . ?
B6 B7 1.777(7) . ?
B6 B8 1.773(6) . ?
B3 H3 1.1200 . ?
B3 B2 1.777(6) . ?
B3 B10 1.774(6) . ?
B3 B9 1.757(6) . ?
B3 B4 1.751(7) . ?
B5 H5 1.1200 . ?
B5 B2 1.788(6) . ?
B5 B10 1.782(7) . ?
B5 B8 1.777(7) . ?
B1 H1 1.1200 . ?
B1 B7 1.780(6) . ?
B1 B4 1.790(6) . ?
B2 H2 1.1200 . ?
B2 B10 1.775(6) . ?
C12 H12 0.9500 . ?
B10 H10A 1.1200 . ?
B10 B9 1.766(7) . ?
B10 B8 1.781(7) . ?
B7 H7 1.1200 . ?
B7 B9 1.798(7) . ?
B7 B4 1.779(6) . ?
B7 B8 1.789(7) . ?
B9 H9A 1.1200 . ?
B9 B4 1.769(7) . ?
B9 B8 1.781(7) . ?
B4 H4 1.1200 . ?
B8 H8 1.1200 . ?
C4 H4A 0.9800 . ?
C4 H4B 0.9800 . ?
C4 H4C 0.9800 . ?
C6 H6A 0.9800 . ?
C6 H6B 0.9800 . ?
C6 H6C 0.9800 . ?
C5 H5A 0.9800 . ?
C5 H5B 0.9800 . ?
C5 H5C 0.9800 . ?

loop_
_geom_angle_atom_site_label_1
_geom_angle_atom_site_label_2
_geom_angle_atom_site_label_3
_geom_angle
_geom_angle_site_symmetry_1
_geom_angle_site_symmetry_3
_geom_angle_publ_flag
Si1 Bi1 Si2 79.28(3) . . ?
N3 Si2 Bi1 125.94(10) . . ?
N3 Si2 C22 35.99(13) . . ?
N3 Si2 C2 105.25(15) . . ?
N4 Si2 Bi1 125.74(10) . . ?
N4 Si2 N3 72.27(13) . . ?
N4 Si2 C22 36.33(13) . . ?
N4 Si2 C2 103.43(15) . . ?
C22 Si2 Bi1 135.03(9) . . ?
C2 Si2 Bi1 115.65(11) . . ?
C2 Si2 C22 109.31(14) . . ?
N2 Si1 Bi1 126.51(10) . . ?
N2 Si1 N1 71.99(14) . . ?
N2 Si1 C7 35.92(13) . . ?
N2 Si1 C1 106.01(15) . . ?
N1 Si1 Bi1 122.66(11) . . ?
N1 Si1 C7 36.15(13) . . ?
N1 Si1 C1 106.54(16) . . ?
C7 Si1 Bi1 132.70(10) . . ?
C1 Si1 Bi1 115.14(11) . . ?
C1 Si1 C7 112.10(14) . . ?
C7 N2 Si1 90.6(2) . . ?
C7 N2 C14 129.0(3) . . ?
C14 N2 Si1 139.7(2) . . ?
C22 N3 Si2 90.3(2) . . ?
C22 N3 C18 129.7(3) . . ?
C18 N3 Si2 138.3(2) . . ?
C22 N4 Si2 90.4(2) . . ?
C22 N4 C29 129.4(3) . . ?
C29 N4 Si2 137.4(2) . . ?
C7 N1 Si1 90.2(2) . . ?
C7 N1 C3 129.5(3) . . ?
C3 N1 Si1 136.7(3) . . ?
N3 C22 Si2 53.68(18) . . ?
N3 C22 N4 106.9(3) . . ?
N3 C22 C23 126.2(3) . . ?
N4 C22 Si2 53.31(17) . . ?
N4 C22 C23 126.7(3) . . ?
C23 C22 Si2 178.5(3) . . ?
N2 C7 Si1 53.51(18) . . ?
N2 C7 N1 107.0(3) . . ?
N2 C7 C8 128.0(3) . . ?
N1 C7 Si1 53.61(18) . . ?
N1 C7 C8 124.9(3) . . ?
C8 C7 Si1 178.3(3) . . ?
H17A C17 H17B 109.5 . . ?
H17A C17 H17C 109.5 . . ?
H17B C17 H17C 109.5 . . ?
C14 C17 H17A 109.5 . . ?
C14 C17 H17B 109.5 . . ?
C14 C17 H17C 109.5 . . ?
C28 C23 C22 117.5(3) . . ?
C28 C23 C24 120.8(4) . . ?
C24 C23 C22 121.6(3) . . ?
H15A C15 H15B 109.5 . . ?
H15A C15 H15C 109.5 . . ?
H15B C15 H15C 109.5 . . ?
C14 C15 H15A 109.5 . . ?
C14 C15 H15B 109.5 . . ?
C14 C15 H15C 109.5 . . ?
C8 C9 H9 120.2 . . ?
C10 C9 H9 120.2 . . ?
C10 C9 C8 119.6(4) . . ?
N2 C14 C17 111.0(3) . . ?
N2 C14 C15 110.7(3) . . ?
N2 C14 C16 106.0(3) . . ?
C15 C14 C17 110.3(3) . . ?
C15 C14 C16 108.7(3) . . ?
C16 C14 C17 110.1(3) . . ?
C23 C28 H28 120.2 . . ?
C23 C28 C27 119.7(4) . . ?
C27 C28 H28 120.2 . . ?
C1 C2 Si2 114.1(2) . . ?
C1 C2 B3 110.5(3) . . ?
C1 C2 B1 60.7(2) . . ?
C1 C2 B2 60.7(2) . . ?
C1 C2 B4 110.5(3) . . ?
B3 C2 Si2 125.3(3) . . ?
B3 C2 B1 113.0(3) . . ?
B3 C2 B2 62.6(3) . . ?
B3 C2 B4 61.4(3) . . ?
B1 C2 Si2 115.6(2) . . ?
B1 C2 B4 62.7(2) . . ?
B2 C2 Si2 116.4(2) . . ?
B2 C2 B1 112.6(3) . . ?
B2 C2 B4 113.0(3) . . ?
B4 C2 Si2 124.7(3) . . ?
N3 C18 C20 112.2(3) . . ?
N3 C18 C21 105.7(3) . . ?
N3 C18 C19 110.4(3) . . ?
C20 C18 C21 108.1(3) . . ?
C20 C18 C19 110.1(4) . . ?
C19 C18 C21 110.2(3) . . ?
C14 C16 H16A 109.5 . . ?
C14 C16 H16B 109.5 . . ?
C14 C16 H16C 109.5 . . ?
H16A C16 H16B 109.5 . . ?
H16A C16 H16C 109.5 . . ?
H16B C16 H16C 109.5 . . ?
H30A C30 H30B 109.5 . . ?
H30A C30 H30C 109.5 . . ?
H30B C30 H30C 109.5 . . ?
C29 C30 H30A 109.5 . . ?
C29 C30 H30B 109.5 . . ?
C29 C30 H30C 109.5 . . ?
C23 C24 H24 120.7 . . ?
C25 C24 C23 118.7(4) . . ?
C25 C24 H24 120.7 . . ?
C9 C8 C7 122.3(3) . . ?
C9 C8 C13 120.0(4) . . ?
C13 C8 C7 117.6(4) . . ?
C2 C1 Si1 115.3(2) . . ?
C2 C1 B6 109.9(3) . . ?
C2 C1 B5 110.3(3) . . ?
C2 C1 B1 60.4(2) . . ?
C2 C1 B2 60.2(2) . . ?
B6 C1 Si1 123.5(3) . . ?
B6 C1 B5 62.0(3) . . ?
B6 C1 B1 62.4(2) . . ?
B6 C1 B2 113.0(3) . . ?
B5 C1 Si1 125.0(3) . . ?
B5 C1 B1 113.3(3) . . ?
B1 C1 Si1 115.2(2) . . ?
B2 C1 Si1 118.0(2) . . ?
B2 C1 B5 62.6(2) . . ?
B2 C1 B1 111.9(3) . . ?
C28 C27 H27 120.1 . . ?
C26 C27 C28 119.7(4) . . ?
C26 C27 H27 120.1 . . ?
H32A C32 H32B 109.5 . . ?
H32A C32 H32C 109.5 . . ?
H32B C32 H32C 109.5 . . ?
C29 C32 H32A 109.5 . . ?
C29 C32 H32B 109.5 . . ?
C29 C32 H32C 109.5 . . ?
C9 C10 H10 119.6 . . ?
C11 C10 C9 120.7(5) . . ?
C11 C10 H10 119.6 . . ?
C18 C20 H20A 109.5 . . ?
C18 C20 H20B 109.5 . . ?
C18 C20 H20C 109.5 . . ?
H20A C20 H20B 109.5 . . ?
H20A C20 H20C 109.5 . . ?
H20B C20 H20C 109.5 . . ?
N1 C3 C6 111.8(4) . . ?
C4 C3 N1 108.0(3) . . ?
C4 C3 C6 107.1(4) . . ?
C5 C3 N1 108.5(4) . . ?
C5 C3 C4 112.4(5) . . ?
C5 C3 C6 109.0(4) . . ?
C24 C25 H25 119.8 . . ?
C26 C25 C24 120.4(4) . . ?
C26 C25 H25 119.8 . . ?
C18 C21 H21A 109.5 . . ?
C18 C21 H21B 109.5 . . ?
C18 C21 H21C 109.5 . . ?
H21A C21 H21B 109.5 . . ?
H21A C21 H21C 109.5 . . ?
H21B C21 H21C 109.5 . . ?
N4 C29 C30 109.1(3) . . ?
N4 C29 C32 107.3(3) . . ?
N4 C29 C31 111.7(3) . . ?
C30 C29 C31 111.2(3) . . ?
C32 C29 C30 108.8(3) . . ?
C32 C29 C31 108.7(3) . . ?
C29 C31 H31A 109.5 . . ?
C29 C31 H31B 109.5 . . ?
C29 C31 H31C 109.5 . . ?
H31A C31 H31B 109.5 . . ?
H31A C31 H31C 109.5 . . ?
H31B C31 H31C 109.5 . . ?
C27 C26 C25 120.6(4) . . ?
C27 C26 H26 119.7 . . ?
C25 C26 H26 119.7 . . ?
C8 C13 H13 120.2 . . ?
C8 C13 C12 119.6(5) . . ?
C12 C13 H13 120.2 . . ?
C18 C19 H19A 109.5 . . ?
C18 C19 H19B 109.5 . . ?
C18 C19 H19C 109.5 . . ?
H19A C19 H19B 109.5 . . ?
H19A C19 H19C 109.5 . . ?
H19B C19 H19C 109.5 . . ?
C10 C11 H11 120.0 . . ?
C10 C11 C12 120.0(4) . . ?
C12 C11 H11 120.0 . . ?
C1 B6 H6 123.8 . . ?
C1 B6 B5 59.2(2) . . ?
C1 B6 B1 59.1(2) . . ?
C1 B6 B7 106.1(3) . . ?
C1 B6 B8 106.0(3) . . ?
B5 B6 H6 121.2 . . ?
B5 B6 B1 108.3(3) . . ?
B5 B6 B7 108.9(3) . . ?
B5 B6 B8 60.2(3) . . ?
B1 B6 H6 121.5 . . ?
B7 B6 H6 121.6 . . ?
B7 B6 B1 60.1(3) . . ?
B8 B6 H6 121.9 . . ?
B8 B6 B1 108.3(3) . . ?
B8 B6 B7 60.5(3) . . ?
C2 B3 H3 123.6 . . ?
C2 B3 B2 58.8(2) . . ?
C2 B3 B10 105.7(3) . . ?
C2 B3 B9 106.5(3) . . ?
C2 B3 B4 59.7(2) . . ?
B2 B3 H3 121.6 . . ?
B10 B3 H3 122.1 . . ?
B10 B3 B2 60.0(3) . . ?
B9 B3 H3 121.8 . . ?
B9 B3 B2 108.2(3) . . ?
B9 B3 B10 60.0(3) . . ?
B4 B3 H3 120.9 . . ?
B4 B3 B2 108.4(3) . . ?
B4 B3 B10 108.6(3) . . ?
B4 B3 B9 60.6(3) . . ?
C1 B5 B6 58.7(2) . . ?
C1 B5 H5 124.2 . . ?
C1 B5 B2 58.6(2) . . ?
C1 B5 B10 105.2(3) . . ?
C1 B5 B8 105.5(3) . . ?
B6 B5 H5 121.9 . . ?
B6 B5 B2 107.1(3) . . ?
B6 B5 B10 107.7(3) . . ?
B6 B5 B8 60.0(3) . . ?
B2 B5 H5 122.2 . . ?
B10 B5 H5 122.4 . . ?
B10 B5 B2 59.6(3) . . ?
B8 B5 H5 122.2 . . ?
B8 B5 B2 107.5(3) . . ?
B8 B5 B10 60.0(3) . . ?
C2 B1 C1 58.9(2) . . ?
C2 B1 B6 105.7(3) . . ?
C2 B1 H1 123.5 . . ?
C2 B1 B7 105.6(3) . . ?
C2 B1 B4 58.8(2) . . ?
C1 B1 B6 58.5(2) . . ?
C1 B1 H1 123.4 . . ?
C1 B1 B7 105.6(3) . . ?
C1 B1 B4 106.0(3) . . ?
B6 B1 H1 122.4 . . ?
B6 B1 B7 59.9(3) . . ?
B6 B1 B4 107.5(3) . . ?
B7 B1 H1 122.7 . . ?
B7 B1 B4 59.8(2) . . ?
B4 B1 H1 122.2 . . ?
C2 B2 C1 59.1(2) . . ?
C2 B2 B3 58.6(2) . . ?
C2 B2 B5 106.2(3) . . ?
C2 B2 H2 123.4 . . ?
C2 B2 B10 105.6(3) . . ?
C1 B2 B3 106.0(3) . . ?
C1 B2 B5 58.7(2) . . ?
C1 B2 H2 123.4 . . ?
C1 B2 B10 105.6(3) . . ?
B3 B2 B5 108.0(3) . . ?
B3 B2 H2 122.1 . . ?
B5 B2 H2 121.9 . . ?
B10 B2 B3 59.9(3) . . ?
B10 B2 B5 60.0(3) . . ?
B10 B2 H2 122.8 . . ?
C13 C12 H12 120.0 . . ?
C11 C12 C13 120.0(5) . . ?
C11 C12 H12 120.0 . . ?
B3 B10 B5 108.3(3) . . ?
B3 B10 B2 60.1(2) . . ?
B3 B10 H10A 121.9 . . ?
B3 B10 B8 107.7(3) . . ?
B5 B10 H10A 121.4 . . ?
B2 B10 B5 60.3(3) . . ?
B2 B10 H10A 121.7 . . ?
B2 B10 B8 107.9(3) . . ?
B9 B10 B3 59.5(3) . . ?
B9 B10 B5 108.4(3) . . ?
B9 B10 B2 107.8(3) . . ?
B9 B10 H10A 121.7 . . ?
B9 B10 B8 60.3(3) . . ?
B8 B10 B5 59.8(3) . . ?
B8 B10 H10A 121.9 . . ?
B6 B7 B1 60.0(2) . . ?
B6 B7 H7 121.9 . . ?
B6 B7 B9 107.0(3) . . ?
B6 B7 B4 108.0(3) . . ?
B6 B7 B8 59.6(3) . . ?
B1 B7 H7 121.7 . . ?
B1 B7 B9 107.3(3) . . ?
B1 B7 B8 107.5(3) . . ?
B9 B7 H7 122.6 . . ?
B4 B7 B1 60.4(2) . . ?
B4 B7 H7 121.8 . . ?
B4 B7 B9 59.3(3) . . ?
B4 B7 B8 107.3(3) . . ?
B8 B7 H7 122.2 . . ?
B8 B7 B9 59.5(3) . . ?
B3 B9 B10 60.5(3) . . ?
B3 B9 B7 107.5(3) . . ?
B3 B9 H9A 121.8 . . ?
B3 B9 B4 59.6(3) . . ?
B3 B9 B8 108.4(3) . . ?
B10 B9 B7 108.1(3) . . ?
B10 B9 H9A 121.4 . . ?
B10 B9 B4 108.2(3) . . ?
B10 B9 B8 60.3(3) . . ?
B7 B9 H9A 122.0 . . ?
B4 B9 B7 59.8(3) . . ?
B4 B9 H9A 121.9 . . ?
B4 B9 B8 108.1(3) . . ?
B8 B9 B7 60.0(3) . . ?
B8 B9 H9A 121.5 . . ?
C2 B4 B3 58.9(2) . . ?
C2 B4 B1 58.5(2) . . ?
C2 B4 B7 105.4(3) . . ?
C2 B4 B9 105.4(3) . . ?
C2 B4 H4 124.4 . . ?
B3 B4 B1 107.5(3) . . ?
B3 B4 B7 108.6(3) . . ?
B3 B4 B9 59.9(3) . . ?
B3 B4 H4 121.6 . . ?
B1 B4 H4 121.9 . . ?
B7 B4 B1 59.8(2) . . ?
B7 B4 H4 121.7 . . ?
B9 B4 B1 108.1(3) . . ?
B9 B4 B7 60.9(3) . . ?
B9 B4 H4 121.9 . . ?
B6 B8 B5 59.8(3) . . ?
B6 B8 B10 107.6(3) . . ?
B6 B8 B7 59.9(3) . . ?
B6 B8 B9 108.0(3) . . ?
B6 B8 H8 122.0 . . ?
B5 B8 B10 60.1(3) . . ?
B5 B8 B7 108.0(3) . . ?
B5 B8 B9 107.9(3) . . ?
B5 B8 H8 121.7 . . ?
B10 B8 B7 107.8(3) . . ?
B10 B8 B9 59.5(3) . . ?
B10 B8 H8 122.1 . . ?
B7 B8 H8 121.6 . . ?
B9 B8 B7 60.5(3) . . ?
B9 B8 H8 121.7 . . ?
C3 C4 H4A 109.5 . . ?
C3 C4 H4B 109.5 . . ?
C3 C4 H4C 109.5 . . ?
H4A C4 H4B 109.5 . . ?
H4A C4 H4C 109.5 . . ?
H4B C4 H4C 109.5 . . ?
C3 C6 H6A 109.5 . . ?
C3 C6 H6B 109.5 . . ?
C3 C6 H6C 109.5 . . ?
H6A C6 H6B 109.5 . . ?
H6A C6 H6C 109.5 . . ?
H6B C6 H6C 109.5 . . ?
C3 C5 H5A 109.5 . . ?
C3 C5 H5B 109.5 . . ?
C3 C5 H5C 109.5 . . ?
H5A C5 H5B 109.5 . . ?
H5A C5 H5C 109.5 . . ?
H5B C5 H5C 109.5 . . ?

loop_
_geom_torsion_atom_site_label_1
_geom_torsion_atom_site_label_2
_geom_torsion_atom_site_label_3
_geom_torsion_atom_site_label_4
_geom_torsion
_geom_torsion_site_symmetry_1
_geom_torsion_site_symmetry_2
_geom_torsion_site_symmetry_3
_geom_torsion_site_symmetry_4
_geom_torsion_publ_flag
Bi1 Si2 N3 C22 119.26(18) . . . . ?
Bi1 Si2 N3 C18 -45.8(4) . . . . ?
Bi1 Si2 N4 C22 -119.51(18) . . . . ?
Bi1 Si2 N4 C29 41.7(4) . . . . ?
Bi1 Si1 N2 C7 114.6(2) . . . . ?
Bi1 Si1 N2 C14 -54.9(4) . . . . ?
Bi1 Si1 N1 C7 -119.2(2) . . . . ?
Bi1 Si1 N1 C3 39.6(4) . . . . ?
Si2 N3 C22 N4 3.3(3) . . . . ?
Si2 N3 C22 C23 178.1(3) . . . . ?
Si2 N3 C18 C20 127.5(4) . . . . ?
Si2 N3 C18 C21 9.9(5) . . . . ?
Si2 N3 C18 C19 -109.3(4) . . . . ?
Si2 N4 C22 N3 -3.3(3) . . . . ?
Si2 N4 C22 C23 -178.1(3) . . . . ?
Si2 N4 C29 C30 -83.5(4) . . . . ?
Si2 N4 C29 C32 34.2(5) . . . . ?
Si2 N4 C29 C31 153.1(3) . . . . ?
Si2 C2 C1 Si1 -1.2(3) . . . . ?
Si2 C2 C1 B6 -146.4(3) . . . . ?
Si2 C2 C1 B5 147.1(3) . . . . ?
Si2 C2 C1 B1 -107.0(3) . . . . ?
Si2 C2 C1 B2 107.9(3) . . . . ?
Si2 C2 B3 B2 -104.3(3) . . . . ?
Si2 C2 B3 B10 -143.2(3) . . . . ?
Si2 C2 B3 B9 154.1(3) . . . . ?
Si2 C2 B3 B4 114.2(3) . . . . ?
Si2 C2 B1 C1 104.5(3) . . . . ?
Si2 C2 B1 B6 141.1(3) . . . . ?
Si2 C2 B1 B7 -156.4(3) . . . . ?
Si2 C2 B1 B4 -117.6(3) . . . . ?
Si2 C2 B2 C1 -104.1(3) . . . . ?
Si2 C2 B2 B3 118.0(3) . . . . ?
Si2 C2 B2 B5 -140.5(3) . . . . ?
Si2 C2 B2 B10 156.8(3) . . . . ?
Si2 C2 B4 B3 -115.0(3) . . . . ?
Si2 C2 B4 B1 103.6(3) . . . . ?
Si2 C2 B4 B7 142.3(3) . . . . ?
Si2 C2 B4 B9 -154.3(3) . . . . ?
Si1 N2 C7 N1 4.3(3) . . . . ?
Si1 N2 C7 C8 -178.9(3) . . . . ?
Si1 N2 C14 C17 -129.5(3) . . . . ?
Si1 N2 C14 C15 107.6(4) . . . . ?
Si1 N2 C14 C16 -10.1(5) . . . . ?
Si1 N1 C7 N2 -4.2(3) . . . . ?
Si1 N1 C7 C8 178.8(3) . . . . ?
Si1 N1 C3 C4 41.9(6) . . . . ?
Si1 N1 C3 C6 159.5(4) . . . . ?
Si1 N1 C3 C5 -80.2(5) . . . . ?
Si1 C1 B6 B5 115.3(3) . . . . ?
Si1 C1 B6 B1 -103.3(3) . . . . ?
Si1 C1 B6 B7 -142.1(3) . . . . ?
Si1 C1 B6 B8 154.7(3) . . . . ?
Si1 C1 B5 B6 -113.0(3) . . . . ?
Si1 C1 B5 B2 106.4(3) . . . . ?
Si1 C1 B5 B10 145.3(3) . . . . ?
Si1 C1 B5 B8 -152.2(3) . . . . ?
Si1 C1 B1 C2 -106.1(3) . . . . ?
Si1 C1 B1 B6 116.3(3) . . . . ?
Si1 C1 B1 B7 154.9(2) . . . . ?
Si1 C1 B1 B4 -142.7(3) . . . . ?
Si1 C1 B2 C2 104.7(3) . . . . ?
Si1 C1 B2 B3 141.3(3) . . . . ?
Si1 C1 B2 B5 -117.1(3) . . . . ?
Si1 C1 B2 B10 -156.2(3) . . . . ?
N2 Si1 N1 C7 3.1(2) . . . . ?
N2 Si1 N1 C3 161.9(4) . . . . ?
N2 C7 C8 C9 89.9(5) . . . . ?
N2 C7 C8 C13 -93.2(5) . . . . ?
N3 Si2 N4 C22 2.4(2) . . . . ?
N3 Si2 N4 C29 163.6(4) . . . . ?
N3 C22 C23 C28 -81.0(5) . . . . ?
N3 C22 C23 C24 99.2(5) . . . . ?
N4 Si2 N3 C22 -2.5(2) . . . . ?
N4 Si2 N3 C18 -167.6(4) . . . . ?
N4 C22 C23 C28 92.8(4) . . . . ?
N4 C22 C23 C24 -87.0(5) . . . . ?
N1 Si1 N2 C7 -3.1(2) . . . . ?
N1 Si1 N2 C14 -172.6(4) . . . . ?
N1 C7 C8 C9 -93.8(5) . . . . ?
N1 C7 C8 C13 83.1(5) . . . . ?
C22 Si2 N3 C18 -165.1(5) . . . . ?
C22 Si2 N4 C29 161.2(5) . . . . ?
C22 N3 C18 C20 -33.0(5) . . . . ?
C22 N3 C18 C21 -150.6(4) . . . . ?
C22 N3 C18 C19 90.2(5) . . . . ?
C22 N4 C29 C30 71.8(5) . . . . ?
C22 N4 C29 C32 -170.6(3) . . . . ?
C22 N4 C29 C31 -51.6(5) . . . . ?
C22 C23 C28 C27 -179.1(4) . . . . ?
C22 C23 C24 C25 179.1(4) . . . . ?
C7 Si1 N2 C14 -169.5(5) . . . . ?
C7 Si1 N1 C3 158.8(5) . . . . ?
C7 N2 C14 C17 64.1(5) . . . . ?
C7 N2 C14 C15 -58.8(5) . . . . ?
C7 N2 C14 C16 -176.5(3) . . . . ?
C7 N1 C3 C4 -166.1(4) . . . . ?
C7 N1 C3 C6 -48.5(6) . . . . ?
C7 N1 C3 C5 71.7(6) . . . . ?
C7 C8 C13 C12 -175.1(4) . . . . ?
C23 C28 C27 C26 0.3(6) . . . . ?
C23 C24 C25 C26 -0.4(6) . . . . ?
C9 C8 C13 C12 1.9(7) . . . . ?
C9 C10 C11 C12 0.7(8) . . . . ?
C14 N2 C7 Si1 171.2(4) . . . . ?
C14 N2 C7 N1 175.5(3) . . . . ?
C14 N2 C7 C8 -7.7(6) . . . . ?
C28 C23 C24 C25 -0.7(6) . . . . ?
C28 C27 C26 C25 -1.4(7) . . . . ?
C2 Si2 N3 C22 -102.0(2) . . . . ?
C2 Si2 N3 C18 92.9(4) . . . . ?
C2 Si2 N4 C22 104.4(2) . . . . ?
C2 Si2 N4 C29 -94.4(4) . . . . ?
C2 C1 B6 B5 -103.0(3) . . . . ?
C2 C1 B6 B1 38.5(3) . . . . ?
C2 C1 B6 B7 -0.3(4) . . . . ?
C2 C1 B6 B8 -63.5(4) . . . . ?
C2 C1 B5 B6 102.4(3) . . . . ?
C2 C1 B5 B2 -38.1(3) . . . . ?
C2 C1 B5 B10 0.8(4) . . . . ?
C2 C1 B5 B8 63.2(4) . . . . ?
C2 C1 B1 B6 -137.7(3) . . . . ?
C2 C1 B1 B7 -99.1(3) . . . . ?
C2 C1 B1 B4 -36.7(3) . . . . ?
C2 C1 B2 B3 36.6(3) . . . . ?
C2 C1 B2 B5 138.2(3) . . . . ?
C2 C1 B2 B10 99.1(3) . . . . ?
C2 B3 B2 C1 -36.8(3) . . . . ?
C2 B3 B2 B5 -98.4(3) . . . . ?
C2 B3 B2 B10 -135.8(3) . . . . ?
C2 B3 B10 B5 0.7(4) . . . . ?
C2 B3 B10 B2 38.3(3) . . . . ?
C2 B3 B10 B9 -100.3(3) . . . . ?
C2 B3 B10 B8 -62.6(4) . . . . ?
C2 B3 B9 B10 99.0(3) . . . . ?
C2 B3 B9 B7 -2.3(4) . . . . ?
C2 B3 B9 B4 -39.5(3) . . . . ?
C2 B3 B9 B8 61.1(4) . . . . ?
C2 B3 B4 B1 33.9(3) . . . . ?
C2 B3 B4 B7 97.1(3) . . . . ?
C2 B3 B4 B9 135.1(3) . . . . ?
C2 B1 B7 B6 -99.4(3) . . . . ?
C2 B1 B7 B9 0.7(4) . . . . ?
C2 B1 B7 B4 38.3(3) . . . . ?
C2 B1 B7 B8 -62.1(4) . . . . ?
C2 B1 B4 B3 -34.0(3) . . . . ?
C2 B1 B4 B7 -135.8(3) . . . . ?
C2 B1 B4 B9 -97.3(3) . . . . ?
C2 B2 B10 B3 -38.1(3) . . . . ?
C2 B2 B10 B5 100.0(3) . . . . ?
C2 B2 B10 B9 -1.3(4) . . . . ?
C2 B2 B10 B8 62.3(4) . . . . ?
C18 N3 C22 Si2 167.2(4) . . . . ?
C18 N3 C22 N4 170.5(3) . . . . ?
C18 N3 C22 C23 -14.7(6) . . . . ?
C24 C23 C28 C27 0.7(6) . . . . ?
C24 C25 C26 C27 1.4(7) . . . . ?
C8 C9 C10 C11 0.7(7) . . . . ?
C8 C13 C12 C11 -0.5(8) . . . . ?
C1 Si1 N2 C7 -105.7(2) . . . . ?
C1 Si1 N2 C14 84.8(4) . . . . ?
C1 Si1 N1 C7 105.0(2) . . . . ?
C1 Si1 N1 C3 -96.2(4) . . . . ?
C1 C2 B3 B2 38.6(3) . . . . ?
C1 C2 B3 B10 -0.2(4) . . . . ?
C1 C2 B3 B9 -62.9(4) . . . . ?
C1 C2 B3 B4 -102.8(3) . . . . ?
C1 C2 B1 B6 36.6(3) . . . . ?
C1 C2 B1 B7 99.1(3) . . . . ?
C1 C2 B1 B4 137.8(3) . . . . ?
C1 C2 B2 B3 -137.9(3) . . . . ?
C1 C2 B2 B5 -36.4(3) . . . . ?
C1 C2 B2 B10 -99.1(3) . . . . ?
C1 C2 B4 B3 102.8(3) . . . . ?
C1 C2 B4 B1 -38.7(3) . . . . ?
C1 C2 B4 B7 0.1(4) . . . . ?
C1 C2 B4 B9 63.5(4) . . . . ?
C1 B6 B5 B2 34.6(3) . . . . ?
C1 B6 B5 B10 97.4(3) . . . . ?
C1 B6 B5 B8 135.3(3) . . . . ?
C1 B6 B1 C2 -36.8(3) . . . . ?
C1 B6 B1 B7 -136.0(3) . . . . ?
C1 B6 B1 B4 -98.4(3) . . . . ?
C1 B6 B7 B1 38.3(3) . . . . ?
C1 B6 B7 B9 -62.1(4) . . . . ?
C1 B6 B7 B4 0.3(4) . . . . ?
C1 B6 B7 B8 -99.6(3) . . . . ?
C1 B6 B8 B5 -39.0(3) . . . . ?
C1 B6 B8 B10 -1.0(4) . . . . ?
C1 B6 B8 B7 99.8(3) . . . . ?
C1 B6 B8 B9 61.7(4) . . . . ?
C1 B5 B2 C2 36.6(3) . . . . ?
C1 B5 B2 B3 98.1(3) . . . . ?
C1 B5 B2 B10 135.5(3) . . . . ?
C1 B5 B10 B3 -0.9(4) . . . . ?
C1 B5 B10 B2 -38.4(3) . . . . ?
C1 B5 B10 B9 62.2(4) . . . . ?
C1 B5 B10 B8 99.3(3) . . . . ?
C1 B5 B8 B6 38.6(3) . . . . ?
C1 B5 B8 B10 -98.9(3) . . . . ?
C1 B5 B8 B7 1.8(4) . . . . ?
C1 B5 B8 B9 -62.2(4) . . . . ?
C1 B1 B7 B6 -38.0(3) . . . . ?
C1 B1 B7 B9 62.1(4) . . . . ?
C1 B1 B7 B4 99.7(3) . . . . ?
C1 B1 B7 B8 -0.6(4) . . . . ?
C1 B1 B4 C2 36.7(3) . . . . ?
C1 B1 B4 B3 2.7(4) . . . . ?
C1 B1 B4 B7 -99.1(3) . . . . ?
C1 B1 B4 B9 -60.5(4) . . . . ?
C1 B2 B10 B3 -99.7(3) . . . . ?
C1 B2 B10 B5 38.5(3) . . . . ?
C1 B2 B10 B9 -62.9(4) . . . . ?
C1 B2 B10 B8 0.8(4) . . . . ?
C10 C9 C8 C7 174.9(4) . . . . ?
C10 C9 C8 C13 -2.0(6) . . . . ?
C10 C11 C12 C13 -0.8(8) . . . . ?
C3 N1 C7 Si1 -161.2(5) . . . . ?
C3 N1 C7 N2 -165.4(4) . . . . ?
C3 N1 C7 C8 17.6(6) . . . . ?
C29 N4 C22 Si2 -163.6(4) . . . . ?
C29 N4 C22 N3 -166.9(3) . . . . ?
C29 N4 C22 C23 18.3(6) . . . . ?
B6 C1 B5 B2 -140.5(3) . . . . ?
B6 C1 B5 B10 -101.7(3) . . . . ?
B6 C1 B5 B8 -39.2(3) . . . . ?
B6 C1 B1 C2 137.7(3) . . . . ?
B6 C1 B1 B7 38.6(3) . . . . ?
B6 C1 B1 B4 101.0(3) . . . . ?
B6 C1 B2 C2 -100.6(3) . . . . ?
B6 C1 B2 B3 -64.1(4) . . . . ?
B6 C1 B2 B5 37.6(3) . . . . ?
B6 C1 B2 B10 -1.5(4) . . . . ?
B6 B5 B2 C2 1.9(4) . . . . ?
B6 B5 B2 C1 -34.6(3) . . . . ?
B6 B5 B2 B3 63.5(4) . . . . ?
B6 B5 B2 B10 100.8(4) . . . . ?
B6 B5 B10 B3 -62.3(4) . . . . ?
B6 B5 B10 B2 -99.8(3) . . . . ?
B6 B5 B10 B9 0.7(4) . . . . ?
B6 B5 B10 B8 37.9(3) . . . . ?
B6 B5 B8 B10 -137.5(3) . . . . ?
B6 B5 B8 B7 -36.9(3) . . . . ?
B6 B5 B8 B9 -100.8(4) . . . . ?
B6 B1 B7 B9 100.1(4) . . . . ?
B6 B1 B7 B4 137.7(3) . . . . ?
B6 B1 B7 B8 37.3(3) . . . . ?
B6 B1 B4 C2 98.1(3) . . . . ?
B6 B1 B4 B3 64.1(4) . . . . ?
B6 B1 B4 B7 -37.7(3) . . . . ?
B6 B1 B4 B9 0.9(4) . . . . ?
B6 B7 B9 B3 64.1(4) . . . . ?
B6 B7 B9 B10 0.3(4) . . . . ?
B6 B7 B9 B4 101.2(3) . . . . ?
B6 B7 B9 B8 -37.4(3) . . . . ?
B6 B7 B4 C2 -0.2(4) . . . . ?
B6 B7 B4 B3 -62.0(4) . . . . ?
B6 B7 B4 B1 37.8(3) . . . . ?
B6 B7 B4 B9 -99.5(4) . . . . ?
B6 B7 B8 B5 36.8(3) . . . . ?
B6 B7 B8 B10 100.4(3) . . . . ?
B6 B7 B8 B9 137.6(3) . . . . ?
B3 C2 C1 Si1 -148.6(3) . . . . ?
B3 C2 C1 B6 66.2(4) . . . . ?
B3 C2 C1 B5 -0.4(4) . . . . ?
B3 C2 C1 B1 105.6(3) . . . . ?
B3 C2 C1 B2 -39.5(3) . . . . ?
B3 C2 B1 C1 -101.4(3) . . . . ?
B3 C2 B1 B6 -64.7(4) . . . . ?
B3 C2 B1 B7 -2.2(4) . . . . ?
B3 C2 B1 B4 36.5(3) . . . . ?
B3 C2 B2 C1 137.9(3) . . . . ?
B3 C2 B2 B5 101.5(3) . . . . ?
B3 C2 B2 B10 38.8(3) . . . . ?
B3 C2 B4 B1 -141.4(3) . . . . ?
B3 C2 B4 B7 -102.7(3) . . . . ?
B3 C2 B4 B9 -39.3(3) . . . . ?
B3 B2 B10 B5 138.2(3) . . . . ?
B3 B2 B10 B9 36.8(3) . . . . ?
B3 B2 B10 B8 100.5(4) . . . . ?
B3 B10 B9 B7 100.3(3) . . . . ?
B3 B10 B9 B4 37.0(3) . . . . ?
B3 B10 B9 B8 137.9(3) . . . . ?
B3 B10 B8 B6 63.6(4) . . . . ?
B3 B10 B8 B5 101.3(3) . . . . ?
B3 B10 B8 B7 0.4(4) . . . . ?
B3 B10 B8 B9 -37.3(3) . . . . ?
B3 B9 B4 C2 38.8(3) . . . . ?
B3 B9 B4 B1 100.1(3) . . . . ?
B3 B9 B4 B7 138.2(3) . . . . ?
B3 B9 B8 B6 -62.2(4) . . . . ?
B3 B9 B8 B5 1.0(4) . . . . ?
B3 B9 B8 B10 38.0(3) . . . . ?
B3 B9 B8 B7 -100.0(3) . . . . ?
B5 C1 B6 B1 141.5(3) . . . . ?
B5 C1 B6 B7 102.7(3) . . . . ?
B5 C1 B6 B8 39.4(3) . . . . ?
B5 C1 B1 C2 100.9(3) . . . . ?
B5 C1 B1 B6 -36.8(3) . . . . ?
B5 C1 B1 B7 1.8(4) . . . . ?
B5 C1 B1 B4 64.2(4) . . . . ?
B5 C1 B2 C2 -138.2(3) . . . . ?
B5 C1 B2 B3 -101.6(3) . . . . ?
B5 C1 B2 B10 -39.1(3) . . . . ?
B5 B6 B1 C2 -2.5(4) . . . . ?
B5 B6 B1 C1 34.3(3) . . . . ?
B5 B6 B1 B7 -101.7(3) . . . . ?
B5 B6 B1 B4 -64.1(4) . . . . ?
B5 B6 B7 B1 100.7(3) . . . . ?
B5 B6 B7 B9 0.2(4) . . . . ?
B5 B6 B7 B4 62.7(4) . . . . ?
B5 B6 B7 B8 -37.2(3) . . . . ?
B5 B6 B8 B10 37.9(3) . . . . ?
B5 B6 B8 B7 138.8(3) . . . . ?
B5 B6 B8 B9 100.7(4) . . . . ?
B5 B2 B10 B3 -138.2(3) . . . . ?
B5 B2 B10 B9 -101.4(4) . . . . ?
B5 B2 B10 B8 -37.7(3) . . . . ?
B5 B10 B9 B3 -100.9(3) . . . . ?
B5 B10 B9 B7 -0.6(4) . . . . ?
B5 B10 B9 B4 -63.9(4) . . . . ?
B5 B10 B9 B8 37.0(3) . . . . ?
B5 B10 B8 B6 -37.8(3) . . . . ?
B5 B10 B8 B7 -100.9(3) . . . . ?
B5 B10 B8 B9 -138.7(3) . . . . ?
B1 C2 C1 Si1 105.8(3) . . . . ?
B1 C2 C1 B6 -39.4(3) . . . . ?
B1 C2 C1 B5 -106.0(3) . . . . ?
B1 C2 C1 B2 -145.1(3) . . . . ?
B1 C2 B3 B2 104.5(3) . . . . ?
B1 C2 B3 B10 65.6(4) . . . . ?
B1 C2 B3 B9 2.9(4) . . . . ?
B1 C2 B3 B4 -37.0(3) . . . . ?
B1 C2 B2 C1 32.7(3) . . . . ?
B1 C2 B2 B3 -105.2(3) . . . . ?
B1 C2 B2 B5 -3.7(4) . . . . ?
B1 C2 B2 B10 -66.4(4) . . . . ?
B1 C2 B4 B3 141.4(3) . . . . ?
B1 C2 B4 B7 38.7(3) . . . . ?
B1 C2 B4 B9 102.1(3) . . . . ?
B1 C1 B6 B5 -141.5(3) . . . . ?
B1 C1 B6 B7 -38.8(3) . . . . ?
B1 C1 B6 B8 -102.0(3) . . . . ?
B1 C1 B5 B6 36.9(3) . . . . ?
B1 C1 B5 B2 -103.6(3) . . . . ?
B1 C1 B5 B10 -64.8(4) . . . . ?
B1 C1 B5 B8 -2.3(4) . . . . ?
B1 C1 B2 C2 -32.4(3) . . . . ?
B1 C1 B2 B3 4.1(4) . . . . ?
B1 C1 B2 B5 105.8(3) . . . . ?
B1 C1 B2 B10 66.7(4) . . . . ?
B1 B6 B5 C1 -34.2(3) . . . . ?
B1 B6 B5 B2 0.4(4) . . . . ?
B1 B6 B5 B10 63.2(4) . . . . ?
B1 B6 B5 B8 101.1(3) . . . . ?
B1 B6 B7 B9 -100.5(3) . . . . ?
B1 B6 B7 B4 -38.0(3) . . . . ?
B1 B6 B7 B8 -137.9(3) . . . . ?
B1 B6 B8 B5 -101.0(3) . . . . ?
B1 B6 B8 B10 -63.1(4) . . . . ?
B1 B6 B8 B7 37.7(3) . . . . ?
B1 B6 B8 B9 -0.3(4) . . . . ?
B1 B7 B9 B3 1.0(5) . . . . ?
B1 B7 B9 B10 -62.9(4) . . . . ?
B1 B7 B9 B4 38.1(3) . . . . ?
B1 B7 B9 B8 -100.6(3) . . . . ?
B1 B7 B4 C2 -38.1(3) . . . . ?
B1 B7 B4 B3 -99.8(3) . . . . ?
B1 B7 B4 B9 -137.3(3) . . . . ?
B1 B7 B8 B6 -37.5(3) . . . . ?
B1 B7 B8 B5 -0.7(4) . . . . ?
B1 B7 B8 B10 62.8(4) . . . . ?
B1 B7 B8 B9 100.1(3) . . . . ?
B2 C2 C1 Si1 -109.1(3) . . . . ?
B2 C2 C1 B6 105.7(3) . . . . ?
B2 C2 C1 B5 39.1(3) . . . . ?
B2 C2 C1 B1 145.1(3) . . . . ?
B2 C2 B3 B10 -38.8(3) . . . . ?
B2 C2 B3 B9 -101.6(3) . . . . ?
B2 C2 B3 B4 -141.5(3) . . . . ?
B2 C2 B1 C1 -32.7(3) . . . . ?
B2 C2 B1 B6 3.9(4) . . . . ?
B2 C2 B1 B7 66.4(4) . . . . ?
B2 C2 B1 B4 105.1(3) . . . . ?
B2 C2 B4 B3 36.9(3) . . . . ?
B2 C2 B4 B1 -104.5(3) . . . . ?
B2 C2 B4 B7 -65.8(4) . . . . ?
B2 C2 B4 B9 -2.4(4) . . . . ?
B2 C1 B6 B5 -37.8(3) . . . . ?
B2 C1 B6 B1 103.7(3) . . . . ?
B2 C1 B6 B7 64.9(4) . . . . ?
B2 C1 B6 B8 1.6(4) . . . . ?
B2 C1 B5 B6 140.5(3) . . . . ?
B2 C1 B5 B10 38.8(3) . . . . ?
B2 C1 B5 B8 101.3(3) . . . . ?
B2 C1 B1 C2 32.4(3) . . . . ?
B2 C1 B1 B6 -105.3(3) . . . . ?
B2 C1 B1 B7 -66.7(4) . . . . ?
B2 C1 B1 B4 -4.3(4) . . . . ?
B2 B3 B10 B5 -37.6(3) . . . . ?
B2 B3 B10 B9 -138.5(3) . . . . ?
B2 B3 B10 B8 -100.9(3) . . . . ?
B2 B3 B9 B10 37.1(3) . . . . ?
B2 B3 B9 B7 -64.1(4) . . . . ?
B2 B3 B9 B4 -101.3(3) . . . . ?
B2 B3 B9 B8 -0.8(4) . . . . ?
B2 B3 B4 C2 -34.1(3) . . . . ?
B2 B3 B4 B1 -0.3(4) . . . . ?
B2 B3 B4 B7 63.0(4) . . . . ?
B2 B3 B4 B9 100.9(3) . . . . ?
B2 B5 B10 B3 37.5(3) . . . . ?
B2 B5 B10 B9 100.5(3) . . . . ?
B2 B5 B10 B8 137.7(3) . . . . ?
B2 B5 B8 B6 100.0(3) . . . . ?
B2 B5 B8 B10 -37.5(3) . . . . ?
B2 B5 B8 B7 63.1(4) . . . . ?
B2 B5 B8 B9 -0.8(4) . . . . ?
B2 B10 B9 B3 -37.1(3) . . . . ?
B2 B10 B9 B7 63.2(4) . . . . ?
B2 B10 B9 B4 -0.1(4) . . . . ?
B2 B10 B9 B8 100.8(3) . . . . ?
B2 B10 B8 B6 0.2(4) . . . . ?
B2 B10 B8 B5 37.9(3) . . . . ?
B2 B10 B8 B7 -63.0(4) . . . . ?
B2 B10 B8 B9 -100.8(3) . . . . ?
B10 B3 B2 C2 135.8(3) . . . . ?
B10 B3 B2 C1 99.0(3) . . . . ?
B10 B3 B2 B5 37.4(3) . . . . ?
B10 B3 B9 B7 -101.3(4) . . . . ?
B10 B3 B9 B4 -138.5(3) . . . . ?
B10 B3 B9 B8 -37.9(3) . . . . ?
B10 B3 B4 C2 -97.8(3) . . . . ?
B10 B3 B4 B1 -63.9(4) . . . . ?
B10 B3 B4 B7 -0.6(4) . . . . ?
B10 B3 B4 B9 37.3(3) . . . . ?
B10 B5 B2 C2 -98.9(3) . . . . ?
B10 B5 B2 C1 -135.5(3) . . . . ?
B10 B5 B2 B3 -37.3(3) . . . . ?
B10 B5 B8 B6 137.5(3) . . . . ?
B10 B5 B8 B7 100.6(3) . . . . ?
B10 B5 B8 B9 36.7(3) . . . . ?
B10 B9 B4 C2 1.4(4) . . . . ?
B10 B9 B4 B3 -37.4(3) . . . . ?
B10 B9 B4 B1 62.7(4) . . . . ?
B10 B9 B4 B7 100.8(4) . . . . ?
B10 B9 B8 B6 -100.2(3) . . . . ?
B10 B9 B8 B5 -37.0(3) . . . . ?
B10 B9 B8 B7 -138.0(3) . . . . ?
B7 B6 B5 C1 -98.0(3) . . . . ?
B7 B6 B5 B2 -63.3(4) . . . . ?
B7 B6 B5 B10 -0.6(4) . . . . ?
B7 B6 B5 B8 37.3(3) . . . . ?
B7 B6 B1 C2 99.2(3) . . . . ?
B7 B6 B1 C1 136.0(3) . . . . ?
B7 B6 B1 B4 37.6(3) . . . . ?
B7 B6 B8 B5 -138.8(3) . . . . ?
B7 B6 B8 B10 -100.8(4) . . . . ?
B7 B6 B8 B9 -38.1(3) . . . . ?
B7 B1 B4 C2 135.8(3) . . . . ?
B7 B1 B4 B3 101.8(3) . . . . ?
B7 B1 B4 B9 38.5(3) . . . . ?
B7 B9 B4 C2 -99.3(3) . . . . ?
B7 B9 B4 B3 -138.2(3) . . . . ?
B7 B9 B4 B1 -38.1(3) . . . . ?
B7 B9 B8 B6 37.8(3) . . . . ?
B7 B9 B8 B5 101.0(3) . . . . ?
B7 B9 B8 B10 138.0(3) . . . . ?
B9 B3 B2 C2 98.7(3) . . . . ?
B9 B3 B2 C1 61.9(4) . . . . ?
B9 B3 B2 B5 0.3(4) . . . . ?
B9 B3 B2 B10 -37.1(3) . . . . ?
B9 B3 B10 B5 100.9(4) . . . . ?
B9 B3 B10 B2 138.5(3) . . . . ?
B9 B3 B10 B8 37.7(3) . . . . ?
B9 B3 B4 C2 -135.1(3) . . . . ?
B9 B3 B4 B1 -101.2(3) . . . . ?
B9 B3 B4 B7 -38.0(3) . . . . ?
B9 B10 B8 B6 100.9(4) . . . . ?
B9 B10 B8 B5 138.7(3) . . . . ?
B9 B10 B8 B7 37.7(3) . . . . ?
B9 B7 B4 C2 99.3(3) . . . . ?
B9 B7 B4 B3 37.5(3) . . . . ?
B9 B7 B4 B1 137.3(3) . . . . ?
B9 B7 B8 B6 -137.6(3) . . . . ?
B9 B7 B8 B5 -100.8(3) . . . . ?
B9 B7 B8 B10 -37.3(3) . . . . ?
B4 C2 C1 Si1 145.3(3) . . . . ?
B4 C2 C1 B6 0.1(4) . . . . ?
B4 C2 C1 B5 -66.4(4) . . . . ?
B4 C2 C1 B1 39.5(3) . . . . ?
B4 C2 C1 B2 -105.5(3) . . . . ?
B4 C2 B3 B2 141.5(3) . . . . ?
B4 C2 B3 B10 102.6(3) . . . . ?
B4 C2 B3 B9 39.9(3) . . . . ?
B4 C2 B1 C1 -137.8(3) . . . . ?
B4 C2 B1 B6 -101.2(3) . . . . ?
B4 C2 B1 B7 -38.7(3) . . . . ?
B4 C2 B2 C1 101.4(3) . . . . ?
B4 C2 B2 B3 -36.4(3) . . . . ?
B4 C2 B2 B5 65.0(4) . . . . ?
B4 C2 B2 B10 2.3(4) . . . . ?
B4 B3 B2 C2 34.5(3) . . . . ?
B4 B3 B2 C1 -2.3(4) . . . . ?
B4 B3 B2 B5 -63.9(4) . . . . ?
B4 B3 B2 B10 -101.3(3) . . . . ?
B4 B3 B10 B5 63.4(4) . . . . ?
B4 B3 B10 B2 101.0(3) . . . . ?
B4 B3 B10 B9 -37.5(3) . . . . ?
B4 B3 B10 B8 0.1(4) . . . . ?
B4 B3 B9 B10 138.5(3) . . . . ?
B4 B3 B9 B7 37.2(3) . . . . ?
B4 B3 B9 B8 100.6(4) . . . . ?
B4 B1 B7 B6 -137.7(3) . . . . ?
B4 B1 B7 B9 -37.6(3) . . . . ?
B4 B1 B7 B8 -100.3(3) . . . . ?
B4 B7 B9 B3 -37.1(3) . . . . ?
B4 B7 B9 B10 -101.0(3) . . . . ?
B4 B7 B9 B8 -138.6(3) . . . . ?
B4 B7 B8 B6 -101.1(3) . . . . ?
B4 B7 B8 B5 -64.3(4) . . . . ?
B4 B7 B8 B10 -0.8(4) . . . . ?
B4 B7 B8 B9 36.5(3) . . . . ?
B4 B9 B8 B6 0.9(4) . . . . ?
B4 B9 B8 B5 64.1(4) . . . . ?
B4 B9 B8 B10 101.0(3) . . . . ?
B4 B9 B8 B7 -36.9(3) . . . . ?
B8 B6 B5 C1 -135.3(3) . . . . ?
B8 B6 B5 B2 -100.7(4) . . . . ?
B8 B6 B5 B10 -37.9(3) . . . . ?
B8 B6 B1 C2 61.3(4) . . . . ?
B8 B6 B1 C1 98.1(3) . . . . ?
B8 B6 B1 B7 -37.9(3) . . . . ?
B8 B6 B1 B4 -0.3(4) . . . . ?
B8 B6 B7 B1 137.9(3) . . . . ?
B8 B6 B7 B9 37.4(3) . . . . ?
B8 B6 B7 B4 99.9(3) . . . . ?
B8 B5 B2 C2 -61.2(4) . . . . ?
B8 B5 B2 C1 -97.8(3) . . . . ?
B8 B5 B2 B3 0.3(4) . . . . ?
B8 B5 B2 B10 37.7(3) . . . . ?
B8 B5 B10 B3 -100.2(4) . . . . ?
B8 B5 B10 B2 -137.7(3) . . . . ?
B8 B5 B10 B9 -37.2(3) . . . . ?
B8 B10 B9 B3 -137.9(3) . . . . ?
B8 B10 B9 B7 -37.6(3) . . . . ?
B8 B10 B9 B4 -100.9(3) . . . . ?
B8 B7 B9 B3 101.6(4) . . . . ?
B8 B7 B9 B10 37.7(3) . . . . ?
B8 B7 B9 B4 138.6(3) . . . . ?
B8 B7 B4 C2 62.7(4) . . . . ?
B8 B7 B4 B3 0.9(4) . . . . ?
B8 B7 B4 B1 100.7(3) . . . . ?
B8 B7 B4 B9 -36.6(3) . . . . ?
B8 B9 B4 C2 -62.4(4) . . . . ?
B8 B9 B4 B3 -101.2(4) . . . . ?
B8 B9 B4 B1 -1.1(4) . . . . ?
B8 B9 B4 B7 37.0(3) . . . . ?

_smtbx_masks_special_details     
;
A solvent mask was calculated and 336 electrons were 
found in a volume of 1442\%A^3^ in 1 void per unit cell. 
This is consistent with the presence of 
2[C6H6] per formula unit 
which account for 336 electrons 
per unit cell.
;
loop_
_smtbx_masks_void_nr
_smtbx_masks_void_average_x
_smtbx_masks_void_average_y
_smtbx_masks_void_average_z
_smtbx_masks_void_volume
_smtbx_masks_void_count_electrons
_smtbx_masks_void_content
1 -0.404 0.000 0.000 721.3 168.4 '4 C6H6'
2 -0.857 0.500 0.500 721.3 168.4 '4 C6H6'

_smtbx_masks_void_probe_radius   1.2
_smtbx_masks_void_truncation_radius 1.2
_shelx_res_file                  
;
    cu-5323.res created by SHELXL-2014/7

TITL cu-5323_a.res in P2(1)/c
REM Old TITL cu-5323_a.res in P2(1)/c
REM SHELXT solution in P2(1)/c
REM R1 0.094, Rweak 0.006, Alpha 0.042, Orientation as input
REM Formula found by SHELXT: C44 B10 N4 Si2 Bi I
CELL 1.54184 13.6332 18.0507 21.0915 90 95.283 90
ZERR 4 0.0002 0.0003 0.0003 0 0.001 0
LATT 1
SYMM -X,0.5+Y,0.5-Z
SFAC C H B Bi I N Si
UNIT 176 272 40 4 4 16 8

L.S. 10 0 0
PLAN  31
SIZE 0.02 0.03 0.04
TEMP -163.08(12)
CONF
BOND $H
list 4
MORE -1
fmap 2 53
acta
ABIN
REM <olex2.extras>
REM <HklSrc "%.\\CU-5323.hkl">
REM </olex2.extras>

WGHT    0.039700   16.939301
FVAR       0.16328
BI1   4    0.545381    0.100202    0.485073    11.00000    0.01900    0.01381 =
         0.02180    0.00403   -0.00003   -0.00528
I1    5    0.298361    0.038532    0.414040    11.00000    0.02391    0.03072 =
         0.03647    0.01329   -0.00234   -0.00610
SI2   7    0.696286    0.181348    0.523900    11.00000    0.01248    0.01142 =
         0.01517    0.00041    0.00337    0.00050
SI1   7    0.483148    0.230125    0.447340    11.00000    0.01210    0.01824 =
         0.01450    0.00320    0.00235   -0.00094
N2    6    0.408337    0.251600    0.373117    11.00000    0.01319    0.01509 =
         0.01380    0.00064    0.00093    0.00235
N3    6    0.759213    0.182143    0.604481    11.00000    0.01266    0.01637 =
         0.01392   -0.00037    0.00318    0.00130
N4    6    0.825000    0.157413    0.517831    11.00000    0.01393    0.01549 =
         0.01452   -0.00099    0.00329    0.00181
N1    6    0.365863    0.268735    0.467784    11.00000    0.01419    0.02726 =
         0.01581    0.00040    0.00205   -0.00025
C22   1    0.842835    0.160493    0.581661    11.00000    0.01536    0.00776 =
         0.01870   -0.00115    0.00423   -0.00172
C7    1    0.333655    0.272498    0.405775    11.00000    0.01423    0.01335 =
         0.01940    0.00149    0.00161   -0.00208
C17   1    0.391207    0.314221    0.267138    11.00000    0.02603    0.02259 =
         0.01846    0.00392    0.00081    0.00129
AFIX 137
H17A  2    0.325601    0.332774    0.274357    11.00000   -1.50000
H17B  2    0.394911    0.306241    0.221461    11.00000   -1.50000
H17C  2    0.441062    0.350565    0.282823    11.00000   -1.50000
AFIX   0
C23   1    0.938886    0.149013    0.619130    11.00000    0.01473    0.01950 =
         0.01784   -0.00196    0.00220    0.00196
C15   1    0.334633    0.183311    0.278182    11.00000    0.02477    0.02579 =
         0.02128   -0.00189    0.00261   -0.01183
AFIX 137
H15A  2    0.342053    0.138924    0.304949    11.00000   -1.50000
H15B  2    0.345084    0.170313    0.234195    11.00000   -1.50000
H15C  2    0.268144    0.203507    0.279593    11.00000   -1.50000
AFIX   0
C9    1    0.156074    0.251561    0.366481    11.00000    0.01771    0.03041 =
         0.02761    0.00140    0.00130   -0.00207
AFIX  43
H9    2    0.165354    0.199498    0.369810    11.00000   -1.20000
AFIX   0
C14   1    0.410014    0.240974    0.302692    11.00000    0.01798    0.01592 =
         0.01085   -0.00030    0.00141   -0.00232
C28   1    0.996191    0.211126    0.634359    11.00000    0.02268    0.02444 =
         0.02414   -0.00455    0.00484   -0.00269
AFIX  43
H28   2    0.973069    0.258921    0.621399    11.00000   -1.20000
AFIX   0
C2    1    0.688944    0.284241    0.497863    11.00000    0.01525    0.01536 =
         0.01881    0.00076    0.00294   -0.00099
C18   1    0.732575    0.184681    0.672171    11.00000    0.01993    0.01819 =
         0.01208   -0.00061    0.00363    0.00175
C16   1    0.512681    0.212146    0.292954    11.00000    0.02273    0.02158 =
         0.01644    0.00105    0.00590    0.00072
AFIX 137
H16A  2    0.561756    0.249961    0.306542    11.00000   -1.50000
H16B  2    0.516488    0.200847    0.247799    11.00000   -1.50000
H16C  2    0.525784    0.167100    0.318261    11.00000   -1.50000
AFIX   0
C30   1    0.878231    0.038852    0.474894    11.00000    0.02736    0.02064 =
         0.02845   -0.00707    0.00678    0.00532
AFIX 137
H30A  2    0.809070    0.023514    0.468533    11.00000   -1.50000
H30B  2    0.906421    0.022914    0.517114    11.00000   -1.50000
H30C  2    0.915015    0.016073    0.442179    11.00000   -1.50000
AFIX   0
C24   1    0.971442    0.078340    0.638481    11.00000    0.01713    0.02408 =
         0.02556   -0.00035   -0.00008    0.00519
AFIX  43
H24   2    0.931747    0.035949    0.628383    11.00000   -1.20000
AFIX   0
C8    1    0.234841    0.299224    0.380391    11.00000    0.01632    0.02023 =
         0.01712    0.00212    0.00246    0.00582
C1    1    0.579409    0.308949    0.459563    11.00000    0.01765    0.01550 =
         0.01574    0.00231    0.00045    0.00139
C27   1    1.087929    0.203060    0.668796    11.00000    0.02135    0.04775 =
         0.02669   -0.00901    0.00118   -0.01236
AFIX  43
H27   2    1.127424    0.245377    0.679571    11.00000   -1.20000
AFIX   0
C32   1    0.839434    0.147177    0.404373    11.00000    0.02433    0.03173 =
         0.02016   -0.00436    0.00709    0.00620
AFIX 137
H32A  2    0.872970    0.121700    0.371475    11.00000   -1.50000
H32B  2    0.846897    0.200847    0.399711    11.00000   -1.50000
H32C  2    0.769298    0.134330    0.399768    11.00000   -1.50000
AFIX   0
C10   1    0.063891    0.280265    0.347724    11.00000    0.01856    0.06361 =
         0.03389    0.00239    0.00014   -0.00054
AFIX  43
H10   2    0.009732    0.247652    0.338616    11.00000   -1.20000
AFIX   0
C20   1    0.781227    0.122762    0.712611    11.00000    0.03969    0.04435 =
         0.01919    0.00890    0.00764    0.01719
AFIX 137
H20A  2    0.768757    0.075234    0.690894    11.00000   -1.50000
H20B  2    0.753896    0.121586    0.753978    11.00000   -1.50000
H20C  2    0.852382    0.131564    0.719023    11.00000   -1.50000
AFIX   0
C3    1    0.308433    0.270051    0.525147    11.00000    0.01678    0.03423 =
         0.01902   -0.00012    0.00736    0.00095
C25   1    1.063047    0.071410    0.672783    11.00000    0.02471    0.03567 =
         0.02938    0.00281   -0.00099    0.00756
AFIX  43
H25   2    1.086152    0.023876    0.686516    11.00000   -1.20000
AFIX   0
C21   1    0.621545    0.173197    0.668314    11.00000    0.02113    0.03932 =
         0.01997    0.00122    0.00917   -0.00033
AFIX 137
H21A  2    0.588579    0.212807    0.642698    11.00000   -1.50000
H21B  2    0.599701    0.174210    0.711292    11.00000   -1.50000
H21C  2    0.604890    0.125182    0.648471    11.00000   -1.50000
AFIX   0
C29   1    0.884774    0.123298    0.469984    11.00000    0.01683    0.02146 =
         0.02187   -0.00482    0.00975    0.00165
C31   1    0.992142    0.149650    0.478394    11.00000    0.01426    0.03618 =
         0.02782   -0.00171    0.00778   -0.00020
AFIX 137
H31A  2    1.023984    0.130608    0.518673    11.00000   -1.50000
H31B  2    0.993896    0.203924    0.478869    11.00000   -1.50000
H31C  2    1.027148    0.131256    0.443015    11.00000   -1.50000
AFIX   0
C26   1    1.121023    0.133536    0.687110    11.00000    0.01763    0.06236 =
         0.02852   -0.00252   -0.00383    0.00207
AFIX  43
H26   2    1.184116    0.127998    0.709765    11.00000   -1.20000
AFIX   0
C13   1    0.221611    0.375274    0.373602    11.00000    0.03006    0.02273 =
         0.04580    0.00209    0.00566    0.00706
AFIX  43
H13   2    0.275881    0.407973    0.381886    11.00000   -1.20000
AFIX   0
C19   1    0.759722    0.259502    0.702037    11.00000    0.05080    0.03288 =
         0.02556   -0.01252    0.01747   -0.01406
AFIX 137
H19A  2    0.831061    0.266911    0.703059    11.00000   -1.50000
H19B  2    0.739986    0.260908    0.745540    11.00000   -1.50000
H19C  2    0.725604    0.298880    0.676748    11.00000   -1.50000
AFIX   0
C11   1    0.049799    0.355397    0.342124    11.00000    0.02691    0.07127 =
         0.03813    0.01410    0.00490    0.02623
AFIX  43
H11   2   -0.013996    0.374519    0.329670    11.00000   -1.20000
AFIX   0
B6    3    0.596959    0.374539    0.403086    11.00000    0.02519    0.01553 =
         0.02492    0.00721    0.00124   -0.00424
AFIX 153
H6    2    0.549390    0.379940    0.357115    11.00000   -1.20000
AFIX   0
B3    3    0.739803    0.356927    0.541038    11.00000    0.02847    0.01221 =
         0.02283    0.00004   -0.00284   -0.00293
AFIX 153
H3    2    0.787391    0.350353    0.586882    11.00000   -1.20000
AFIX   0
B5    3    0.552774    0.399607    0.476382    11.00000    0.03170    0.01548 =
         0.02595    0.00806    0.00188    0.00560
AFIX 153
H5    2    0.476426    0.421518    0.479145    11.00000   -1.20000
AFIX   0
B1    3    0.680758    0.299556    0.417228    11.00000    0.01672    0.01916 =
         0.02035    0.00272    0.00259   -0.00518
AFIX 153
H1    2    0.688378    0.254664    0.381354    11.00000   -1.20000
AFIX   0
B2    3    0.611028    0.339573    0.535881    11.00000    0.02498    0.01523 =
         0.02072   -0.00181    0.00322    0.00348
AFIX 153
H2    2    0.572929    0.320995    0.577949    11.00000   -1.20000
AFIX   0
C12   1    0.128403    0.403200    0.354601    11.00000    0.04622    0.03595 =
         0.05811    0.01341    0.01435    0.02622
AFIX  43
H12   2    0.118784    0.455138    0.350202    11.00000   -1.20000
AFIX   0
B10   3    0.655242    0.431279    0.527832    11.00000    0.03953    0.01127 =
         0.02620   -0.00250   -0.00016    0.00192
AFIX 153
H10A  2    0.646438    0.474606    0.564895    11.00000   -1.20000
AFIX   0
B7    3    0.725959    0.391010    0.407760    11.00000    0.02768    0.02234 =
         0.02104    0.00401   -0.00069   -0.01012
AFIX 153
H7    2    0.764020    0.407396    0.365047    11.00000   -1.20000
AFIX   0
B9    3    0.761571    0.426789    0.486059    11.00000    0.03441    0.01487 =
         0.02806    0.00302   -0.00523   -0.00728
AFIX 153
H9A   2    0.823197    0.467530    0.495277    11.00000   -1.20000
AFIX   0
B4    3    0.783461    0.332805    0.468286    11.00000    0.02096    0.02071 =
         0.02505    0.00278    0.00146   -0.00669
AFIX 153
H4    2    0.859720    0.310646    0.465684    11.00000   -1.20000
AFIX   0
B8    3    0.646699    0.452999    0.445158    11.00000    0.03486    0.01473 =
         0.02516    0.00473   -0.00419   -0.00318
AFIX 153
H8    2    0.632796    0.510775    0.427162    11.00000   -1.20000
AFIX   0
C4    1    0.379072    0.283279    0.582435    11.00000    0.04511    0.08560 =
         0.03453   -0.00126    0.01234    0.00193
AFIX 137
H4A   2    0.411023    0.331497    0.578581    11.00000   -1.50000
H4B   2    0.429141    0.244169    0.585610    11.00000   -1.50000
H4C   2    0.343408    0.282852    0.620709    11.00000   -1.50000
AFIX   0
C6    1    0.231896    0.334836    0.521855    11.00000    0.05948    0.05740 =
         0.04901   -0.00008    0.01779    0.01864
AFIX 137
H6A   2    0.204508    0.339608    0.563021    11.00000   -1.50000
H6B   2    0.178672    0.324283    0.488623    11.00000   -1.50000
H6C   2    0.264565    0.381196    0.511858    11.00000   -1.50000
AFIX   0
C5    1    0.255236    0.198465    0.528480    11.00000    0.07236    0.06505 =
         0.05125   -0.00487    0.03940   -0.02399
AFIX 137
H5A   2    0.302573    0.158875    0.540387    11.00000   -1.50000
H5B   2    0.220460    0.187354    0.486819    11.00000   -1.50000
H5C   2    0.207607    0.201976    0.560432    11.00000   -1.50000
AFIX   0
HKLF 4

REM  cu-5323_a.res in P2(1)/c
REM R1 =  0.0319 for    9260 Fo > 4sig(Fo)  and  0.0345 for all    9991 data
REM    463 parameters refined using      0 restraints

END

WGHT      0.0397     16.9387

REM Highest difference peak  2.126,  deepest hole -1.769,  1-sigma level  0.115
Q1    1   0.3203  0.3396  0.5542  11.00000  0.05    2.13
Q2    1   0.2744  0.0665  0.4384  11.00000  0.05    2.06
Q3    1   0.2009  0.2420  0.5139  11.00000  0.05    2.04
Q4    1   0.3609  0.2071  0.5753  11.00000  0.05    1.99
Q5    1   0.5817  0.0766  0.4724  11.00000  0.05    0.94
Q6    1   0.3367 -0.0254  0.3971  11.00000  0.05    0.68
Q7    1   0.6056  0.0424  0.5137  11.00000  0.05    0.68
Q8    1   0.4768  0.1580  0.4663  11.00000  0.05    0.65
Q9    1   0.4726  0.0517  0.4514  11.00000  0.05    0.63
Q10   1   0.5024  0.0176  0.4913  11.00000  0.05    0.60
Q11   1   0.6210  0.1465  0.5074  11.00000  0.05    0.60
Q12   1   0.3204 -0.0234  0.3849  11.00000  0.05    0.58
Q13   1   0.3606 -0.0032  0.4600  11.00000  0.05    0.57
Q14   1   0.6149  0.1109  0.5790  11.00000  0.05    0.56
Q15   1   0.4507  0.1851  0.5201  11.00000  0.05    0.54
Q16   1   0.6064  0.0436  0.6194  11.00000  0.05    0.52
Q17   1   0.5557  0.1244  0.5033  11.00000  0.05    0.50
Q18   1   0.5736  0.1587  0.4655  11.00000  0.05    0.50
Q19   1   0.7044  0.2416  0.5041  11.00000  0.05    0.49
Q20   1   0.3830  0.0601  0.4981  11.00000  0.05    0.46
Q21   1   0.4994  0.1160  0.3812  11.00000  0.05    0.46
Q22   1   0.4670 -0.0027  0.4383  11.00000  0.05    0.45
Q23   1   0.6453  0.1891  0.4548  11.00000  0.05    0.44
Q24   1   0.2636  0.1354  0.4245  11.00000  0.05    0.44
Q25   1   0.6739  0.0407  0.6611  11.00000  0.05    0.44
Q26   1   0.6679  0.0790  0.6166  11.00000  0.05    0.43
Q27   1   0.3978  0.1445  0.4970  11.00000  0.05    0.42
Q28   1   0.2615  0.1203  0.4525  11.00000  0.05    0.41
Q29   1   0.6360  0.0430  0.4424  11.00000  0.05    0.41
Q30   1   0.6833  0.0172  0.4985  11.00000  0.05    0.40
Q31   1   0.4234  0.0125  0.4776  11.00000  0.05    0.40
;
_shelx_res_checksum              3749
_shelx_fab_file                  
;
-16 0 2 3.9051 -2.8825
-16 0 4 3.3305 -1.4837
-16 0 6 -6.3732 -0.7899
-16 0 8 4.2430 -0.5575
-16 0 10 -1.7394 -2.2631
-16 1 1 1.3662 -0.2786
-16 1 2 1.2971 -1.5864
-16 1 3 4.6978 -0.1210
-16 1 4 -1.4183 -1.0181
-16 1 5 -5.8907 0.5681
-16 1 6 2.7369 0.4468
-16 1 7 5.6356 0.1540
-16 1 8 -1.5871 2.3348
-16 1 9 -2.4034 0.7677
-16 1 10 0.9620 1.7164
-16 2 1 4.0066 0.0397
-16 2 2 2.4973 -2.6420
-16 2 3 -1.6826 1.7433
-16 2 4 3.0323 -0.9193
-16 2 5 -1.6103 1.1582
-16 2 6 -4.1348 -0.0931
-16 2 7 4.3222 -0.5664
-16 2 8 2.4967 1.5807
-16 2 9 -2.1615 -4.8552
-16 2 10 -2.1191 -4.8974
-16 3 1 -1.0283 1.4439
-16 3 2 2.5394 -1.6565
-16 3 3 2.9470 0.9474
-16 3 4 -3.7215 -2.0876
-16 3 5 -0.1816 0.9687
-16 3 6 4.9994 -0.2186
-16 3 7 1.1776 -0.0930
-16 3 8 -3.8888 2.1277
-16 3 9 -0.5469 1.1005
-16 4 1 3.6227 0.3769
-16 4 2 -2.2954 -2.3928
-16 4 3 -1.4954 0.8236
-16 4 4 3.6280 -1.3735
-16 4 5 -1.6505 2.7585
-16 4 6 -1.2552 2.1033
-16 4 7 4.0957 -1.6820
-16 4 8 0.2660 0.1237
-16 4 9 -2.8950 -5.2201
-16 5 1 -1.6120 2.6404
-16 5 2 2.5239 -2.3975
-16 5 3 -0.4392 -0.2192
-16 5 4 -2.1905 -0.0712
-16 5 5 4.4450 1.3725
-16 5 6 2.1810 0.0958
-16 5 7 -2.4845 -0.7795
-16 5 8 -2.4698 1.7025
-16 6 1 0.3630 0.5381
-16 6 2 -4.5020 -1.8609
-16 6 3 1.2781 0.4766
-16 6 4 3.5698 -1.2473
-16 6 5 -1.4594 4.1338
-16 6 6 -0.2009 1.9071
-16 7 2 0.6153 -4.9866
-16 7 3 -1.5251 0.3390
-15 0 2 9.1620 -0.2969
-15 0 4 -6.7178 -1.0995
-15 0 6 2.5094 -0.0705
-15 0 8 2.5651 0.6422
-15 0 10 -3.3609 1.2012
-15 0 12 3.2158 1.0193
-15 0 14 -1.0029 1.2611
-15 1 1 5.5871 2.2744
-15 1 2 -0.8778 -0.0060
-15 1 3 -1.6636 -0.2351
-15 1 4 -1.2459 1.6323
-15 1 5 0.6500 -2.0436
-15 1 6 2.5326 0.7038
-15 1 7 -0.2051 -1.2219
-15 1 8 -0.3380 -1.1574
-15 1 9 0.6123 -0.2754
-15 1 10 -0.6760 -2.0795
-15 1 11 -2.9840 -1.1098
-15 1 12 1.4944 -0.6678
-15 1 13 3.7856 -0.3203
-15 2 1 4.0302 1.5508
-15 2 2 7.4575 0.6164
-15 2 3 -2.8909 -1.4233
-15 2 4 -4.6921 -0.4759
-15 2 5 3.0711 -1.3963
-15 2 6 3.4244 0.2854
-15 2 7 0.3599 0.1031
-15 2 8 0.1829 0.5783
-15 2 9 -2.0991 2.2562
-15 2 10 -1.3687 1.3566
-15 2 11 2.3348 1.2164
-15 2 12 0.6649 1.8459
-15 2 13 -0.8821 0.4849
-15 3 1 4.8369 0.0214
-15 3 2 -1.7933 0.5198
-15 3 3 -1.2133 0.8302
-15 3 4 -2.4021 1.8277
-15 3 5 3.3757 -0.6758
-15 3 6 4.0860 0.3285
-15 3 7 -2.6202 -0.6747
-15 3 8 -0.2394 -1.3439
-15 3 9 0.3780 -0.2040
-15 3 10 -1.9884 -2.5829
-15 3 11 -1.9381 -1.4641
-15 3 12 2.6982 -0.5731
-15 3 13 1.5053 -2.2099
-15 4 1 5.9793 0.8868
-15 4 2 2.8120 0.8526
-15 4 3 -4.6135 -0.7344
-15 4 4 -1.6858 0.4756
-15 4 5 3.5790 -2.5701
-15 4 6 4.3748 0.0326
-15 4 7 -0.4796 0.0276
-15 4 8 -3.8960 -0.5662
-15 4 9 -2.4430 1.0744
-15 4 10 2.0689 2.1725
-15 4 11 2.9777 -0.5554
-15 4 12 -0.9307 1.0617
-15 4 13 0.3415 0.5449
-15 5 1 2.5639 -0.1962
-15 5 2 -1.0238 2.0829
-15 5 3 -3.3994 -0.5184
-15 5 4 -0.2959 1.3862
-15 5 5 6.1355 -0.4070
-15 5 6 0.7280 0.7976
-15 5 7 -4.5987 0.3366
-15 5 8 1.8213 -0.9606
-15 5 9 0.6216 0.0558
-15 5 10 -2.0109 -0.2310
-15 5 11 0.5876 -0.2521
-15 5 12 0.5626 -0.7241
-15 6 1 3.5848 0.0090
-15 6 2 0.6982 0.5176
-15 6 3 -3.3723 -0.7256
-15 6 4 -1.0855 0.8242
-15 6 5 3.0400 -1.3520
-15 6 6 4.1123 0.0814
-15 6 7 -2.3660 0.6706
-15 6 8 -4.9885 -0.5429
-15 6 9 0.3120 0.6425
-15 6 10 3.1983 0.0504
-15 6 11 2.0549 -1.6244
-15 7 1 1.5889 0.5300
-15 7 2 -1.9283 1.2981
-15 7 3 -4.9355 -1.1733
-15 7 4 2.3137 1.9276
-15 7 5 6.1894 -0.6017
-15 7 6 -3.0265 0.4251
-15 7 7 -2.9783 0.6022
-15 7 8 2.4924 -1.7390
-15 7 9 1.0582 1.0633
-15 7 10 -0.5286 2.4824
-15 8 1 1.1449 -0.9157
-15 8 2 0.4205 0.3449
-15 8 3 -1.8832 -2.5518
-15 8 4 0.2414 1.3482
-15 8 5 1.7580 0.7461
-15 8 6 1.6727 -1.0741
-15 8 7 -3.0703 0.3289
-15 8 8 -0.5350 0.1680
-15 8 9 2.5554 -1.7064
-15 9 1 1.0725 -0.9437
-15 9 2 -2.7384 0.4582
-15 9 3 -2.9196 0.1995
-15 9 4 3.2434 1.1233
-15 9 5 3.3854 -0.1728
-15 9 6 -2.5700 0.5278
-15 9 7 0.0045 -0.6149
-15 10 1 0.8631 -0.2394
-15 10 2 -0.1130 -0.3030
-15 10 3 0.6308 -1.8185
-15 10 4 1.1535 1.6484
-14 0 2 -1.1765 6.2487
-14 0 4 2.4039 -0.7539
-14 0 6 0.7634 -2.3706
-14 0 8 -2.9315 -1.2378
-14 0 10 2.1904 -0.1645
-14 0 12 -0.0857 0.8792
-14 0 14 -2.0410 0.7031
-14 0 16 1.2492 -1.3008
-14 1 1 -2.0915 -4.3682
-14 1 2 0.4922 0.1826
-14 1 3 4.8513 -0.7016
-14 1 4 -0.3559 -1.5229
-14 1 5 -2.5001 0.5394
-14 1 6 0.4536 0.5206
-14 1 7 -0.3104 -0.2610
-14 1 8 0.8848 0.7676
-14 1 9 1.1891 -0.0261
-14 1 10 -1.4624 1.1769
-14 1 11 0.3720 0.9838
-14 1 12 1.5144 2.3766
-14 1 13 -0.4532 1.9225
-14 1 14 -2.0343 0.1135
-14 1 15 0.9289 0.6059
-14 1 16 1.3892 2.3613
-14 2 1 3.2141 0.5466
-14 2 2 -0.2156 4.1420
-14 2 3 0.0949 0.6574
-14 2 4 2.6797 0.5061
-14 2 5 -1.5998 0.3510
-14 2 6 1.2330 -0.7918
-14 2 7 0.8859 0.3430
-14 2 8 -2.8702 -0.2121
-14 2 9 1.3794 -0.6290
-14 2 10 1.5380 -1.3014
-14 2 11 -1.1046 -0.9409
-14 2 12 -0.9496 -0.6959
-14 2 13 0.4901 -1.1019
-14 2 14 -0.5875 -0.0011
-14 2 15 0.6625 -2.8829
-14 2 16 1.2499 -3.3975
-14 3 1 -2.6027 -1.5912
-14 3 2 0.7321 0.5322
-14 3 3 2.5855 -0.6209
-14 3 4 0.1520 -1.7576
-14 3 5 1.1193 0.2587
-14 3 6 -0.3636 -1.2166
-14 3 7 -0.0024 -0.1472
-14 3 8 1.5412 -0.7490
-14 3 9 -1.8154 -0.2749
-14 3 10 -2.0479 0.6761
-14 3 11 3.7757 -0.0238
-14 3 12 2.0526 0.7173
-14 3 13 -4.6671 1.9975
-14 3 14 -1.3847 1.3464
-14 3 15 3.1068 -0.6949
-14 3 16 1.2730 3.2015
-14 4 1 1.9918 -0.0744
-14 4 2 -1.8733 0.5730
-14 4 3 0.8995 0.4506
-14 4 4 2.6758 1.2361
-14 4 5 -0.1052 0.7982
-14 4 6 0.6903 0.1648
-14 4 7 -1.3705 0.4898
-14 4 8 -2.1696 0.6685
-14 4 9 3.7622 -0.2481
-14 4 10 -0.0600 -0.4377
-14 4 11 -2.9421 -0.5273
-14 4 12 0.3760 -2.1277
-14 4 13 1.3753 -0.0499
-14 4 14 -1.0454 1.5588
-14 4 15 1.4045 -4.3256
-14 5 1 -5.1137 -0.3845
-14 5 2 0.6121 0.4656
-14 5 3 3.5513 -1.0438
-14 5 4 1.3345 0.4932
-14 5 5 -0.4103 0.2488
-14 5 6 -1.2155 -1.8187
-14 5 7 1.0309 0.2523
-14 5 8 0.6416 -0.7924
-14 5 9 -3.0363 -0.8409
-14 5 10 0.4057 -0.1371
-14 5 11 4.0669 0.2896
-14 5 12 -0.7326 -1.4185
-14 5 13 -3.7821 0.6390
-14 5 14 1.5483 2.7356
-14 5 15 2.0169 0.2553
-14 6 1 -2.2428 -0.8166
-14 6 2 -3.2783 0.1439
-14 6 3 1.8950 0.8827
-14 6 4 1.9158 0.3843
-14 6 5 1.7992 1.4251
-14 6 6 -0.4610 0.0971
-14 6 7 -4.0619 0.1305
-14 6 8 -0.5206 0.7156
-14 6 9 5.6608 0.7277
-14 6 10 -0.3766 0.2321
-14 6 11 -3.5830 0.5202
-14 6 12 1.8586 -1.1900
-14 6 13 -0.4239 3.2634
-14 6 14 -1.1026 2.4861
-14 7 1 -6.9592 -0.5817
-14 7 2 1.7779 -0.4617
-14 7 3 6.9743 -0.4704
-14 7 4 -0.8931 0.5730
-14 7 5 -3.4622 -0.1701
-14 7 6 0.3211 -0.8824
-14 7 7 2.3179 0.2221
-14 7 8 -0.7916 -0.5597
-14 7 9 -0.9068 -0.6068
-14 7 10 1.7855 -0.1387
-14 7 11 1.1298 0.2002
-14 7 12 -2.0672 -3.8426
-14 7 13 0.2573 -1.4381
-14 8 1 -2.4645 -0.6326
-14 8 2 -2.0541 0.3936
-14 8 3 0.5265 1.2596
-14 8 4 2.4386 0.2469
-14 8 5 1.5504 0.5412
-14 8 6 -1.7398 -0.1974
-14 8 7 -3.7808 -0.5564
-14 8 8 3.2026 0.1764
-14 8 9 4.3946 0.2658
-14 8 10 -1.4450 0.8211
-14 8 11 -3.4906 1.2924
-14 8 12 1.5014 0.1399
-14 8 13 0.6087 4.3335
-14 9 1 -5.3592 0.1166
-14 9 2 4.0159 -0.0431
-14 9 3 5.8634 0.0050
-14 9 4 -2.9445 -0.8012
-14 9 5 -1.9710 -0.7335
-14 9 6 1.7414 0.5964
-14 9 7 1.5387 -1.3817
-14 9 8 -0.3857 0.5260
-14 9 9 0.7996 1.7386
-14 9 10 0.6001 -1.8088
-14 9 11 0.4977 0.2664
-14 9 12 -1.2848 -4.7218
-14 10 1 -0.6184 1.2406
-14 10 2 -0.5217 -0.5439
-14 10 3 0.8780 0.9643
-14 10 4 1.6237 -0.1770
-14 10 5 0.0759 -2.3050
-14 10 6 -1.0189 0.3726
-14 10 7 -0.0405 1.8490
-14 10 8 3.0843 -0.2606
-14 10 9 -0.1936 1.5773
-14 10 10 -2.6216 0.6603
-14 11 1 -1.6353 0.0213
-14 11 2 3.3168 -0.5415
-14 11 3 2.2731 -1.3301
-14 11 4 -1.8073 -0.7544
-14 11 5 -0.5655 -0.3564
-14 11 6 1.0660 0.8414
-14 11 7 -0.4359 -1.0377
-14 11 8 0.6390 1.7981
-14 12 1 0.1425 0.2666
-14 12 2 0.0988 -1.1398
-14 12 3 -0.1446 -0.5956
-14 12 4 -0.5171 -0.9416
-14 12 5 -0.1289 -4.2159
-13 0 2 -0.4714 -11.9521
-13 0 4 1.5688 0.2563
-13 0 6 -1.5271 1.7863
-13 0 8 -2.5317 0.6673
-13 0 10 4.8569 0.0962
-13 0 12 -2.8442 -0.0303
-13 0 14 -3.1754 0.4216
-13 0 16 5.6222 0.7331
-13 0 18 -3.1149 3.2108
-13 1 1 5.8925 1.6432
-13 1 2 -0.0724 -0.1948
-13 1 3 -0.9378 0.3208
-13 1 4 -0.8825 2.0814
-13 1 5 -1.1989 1.2912
-13 1 6 -0.2211 0.5292
-13 1 7 1.7499 0.3066
-13 1 8 1.2375 -0.6837
-13 1 9 -1.4674 -0.8549
-13 1 10 -0.9592 0.5311
-13 1 11 2.8148 0.0484
-13 1 12 -0.4367 -0.5373
-13 1 13 -1.8836 -0.4190
-13 1 14 0.7190 -1.9089
-13 1 15 -3.2830 0.1766
-13 1 16 0.2538 -1.5988
-13 1 17 3.0315 -1.6244
-13 1 18 -0.3308 -2.9038
-13 2 1 -1.2987 -1.6252
-13 2 2 0.4741 -6.8636
-13 2 3 -0.2337 0.6046
-13 2 4 0.6372 -0.4754
-13 2 5 -0.5670 -0.3260
-13 2 6 1.7902 0.1814
-13 2 7 1.4358 -0.9333
-13 2 8 -4.0322 -0.2830
-13 2 9 0.2996 -0.5839
-13 2 10 4.9617 0.0614
-13 2 11 -1.6316 -0.2423
-13 2 12 -2.7331 -0.3251
-13 2 13 -1.4112 1.2804
-13 2 14 -1.3910 0.1842
-13 2 15 2.3254 2.6121
-13 2 16 3.3848 -0.1756
-13 2 17 -0.3066 4.1151
-13 2 18 -1.5511 4.9740
-13 3 1 5.3102 0.3797
-13 3 2 0.1026 -1.1878
-13 3 3 0.5586 0.5660
-13 3 4 -1.3321 2.4224
-13 3 5 0.2341 1.2963
-13 3 6 -0.2767 0.4438
-13 3 7 2.6316 1.3192
-13 3 8 1.5969 -0.5932
-13 3 9 -4.5111 -0.1029
-13 3 10 0.0843 -0.0415
-13 3 11 4.2827 -0.0600
-13 3 12 -2.5240 0.5228
-13 3 13 -2.6803 -0.7165
-13 3 14 2.3020 -0.0545
-13 3 15 -0.3468 -0.5734
-13 3 16 0.7726 -3.6400
-13 3 17 2.0623 -3.1619
-13 3 18 -0.4871 -0.7858
-13 4 1 -0.6798 -0.7495
-13 4 2 -0.6073 -0.1558
-13 4 3 0.0160 0.4195
-13 4 4 -0.8385 -0.9778
-13 4 5 0.0495 0.1849
-13 4 6 5.3132 -1.5880
-13 4 7 0.1302 -1.0491
-13 4 8 -6.5997 -0.3231
-13 4 9 2.2410 -1.0078
-13 4 10 4.4565 0.1429
-13 4 11 -2.5310 -1.3969
-13 4 12 -1.6512 -0.5721
-13 4 13 -0.7992 -0.6796
-13 4 14 -0.0639 -0.3876
-13 4 15 2.5932 2.6558
-13 4 16 0.8088 -0.5848
-13 4 17 -0.4715 3.7487
-13 5 1 5.0655 -0.1637
-13 5 2 -2.1048 0.1729
-13 5 3 -1.8791 0.4610
-13 5 4 2.1530 -0.2143
-13 5 5 0.0626 0.9285
-13 5 6 -0.4756 0.8814
-13 5 7 3.9685 0.9500
-13 5 8 -1.6241 0.2777
-13 5 9 -7.0253 0.1578
-13 5 10 6.5009 0.2512
-13 5 11 4.2150 1.0375
-13 5 12 -7.9295 2.4145
-13 5 13 -1.4884 0.5564
-13 5 14 3.8775 -0.8384
-13 5 15 0.7594 -0.3659
-13 5 16 0.3399 -1.7574
-13 5 17 0.2228 -1.3920
-13 6 1 -2.3358 0.8660
-13 6 2 -0.3326 0.3723
-13 6 3 0.8904 -0.2209
-13 6 4 -1.2551 -0.8250
-13 6 5 1.7084 0.0834
-13 6 6 4.4653 -0.6077
-13 6 7 -3.6589 0.4220
-13 6 8 -5.2150 -0.0622
-13 6 9 5.0565 -0.2345
-13 6 10 3.7530 -0.9502
-13 6 11 -1.9995 -1.8703
-13 6 12 -2.4479 -0.5120
-13 6 13 -2.5435 -1.0107
-13 6 14 3.0617 -0.2833
-13 6 15 2.7776 0.9229
-13 6 16 -0.7636 -0.6650
-13 7 1 2.4739 -0.0505
-13 7 2 -4.8231 0.2246
-13 7 3 -1.0687 -0.1330
-13 7 4 3.9397 -0.3216
-13 7 5 -2.0242 0.9320
-13 7 6 0.2285 0.3384
-13 7 7 4.9245 0.2711
-13 7 8 -6.3199 -0.8747
-13 7 9 -2.4655 -0.0085
-13 7 10 10.8684 1.1672
-13 7 11 -1.7297 0.8230
-13 7 12 -10.4926 3.1848
-13 7 13 3.4213 -0.0100
-13 7 14 4.5130 0.2117
-13 7 15 0.4464 1.7283
-13 7 16 -1.0650 1.3823
-13 8 1 -2.5580 0.2070
-13 8 2 1.4335 -0.5691
-13 8 3 0.2835 -0.1776
-13 8 4 0.1863 0.0284
-13 8 5 2.1850 -0.2547
-13 8 6 0.2377 -0.3599
-13 8 7 -4.8002 0.5806
-13 8 8 1.9824 -0.3757
-13 8 9 5.0467 0.0657
-13 8 10 0.9358 -0.0259
-13 8 11 -2.0528 -1.6750
-13 8 12 -2.6873 -0.2649
-13 8 13 -1.5103 -0.6427
-13 8 14 4.9991 -2.0502
-13 8 15 0.4256 -1.6791
-13 9 1 -0.4321 0.0145
-13 9 2 -2.3677 -0.1030
-13 9 3 1.0051 -0.5175
-13 9 4 1.4437 0.7913
-13 9 5 -1.8021 0.1530
-13 9 6 2.5892 -0.5456
-13 9 7 2.1219 0.8003
-13 9 8 -6.6829 -0.8724
-13 9 9 4.6721 0.9026
-13 9 10 5.8885 0.7425
-13 9 11 -8.0454 -0.7472
-13 9 12 -4.9852 1.1487
-13 9 13 5.5947 0.3297
-13 9 14 3.0457 2.5071
-13 10 1 -0.7184 -0.1842
-13 10 2 2.2520 -0.3676
-13 10 3 1.2187 0.1462
-13 10 4 0.1043 0.6482
-13 10 5 -0.4830 0.8674
-13 10 6 -1.8435 -1.4488
-13 10 7 0.5999 0.9719
-13 10 8 4.0227 -1.1275
-13 10 9 0.0899 0.7112
-13 10 10 -1.0988 1.8840
-13 10 11 -1.0186 -2.9587
-13 10 12 -0.0116 0.9767
-13 10 13 -0.0935 -0.6391
-13 11 1 0.6074 -0.6506
-13 11 2 0.3130 -0.4741
-13 11 3 -0.3585 -0.5843
-13 11 4 0.0825 -0.1280
-13 11 5 -0.0354 -0.5142
-13 11 6 2.1613 -1.2774
-13 11 7 -0.4941 1.3562
-13 11 8 -2.8695 0.0267
-13 11 9 4.0612 -0.4890
-13 11 10 -0.5320 1.3715
-13 11 11 -6.4809 -1.1161
-13 11 12 0.4098 -0.9901
-13 12 1 0.4711 -0.7939
-13 12 2 2.4000 -0.9292
-13 12 3 -0.2868 0.1832
-13 12 4 -2.2571 0.3826
-13 12 5 -1.0776 0.7018
-13 12 6 -0.5121 -1.3256
-13 12 7 2.4779 0.0244
-13 12 8 -0.3887 -0.8245
-13 12 9 -1.6757 0.9329
-13 12 10 0.8462 0.7910
-13 13 1 0.8403 0.0691
-13 13 2 -0.5261 -0.6943
-13 13 3 -1.5709 0.5554
-13 13 4 -0.7139 -1.6043
-13 13 5 0.3302 0.1138
-13 13 6 0.2849 -1.5590
-13 13 7 0.2988 0.5689
-13 13 8 -0.6390 -2.1966
-13 14 1 -0.6867 -0.7501
-13 14 2 0.1425 1.3929
-13 14 3 -2.0558 1.0042
-13 14 4 -1.7083 0.1914
-12 0 2 -1.3453 9.5172
-12 0 4 8.3536 0.2664
-12 0 6 -17.0815 -1.3992
-12 0 8 16.7895 -0.6889
-12 0 10 -8.6069 0.0546
-12 0 12 1.6899 0.3302
-12 0 14 -1.4802 0.6134
-12 0 16 -0.4625 0.1919
-12 0 18 0.4104 -1.8552
-12 1 1 -5.7364 1.3503
-12 1 2 1.4540 0.4201
-12 1 3 3.2301 -1.4235
-12 1 4 -1.3115 -1.6641
-12 1 5 2.5093 -1.6378
-12 1 6 -2.0275 -0.5485
-12 1 7 -9.3789 0.1224
-12 1 8 4.6013 -0.0858
-12 1 9 10.6728 0.1839
-12 1 10 -5.1060 -0.0965
-12 1 11 -5.9540 -0.3639
-12 1 12 2.6630 -0.5890
-12 1 13 -3.1099 -0.2381
-12 1 14 -1.3983 0.0427
-12 1 15 2.1716 0.9882
-12 1 16 0.7832 2.3810
-12 1 17 2.6397 0.7328
-12 1 18 0.0320 3.1362
-12 1 19 -2.2763 1.1444
-12 2 1 0.5142 0.8515
-12 2 2 0.0260 5.7861
-12 2 3 3.1483 -0.5362
-12 2 4 7.0764 -0.3008
-12 2 5 -8.6642 0.5398
-12 2 6 -12.1220 0.0562
-12 2 7 8.3524 0.4513
-12 2 8 13.2726 0.2321
-12 2 9 -4.4483 0.6054
-12 2 10 -6.8391 0.3438
-12 2 11 -2.1097 0.6526
-12 2 12 1.4500 0.8894
-12 2 13 1.8801 0.6479
-12 2 14 -0.3474 -0.6205
-12 2 15 2.4337 -0.8899
-12 2 16 -0.6564 0.2206
-12 2 17 -2.0345 -3.1473
-12 2 18 1.4289 -1.2523
-12 2 19 -0.2714 -2.2074
-12 3 1 -1.1034 0.5828
-12 3 2 4.0775 1.2153
-12 3 3 1.1674 0.0907
-12 3 4 -3.5066 -1.8348
-12 3 5 1.6571 -1.1144
-12 3 6 -2.9968 -0.4965
-12 3 7 -2.4369 -0.6742
-12 3 8 10.0062 -0.4709
-12 3 9 3.0402 -0.6073
-12 3 10 -11.2099 -0.9195
-12 3 11 0.3889 -0.6785
-12 3 12 5.6466 -0.2775
-12 3 13 -4.2205 -1.2162
-12 3 14 -2.5237 -0.1714
-12 3 15 2.6920 -0.4572
-12 3 16 2.7861 0.8013
-12 3 17 1.2963 1.6232
-12 3 18 -1.8141 4.0620
-12 3 19 -1.2348 -0.4347
-12 4 1 0.0881 -0.0408
-12 4 2 -0.0342 0.3259
-12 4 3 3.6765 -0.2160
-12 4 4 3.7803 -0.3719
-12 4 5 -8.4493 -0.4583
-12 4 6 -5.1013 0.4006
-12 4 7 10.3229 -0.0263
-12 4 8 7.0649 1.2696
-12 4 9 -4.6710 1.1421
-12 4 10 -6.9867 1.2215
-12 4 11 -3.8227 0.4898
-12 4 12 4.8811 -0.0455
-12 4 13 3.6661 0.9504
-12 4 14 -1.9651 -0.0005
-12 4 15 1.2832 0.1764
-12 4 16 -0.1976 0.5998
-12 4 17 -1.8320 -1.4281
-12 4 18 1.5446 -0.4062
-12 4 19 0.3999 -3.7307
-12 5 1 0.4361 0.3378
-12 5 2 3.3247 0.2163
-12 5 3 -1.8344 0.4256
-12 5 4 -2.5388 0.1727
-12 5 5 1.6484 -0.5146
-12 5 6 -1.5339 0.6601
-12 5 7 1.2455 -0.6004
-12 5 8 9.5393 -0.1619
-12 5 9 -5.2662 -0.4944
-12 5 10 -9.2677 -1.0706
-12 5 11 6.9623 -0.3661
-12 5 12 2.7195 -0.8706
-12 5 13 -5.5450 -1.0217
-12 5 14 -0.4094 -0.8289
-12 5 15 3.4930 -2.0797
-12 5 16 2.7037 1.1819
-12 5 17 -0.9944 2.3580
-12 5 18 -2.7543 -1.8261
-12 5 19 0.2578 -0.1546
-12 6 1 -1.2009 -0.4255
-12 6 2 -0.0060 -0.9265
-12 6 3 3.2793 0.2208
-12 6 4 1.0701 0.2149
-12 6 5 -5.1286 -0.9421
-12 6 6 -1.1421 0.1343
-12 6 7 6.8668 0.0237
-12 6 8 4.0496 0.5910
-12 6 9 -3.1515 0.6947
-12 6 10 -9.3196 0.8081
-12 6 11 -1.0350 0.1269
-12 6 12 9.4073 0.0570
-12 6 13 -0.6824 1.9998
-12 6 14 -2.8684 1.9262
-12 6 15 2.1378 0.4259
-12 6 16 -1.4567 0.3004
-12 6 17 -2.1760 2.6231
-12 6 18 1.6925 0.4576
-12 7 1 -2.0144 0.2555
-12 7 2 1.5543 -0.6361
-12 7 3 -0.7336 0.5479
-12 7 4 -1.6334 0.8213
-12 7 5 1.4091 -0.3406
-12 7 6 -0.4459 0.1263
-12 7 7 3.1223 -0.3809
-12 7 8 4.5765 0.4282
-12 7 9 -7.2510 -0.0763
-12 7 10 -3.3549 0.1879
-12 7 11 7.0124 -0.5554
-12 7 12 -0.8064 -0.6726
-12 7 13 -1.8255 -1.3492
-12 7 14 0.3104 -0.8396
-12 7 15 2.0229 -0.9578
-12 7 16 1.5339 -0.0419
-12 7 17 -0.6270 -1.1696
-12 7 18 -0.9656 -3.4770
-12 8 1 -0.2479 -0.2198
-12 8 2 -0.4001 -0.9539
-12 8 3 2.7863 -0.0388
-12 8 4 1.1201 0.0424
-12 8 5 -3.3458 0.0145
-12 8 6 -0.6835 0.3097
-12 8 7 2.3011 -0.5304
-12 8 8 5.7325 0.0557
-12 8 9 -2.9693 -0.9079
-12 8 10 -9.2300 0.2940
-12 8 11 3.1529 -0.1009
-12 8 12 7.6851 -0.1958
-12 8 13 -3.9803 1.8696
-12 8 14 -0.0399 1.0764
-12 8 15 1.9771 1.3478
-12 8 16 -2.8884 0.8614
-12 8 17 -0.9936 5.2871
-12 9 1 -2.4835 0.5126
-12 9 2 2.9820 -0.1441
-12 9 3 -0.6857 0.7009
-12 9 4 -2.2173 0.2544
-12 9 5 1.1512 0.0500
-12 9 6 0.3510 0.4022
-12 9 7 2.7739 -0.6999
-12 9 8 0.9437 0.8409
-12 9 9 -3.9650 -0.1691
-12 9 10 -1.1337 0.4194
-12 9 11 2.9460 0.6538
-12 9 12 0.9253 -0.6781
-12 9 13 1.6163 -0.7103
-12 9 14 -2.6224 0.1305
-12 9 15 -0.4234 -0.7028
-12 9 16 2.0137 -3.8155
-12 10 1 0.3048 -0.0724
-12 10 2 -0.2568 -0.9915
-12 10 3 4.3201 -0.0415
-12 10 4 0.0343 -0.9132
-12 10 5 -3.2752 0.8313
-12 10 6 -1.2392 -0.2227
-12 10 7 3.0814 -0.7143
-12 10 8 7.2095 0.6681
-12 10 9 -6.0717 -1.1878
-12 10 10 -7.2949 0.7134
-12 10 11 5.0746 0.2901
-12 10 12 2.4516 -0.2785
-12 10 13 -3.4534 -1.3075
-12 10 14 0.8222 -0.2145
-12 10 15 0.5524 2.6082
-12 11 1 0.4828 0.1048
-12 11 2 3.0577 -0.6929
-12 11 3 -1.4246 0.0412
-12 11 4 -1.4185 -0.1116
-12 11 5 0.0196 0.4758
-12 11 6 -0.5789 1.3956
-12 11 7 1.2850 -0.9253
-12 11 8 1.4387 0.9011
-12 11 9 -3.1860 -1.2370
-12 11 10 -2.6673 0.3678
-12 11 11 2.9897 1.5890
-12 11 12 2.6139 -1.5392
-12 11 13 0.5378 -0.1659
-12 11 14 -3.5757 0.4688
-12 12 1 1.2054 -0.2380
-12 12 2 1.4374 -0.7401
-12 12 3 2.2703 -0.6948
-12 12 4 -3.9376 -0.9286
-12 12 5 -2.7961 -0.7237
-12 12 6 1.1886 -0.4940
-12 12 7 5.0167 -0.6238
-12 12 8 4.4847 -0.3206
-12 12 9 -7.6523 -1.9733
-12 12 10 -4.0766 1.1952
-12 12 11 4.7605 0.9687
-12 12 12 -0.3898 -0.2069
-12 12 13 -2.0020 -3.7991
-12 13 1 1.7832 0.4529
-12 13 2 -0.1501 -0.5833
-12 13 3 -1.5858 0.2866
-12 13 4 -1.4009 -0.2067
-12 13 5 -1.6893 0.3080
-12 13 6 0.4634 0.3872
-12 13 7 0.7711 0.3405
-12 13 8 0.0778 -0.2920
-12 13 9 -3.7400 -1.1865
-12 13 10 -0.6952 1.7009
-12 13 11 4.5286 0.6763
-12 14 1 1.0291 0.1914
-12 14 2 0.1580 1.0048
-12 14 3 -1.5743 -1.2245
-12 14 4 -3.4232 -0.0551
-12 14 5 -1.2115 -1.4380
-12 14 6 2.9028 0.9370
-12 14 7 3.9069 -0.5411
-12 14 8 1.1878 -1.2815
-12 14 9 -4.3865 -2.3275
-12 15 1 1.7933 2.0704
-12 15 2 -2.4437 0.0620
-12 15 3 -1.3315 1.1223
-12 15 4 -0.5542 0.0837
-12 15 5 -0.6375 0.3322
-12 15 6 1.8262 0.4709
-12 15 7 -0.4638 1.9610
-11 0 2 -0.5622 -4.0332
-11 0 4 -3.3000 -1.3065
-11 0 6 3.7096 0.9564
-11 0 8 -9.0482 0.7750
-11 0 10 13.9181 -0.1542
-11 0 12 -14.6498 -0.2229
-11 0 14 1.5427 -0.1795
-11 0 16 5.1005 0.0659
-11 0 18 -3.2523 0.8121
-11 0 20 -0.9570 0.4721
-11 1 1 -0.6578 -1.4563
-11 1 2 0.0585 -0.2547
-11 1 3 2.0161 1.7761
-11 1 4 -0.4678 0.4868
-11 1 5 -0.4004 0.3448
-11 1 6 -3.8381 0.5100
-11 1 7 -9.9435 -0.4010
-11 1 8 6.5068 0.4332
-11 1 9 18.1800 0.4567
-11 1 10 -7.3335 0.2963
-11 1 11 -16.5747 -0.0523
-11 1 12 2.9032 0.9176
-11 1 13 5.7798 0.5667
-11 1 14 0.8326 0.1288
-11 1 15 1.3183 -0.0096
-11 1 16 0.0957 -0.1789
-11 1 17 -1.5520 0.3670
-11 1 18 -1.7291 -2.4873
-11 1 19 -2.3349 0.3641
-11 1 20 1.1835 -3.7222
-11 1 21 2.8389 -0.8268
-11 2 1 -0.8544 -0.3002
-11 2 2 1.9297 -1.9687
-11 2 3 -0.3045 0.1343
-11 2 4 -5.8395 -0.0985
-11 2 5 -4.0142 0.3671
-11 2 6 9.2253 0.6243
-11 2 7 4.9945 -0.9621
-11 2 8 -10.9097 -0.1610
-11 2 9 -1.3593 -0.6076
-11 2 10 13.4387 -0.8500
-11 2 11 -5.2528 -0.6758
-11 2 12 -12.0863 -0.4867
-11 2 13 5.1450 -0.3731
-11 2 14 2.8888 -0.6001
-11 2 15 -0.9874 -0.1203
-11 2 16 2.5043 0.4393
-11 2 17 -0.5392 0.7282
-11 2 18 -2.3359 0.7107
-11 2 19 -0.0231 2.8440
-11 2 20 -0.0462 0.2134
-11 2 21 1.0195 1.1112
-11 3 1 2.5801 -0.7105
-11 3 2 -0.4173 -0.9915
-11 3 3 0.1810 0.1574
-11 3 4 0.2322 0.0029
-11 3 5 1.0894 -0.4561
-11 3 6 -5.8339 0.6554
-11 3 7 -2.6350 -0.1010
-11 3 8 11.4499 0.4011
-11 3 9 6.7569 0.7732
-11 3 10 -13.8532 0.1851
-11 3 11 -7.0197 0.7829
-11 3 12 5.6905 0.7808
-11 3 13 4.4046 0.6276
-11 3 14 1.2984 0.4559
-11 3 15 -0.2439 -0.6675
-11 3 16 -0.2414 0.9238
-11 3 17 -1.3246 0.1462
-11 3 18 -3.1957 -1.8422
-11 3 19 1.6047 0.7366
-11 3 20 2.9567 -4.9346
-11 4 1 0.8330 -0.1891
-11 4 2 2.5430 0.3035
-11 4 3 -2.7045 0.4138
-11 4 4 -8.4076 0.9170
-11 4 5 0.6660 0.2448
-11 4 6 15.2970 0.4094
-11 4 7 2.5597 0.0307
-11 4 8 -15.3609 -0.5664
-11 4 9 1.7768 -0.2890
-11 4 10 11.4485 -1.0174
-11 4 11 -8.6404 -0.9163
-11 4 12 -5.3658 -0.8231
-11 4 13 8.4630 -0.4284
-11 4 14 0.6673 -0.6138
-11 4 15 -4.1694 -0.5332
-11 4 16 1.9461 -0.4346
-11 4 17 2.0975 -0.5835
-11 4 18 -2.8169 -0.4271
-11 4 19 -1.8885 2.2142
-11 4 20 2.0204 0.6222
-11 5 1 3.7274 -0.3222
-11 5 2 -2.7782 -0.1374
-11 5 3 -1.9788 -0.9224
-11 5 4 4.1349 -0.3290
-11 5 5 1.6881 0.0862
-11 5 6 -3.7418 -0.3822
-11 5 7 0.5826 -0.6043
-11 5 8 7.6983 0.1206
-11 5 9 -1.6201 0.1753
-11 5 10 -8.9923 0.9215
-11 5 11 -0.7142 1.3404
-11 5 12 2.3762 0.0495
-11 5 13 3.4680 1.1934
-11 5 14 2.2900 0.3358
-11 5 15 -1.1249 0.4025
-11 5 16 -3.2794 0.7162
-11 5 17 -2.6307 0.0430
-11 5 18 -0.4251 1.1852
-11 5 19 4.6540 1.0673
-11 5 20 1.8262 -5.1372
-11 6 1 0.5352 0.2904
-11 6 2 1.2491 1.1785
-11 6 3 -4.5361 -0.1007
-11 6 4 -6.3858 0.2285
-11 6 5 6.5768 0.2134
-11 6 6 14.8732 0.7885
-11 6 7 -4.3404 0.6814
-11 6 8 -16.9752 -0.0533
-11 6 9 7.2851 0.2622
-11 6 10 8.2157 -0.6261
-11 6 11 -9.4934 -0.4386
-11 6 12 1.5954 -0.8175
-11 6 13 6.8082 0.2574
-11 6 14 -3.9469 -0.6275
-11 6 15 -3.3413 -0.3450
-11 6 16 4.1417 -0.1501
-11 6 17 1.1088 -3.5448
-11 6 18 -2.4721 -1.2580
-11 6 19 -0.6475 0.3696
-11 7 1 1.2549 -0.3631
-11 7 2 -4.0868 0.0655
-11 7 3 -0.1532 -0.7236
-11 7 4 5.9394 -0.2594
-11 7 5 1.0507 0.2777
-11 7 6 -3.8204 -0.9067
-11 7 7 1.5167 -0.5367
-11 7 8 2.0098 -0.2656
-11 7 9 -2.6729 -0.7659
-11 7 10 -1.1221 0.7974
-11 7 11 -0.7667 -0.0048
-11 7 12 -2.4740 -0.2707
-11 7 13 6.2476 1.5246
-11 7 14 3.9897 -0.3149
-11 7 15 -3.8504 0.8421
-11 7 16 -4.7950 1.1799
-11 7 17 -1.2434 -0.6932
-11 7 18 1.5247 5.6962
-11 7 19 2.6027 1.9856
-11 8 1 0.5209 0.4489
-11 8 2 -0.2385 0.4934
-11 8 3 -5.1908 -0.0898
-11 8 4 -3.2253 0.4158
-11 8 5 8.1634 0.0271
-11 8 6 9.7534 0.6147
-11 8 7 -10.7053 -0.0924
-11 8 8 -10.9747 0.1958
-11 8 9 11.0006 0.1545
-11 8 10 3.6839 0.0150
-11 8 11 -7.8902 0.6972
-11 8 12 4.6906 -0.8984
-11 8 13 3.8663 1.5943
-11 8 14 -4.2060 -0.9369
-11 8 15 -1.6086 -0.3832
-11 8 16 2.2474 0.1349
-11 8 17 -0.0010 -5.1358
-11 8 18 0.1426 -1.6760
-11 9 1 -1.7660 -0.3176
-11 9 2 -3.2182 -0.0048
-11 9 3 0.6363 -0.6701
-11 9 4 5.8903 -0.1965
-11 9 5 1.0237 -0.5392
-11 9 6 -3.5810 0.3706
-11 9 7 0.6723 -0.0968
-11 9 8 -1.5349 -0.4391
-11 9 9 0.9993 -0.0728
-11 9 10 2.4216 -0.3134
-11 9 11 -4.2510 -0.4951
-11 9 12 -2.7455 -0.4627
-11 9 13 7.8959 0.0787
-11 9 14 2.2427 -1.3404
-11 9 15 -5.9479 0.9188
-11 9 16 -1.8423 1.8650
-11 9 17 0.1500 1.0016
-11 9 18 -0.1217 6.0745
-11 10 1 0.9575 -0.2786
-11 10 2 -1.3426 0.1774
-11 10 3 -2.3707 0.6395
-11 10 4 -0.7403 0.6485
-11 10 5 5.7175 0.1405
-11 10 6 3.0623 0.3885
-11 10 7 -10.6049 0.2191
-11 10 8 -3.2432 0.1323
-11 10 9 9.4538 0.1636
-11 10 10 -0.4263 0.2754
-11 10 11 -4.9535 0.2419
-11 10 12 4.4984 0.3180
-11 10 13 1.6408 1.8886
-11 10 14 -3.3837 -1.2264
-11 10 15 -1.8465 -0.0624
-11 10 16 0.3571 0.1015
-11 10 17 0.6562 -5.5642
-11 11 1 -1.5234 -0.7988
-11 11 2 -1.9954 -0.1781
-11 11 3 0.7199 -0.9486
-11 11 4 6.3177 -0.3526
-11 11 5 -0.4551 -1.0061
-11 11 6 -4.0956 0.7934
-11 11 7 0.9720 -0.7336
-11 11 8 0.3104 -0.2582
-11 11 9 3.3536 -0.1525
-11 11 10 -0.5104 -0.9841
-11 11 11 -5.2851 0.5222
-11 11 12 0.0184 -1.0708
-11 11 13 5.3353 -0.0253
-11 11 14 -1.0125 -2.3026
-11 11 15 -3.3794 0.3142
-11 11 16 0.0305 1.4075
-11 12 1 0.3048 -0.4878
-11 12 2 0.4992 0.0758
-11 12 3 -0.3498 -0.0785
-11 12 4 -1.0942 0.0539
-11 12 5 2.7562 -0.2584
-11 12 6 0.9168 0.1389
-11 12 7 -6.6544 -0.0521
-11 12 8 -2.0586 0.4395
-11 12 9 5.1348 0.2311
-11 12 10 -0.7338 0.2899
-11 12 11 -2.3195 0.5434
-11 12 12 3.6897 0.2710
-11 12 13 0.1319 0.1694
-11 12 14 -1.9881 -1.7375
-11 12 15 -1.1388 0.3922
-11 13 1 0.2893 -0.0635
-11 13 2 -0.7921 0.1164
-11 13 3 -0.2575 -0.6749
-11 13 4 4.0212 -0.6666
-11 13 5 -3.8184 -0.4166
-11 13 6 -4.0321 -0.3701
-11 13 7 3.7171 -0.4954
-11 13 8 2.0644 0.0968
-11 13 9 1.4910 -1.3742
-11 13 10 -0.7502 -1.8297
-11 13 11 -2.0833 1.8877
-11 13 12 1.1001 -2.0582
-11 13 13 1.6965 1.7800
-11 13 14 -1.4401 -2.2591
-11 14 1 -0.6491 -0.1419
-11 14 2 2.1236 0.7940
-11 14 3 -2.3866 -0.4027
-11 14 4 -2.4495 0.2940
-11 14 5 3.8195 -0.4260
-11 14 6 1.0116 0.5969
-11 14 7 -4.4273 -1.1817
-11 14 8 -2.4542 1.7458
-11 14 9 3.2363 1.2173
-11 14 10 -0.3968 -0.1078
-11 14 11 -0.7388 1.8562
-11 14 12 2.3176 -0.8291
-11 15 1 1.5701 2.0213
-11 15 2 -1.3847 0.0240
-11 15 3 -0.3570 0.5451
-11 15 4 1.4509 -0.3455
-11 15 5 -3.9954 0.4769
-11 15 6 -1.7583 -0.0053
-11 15 7 3.7553 0.9264
-11 15 8 0.7596 -0.2667
-11 15 9 0.8219 -1.4476
-11 15 10 1.9589 -1.3263
-11 16 1 0.4788 -0.4567
-11 16 2 2.5852 0.8710
-11 16 3 -2.9634 -0.0615
-11 16 4 -0.8206 0.5987
-11 16 5 4.0332 -0.2783
-11 16 6 -0.3317 1.2140
-11 16 7 -2.1048 -0.8408
-11 16 8 -0.2481 2.8469
-10 0 2 2.0625 3.6054
-10 0 4 5.5361 1.3031
-10 0 6 -21.5826 -1.0259
-10 0 8 22.1756 -0.8139
-10 0 10 -10.6612 0.0318
-10 0 12 -3.0214 0.3088
-10 0 14 4.0168 -0.0928
-10 0 16 -0.4220 -0.3265
-10 0 18 -0.6533 0.3198
-10 0 20 -1.6450 0.4022
-10 0 22 1.1063 -1.8256
-10 1 1 -1.2692 -0.4866
-10 1 2 1.3772 0.5924
-10 1 3 5.0762 -0.7858
-10 1 4 -4.4380 -0.7522
-10 1 5 -11.5062 0.2439
-10 1 6 2.5142 -0.0190
-10 1 7 11.4672 0.1000
-10 1 8 1.5480 -0.2312
-10 1 9 -6.2860 0.1016
-10 1 10 -5.2491 -0.6532
-10 1 11 1.5790 0.3239
-10 1 12 3.9419 -0.4648
-10 1 13 -2.9274 -0.0548
-10 1 14 -0.5864 -0.3357
-10 1 15 -0.7398 -0.2713
-10 1 16 -0.2034 -0.0603
-10 1 17 4.4927 0.4160
-10 1 18 -1.1872 0.0267
-10 1 19 -6.8075 0.1197
-10 1 20 2.3856 2.2635
-10 1 21 2.1326 0.6117
-10 1 22 -0.9730 4.1331
-10 2 1 0.6184 -0.6006
-10 2 2 4.9119 1.7891
-10 2 3 -0.5515 -0.3928
-10 2 4 3.2136 0.7285
-10 2 5 -7.0498 -0.1588
-10 2 6 -14.7868 -0.9428
-10 2 7 8.9712 0.5308
-10 2 8 17.7700 -0.8767
-10 2 9 -7.2418 0.6595
-10 2 10 -9.6744 0.3372
-10 2 11 -0.4032 0.3370
-10 2 12 -0.4901 1.0459
-10 2 13 2.9495 0.2407
-10 2 14 3.2042 1.2057
-10 2 15 0.9118 0.5001
-10 2 16 -1.9969 -1.2892
-10 2 17 -2.4037 0.1292
-10 2 18 2.0224 -0.1734
-10 2 19 -0.0288 -1.4433
-10 2 20 -2.0677 1.7183
-10 2 21 0.9174 -4.6584
-10 2 22 0.1628 -2.9854
-10 3 1 1.1216 0.2847
-10 3 2 4.2338 0.5858
-10 3 3 2.7703 -0.8733
-10 3 4 -10.7726 -0.1659
-10 3 5 -8.9044 1.2555
-10 3 6 8.7198 -0.1687
-10 3 7 14.6836 0.3625
-10 3 8 -0.0222 -0.4113
-10 3 9 -12.8921 -0.2529
-10 3 10 -6.9542 -0.2310
-10 3 11 11.5335 -0.6056
-10 3 12 4.7957 -0.0909
-10 3 13 -8.0948 -0.8946
-10 3 14 0.0372 -0.3185
-10 3 15 1.4074 -0.2605
-10 3 16 0.0875 -0.8046
-10 3 17 2.7207 0.0377
-10 3 18 -2.7766 0.1777
-10 3 19 -4.2227 -0.9985
-10 3 20 4.1120 2.6475
-10 3 21 0.5050 2.0729
-10 3 22 -1.1958 1.4423
-10 4 1 4.5871 -0.2514
-10 4 2 5.5069 -0.5729
-10 4 3 -4.5627 -0.0684
-10 4 4 0.0842 -0.2004
-10 4 5 -2.8530 -0.3134
-10 4 6 -4.9691 -0.8045
-10 4 7 11.4496 -0.2011
-10 4 8 8.5553 -0.6313
-10 4 9 -10.3985 0.5470
-10 4 10 -6.9307 0.3227
-10 4 11 0.4413 0.6759
-10 4 12 2.0647 1.1289
-10 4 13 2.4384 0.1696
-10 4 14 2.8186 0.9316
-10 4 15 0.9794 -0.1941
-10 4 16 -4.2097 -0.1856
-10 4 17 -3.7043 1.0529
-10 4 18 4.0384 -0.2327
-10 4 19 -0.7504 -1.0173
-10 4 20 -0.2742 -0.5913
-10 4 21 2.9829 -3.5544
-10 5 1 2.2031 0.4476
-10 5 2 4.0132 -0.4333
-10 5 3 -0.3366 -0.0160
-10 5 4 -12.5832 1.0484
-10 5 5 -4.3674 0.5479
-10 5 6 15.3186 0.2746
-10 5 7 12.4159 0.9091
-10 5 8 -6.4023 -0.0713
-10 5 9 -17.0970 0.3086
-10 5 10 0.4916 -0.0730
-10 5 11 16.3751 -0.6666
-10 5 12 -1.3580 -0.3306
-10 5 13 -8.8580 -0.8081
-10 5 14 2.1856 0.2860
-10 5 15 1.3966 -0.4683
-10 5 16 -0.4822 -0.8839
-10 5 17 1.1351 -0.3127
-10 5 18 -2.1889 -2.2540
-10 5 19 -0.3052 -0.4105
-10 5 20 1.1423 1.1098
-10 5 21 -1.0145 2.2788
-10 6 1 6.9119 -0.1397
-10 6 2 0.0521 -0.5709
-10 6 3 -7.5590 -0.0309
-10 6 4 3.5610 -0.3236
-10 6 5 4.1268 -0.0086
-10 6 6 -1.8793 -0.6567
-10 6 7 6.7773 -0.7474
-10 6 8 1.1758 -0.5177
-10 6 9 -9.0830 -0.1434
-10 6 10 -3.3435 -0.6438
-10 6 11 2.1632 0.7356
-10 6 12 2.3086 1.1711
-10 6 13 0.0901 -0.2175
-10 6 14 3.5726 1.0293
-10 6 15 0.5904 -0.5112
-10 6 16 -5.6591 0.8782
-10 6 17 -4.0602 1.0366
-10 6 18 2.8644 -0.3704
-10 6 19 -0.2572 1.2241
-10 6 20 2.2124 0.0839
-10 6 21 1.8725 -2.0896
-10 7 1 -0.3533 0.3967
-10 7 2 2.7804 -0.0621
-10 7 3 -1.7932 0.8834
-10 7 4 -13.4939 -0.3030
-10 7 5 2.5380 -0.3150
-10 7 6 17.1224 0.7290
-10 7 7 4.2225 0.5126
-10 7 8 -12.2984 0.0794
-10 7 9 -13.7479 0.9222
-10 7 10 7.0308 -0.2938
-10 7 11 13.9680 -0.1359
-10 7 12 -4.7376 0.3457
-10 7 13 -5.2589 -0.7027
-10 7 14 3.0265 1.0132
-10 7 15 -1.2266 -1.1057
-10 7 16 -1.2376 -0.3102
-10 7 17 1.9581 0.2706
-10 7 18 -0.0093 -3.3793
-10 7 19 0.5794 -0.0204
-10 7 20 -0.4495 -0.9537
-10 8 1 5.2176 -0.3915
-10 8 2 -7.8641 -0.3809
-10 8 3 -5.2449 -0.2025
-10 8 4 10.8847 -0.1974
-10 8 5 4.8112 -0.0343
-10 8 6 -4.9020 -0.0162
-10 8 7 -0.3836 -0.1922
-10 8 8 -0.9190 -0.8753
-10 8 9 -5.0258 -0.0508
-10 8 10 0.4118 -1.1127
-10 8 11 4.4508 -0.0539
-10 8 12 1.2784 0.1054
-10 8 13 -2.1420 -0.8151
-10 8 14 3.3348 0.5216
-10 8 15 0.6474 -0.2104
-10 8 16 -5.9897 0.6656
-10 8 17 -1.2335 1.8448
-10 8 18 1.4882 -0.2036
-10 8 19 -0.5036 3.7394
-10 8 20 1.9861 1.1179
-10 9 1 -2.7188 0.1502
-10 9 2 5.4335 0.6715
-10 9 3 -4.8527 0.4153
-10 9 4 -11.0120 -0.5583
-10 9 5 8.4991 0.4995
-10 9 6 10.8704 0.3489
-10 9 7 -5.0912 0.4421
-10 9 8 -11.3404 0.2636
-10 9 9 -4.6899 0.5435
-10 9 10 9.1458 -0.4960
-10 9 11 8.0473 0.2413
-10 9 12 -4.4403 0.4373
-10 9 13 -2.5464 0.0030
-10 9 14 1.6232 1.6631
-10 9 15 -3.3739 -0.4035
-10 9 16 -0.3470 0.3678
-10 9 17 2.4777 0.1786
-10 9 18 0.3623 -3.3036
-10 9 19 -0.4589 -1.8668
-10 10 1 0.0746 -0.5335
-10 10 2 -11.2872 -0.1402
-10 10 3 2.4719 0.0556
-10 10 4 14.0118 -0.6461
-10 10 5 -0.6094 0.4967
-10 10 6 -9.8755 0.0948
-10 10 7 -0.8826 0.0330
-10 10 8 3.0550 -0.8211
-10 10 9 -1.1549 0.7620
-10 10 10 2.3887 -0.8928
-10 10 11 3.2587 -0.4944
-10 10 12 -1.9926 -0.2288
-10 10 13 -3.4145 -0.9805
-10 10 14 2.5662 -0.4558
-10 10 15 0.6230 -1.0936
-10 10 16 -3.5493 1.6489
-10 10 17 0.6920 -0.0463
-10 10 18 -0.2444 0.8528
-10 11 1 0.4482 -0.4269
-10 11 2 8.4182 0.1303
-10 11 3 -5.8742 -0.2479
-10 11 4 -6.5478 0.1719
-10 11 5 9.5066 0.2084
-10 11 6 3.2320 -0.0809
-10 11 7 -7.1562 0.7887
-10 11 8 -5.3349 -0.0926
-10 11 9 0.1427 0.9645
-10 11 10 5.0393 -0.4331
-10 11 11 3.6143 0.2221
-10 11 12 -2.5690 -0.3546
-10 11 13 -0.6927 -0.0171
-10 11 14 -0.5238 2.5050
-10 11 15 -3.1423 0.0687
-10 11 16 0.1928 -0.1006
-10 11 17 2.0233 -1.5751
-10 12 1 -5.0933 -0.1776
-10 12 2 -7.4148 -0.0426
-10 12 3 8.7798 -0.2499
-10 12 4 8.2921 -0.3905
-10 12 5 -7.9865 0.5313
-10 12 6 -9.1793 -0.7741
-10 12 7 3.3793 0.2556
-10 12 8 5.4325 -1.0104
-10 12 9 0.7341 0.6073
-10 12 10 2.8871 -0.6433
-10 12 11 -0.4328 -1.0562
-10 12 12 -3.4898 0.0198
-10 12 13 -2.6222 -1.6488
-10 12 14 3.1998 0.0166
-10 12 15 0.7479 -1.1748
-10 12 16 -0.9555 1.1248
-10 12 17 -0.4676 -2.4030
-10 13 1 4.4282 -0.4206
-10 13 2 5.9224 -0.2320
-10 13 3 -7.0200 -0.2777
-10 13 4 -4.5123 -0.3680
-10 13 5 7.5363 -0.1484
-10 13 6 1.5647 -0.2801
-10 13 7 -4.6487 0.6597
-10 13 8 -1.5261 -0.8500
-10 13 9 -0.8943 1.8741
-10 13 10 1.4277 -1.0139
-10 13 11 2.5534 1.0476
-10 13 12 -0.1261 0.2706
-10 13 13 -0.2002 -0.9974
-10 13 14 -0.9871 2.8139
-10 13 15 -1.2791 -0.5632
-10 14 1 -6.8575 0.4536
-10 14 2 -2.6057 0.2422
-10 14 3 7.8643 -0.0060
-10 14 4 0.5113 0.8014
-10 14 5 -8.0685 0.0363
-10 14 6 -4.8567 0.2058
-10 14 7 2.9025 0.9174
-10 14 8 3.7662 -2.1305
-10 14 9 3.5998 1.4723
-10 14 10 1.1965 0.2294
-10 14 11 -2.0641 -3.0729
-10 14 12 -1.4886 0.9237
-10 14 13 -0.0755 -2.3064
-10 14 14 2.4006 1.2255
-10 15 1 5.1496 0.7114
-10 15 2 -0.1649 -0.5045
-10 15 3 -6.0876 0.5288
-10 15 4 -1.3644 -0.3662
-10 15 5 4.3643 0.7789
-10 15 6 0.9301 -0.2027
-10 15 7 -1.6970 1.6070
-10 15 8 0.9625 -1.7454
-10 15 9 -1.1066 0.4085
-10 15 10 0.5948 0.6373
-10 15 11 1.1471 1.6774
-10 15 12 0.1382 0.8169
-10 16 1 -4.7638 0.4115
-10 16 2 0.5906 0.5666
-10 16 3 3.5211 0.5692
-10 16 4 -0.5986 1.5856
-10 16 5 -3.4469 0.5298
-10 16 6 -3.1403 1.4644
-10 16 7 1.3075 0.1907
-10 16 8 3.5280 -2.0195
-10 16 9 2.3271 1.8931
-10 16 10 -1.6844 0.0858
-10 17 1 2.6262 0.4070
-10 17 2 -1.7635 0.0316
-10 17 3 -1.6740 0.7362
-10 17 4 0.4146 0.0749
-10 17 5 0.3358 0.6923
-10 17 6 0.6985 -0.4215
-10 17 7 1.0995 1.4914
-10 17 8 1.9222 -3.1222
-9 0 2 -6.6010 -8.8830
-9 0 4 -1.1711 -0.2332
-9 0 6 -2.7257 1.7204
-9 0 8 9.1488 0.4117
-9 0 10 -7.7358 -0.3202
-9 0 12 2.4500 -0.2767
-9 0 14 -1.3631 0.4612
-9 0 16 1.4250 0.4605
-9 0 18 -2.6540 -0.5130
-9 0 20 -1.1204 -0.3250
-9 0 22 2.9641 0.5955
-9 1 1 -2.6123 2.4515
-9 1 2 -1.2323 -1.4489
-9 1 3 -2.6002 -0.1865
-9 1 4 1.1959 1.0848
-9 1 5 3.3584 0.4722
-9 1 6 -2.3299 0.2917
-9 1 7 -12.4959 0.8678
-9 1 8 3.3039 0.0369
-9 1 9 19.3007 -0.4525
-9 1 10 -6.8542 0.2671
-9 1 11 -18.6935 -0.7597
-9 1 12 6.1600 0.0842
-9 1 13 8.1817 0.3028
-9 1 14 -2.3841 0.4572
-9 1 15 1.0617 0.7499
-9 1 16 1.2406 0.0798
-9 1 17 -5.5358 0.1420
-9 1 18 -1.3457 -0.1763
-9 1 19 3.1836 -0.1280
-9 1 20 1.0789 -0.8450
-9 1 21 1.0393 -0.5653
-9 1 22 -1.6594 -3.5926
-9 1 23 -1.6876 0.0946
-9 2 1 -9.7121 -0.2583
-9 2 2 -1.0428 -5.0326
-9 2 3 5.2023 0.7079
-9 2 4 -5.6347 -0.0483
-9 2 5 -8.2639 0.1452
-9 2 6 2.4426 1.4591
-9 2 7 9.6079 -0.6802
-9 2 8 5.2091 0.7060
-9 2 9 -7.1597 -0.6343
-9 2 10 -5.6339 -0.0720
-9 2 11 2.1351 -0.0585
-9 2 12 4.2767 -0.8298
-9 2 13 0.7853 -0.1904
-9 2 14 -3.3109 -0.3394
-9 2 15 -0.0637 -0.3384
-9 2 16 1.3670 0.5957
-9 2 17 -1.1406 -0.3048
-9 2 18 -1.5363 0.1769
-9 2 19 1.8407 1.0935
-9 2 20 -2.8481 -1.2974
-9 2 21 0.7419 3.2575
-9 2 22 3.6688 1.4079
-9 2 23 -1.4862 0.2141
-9 3 1 -0.2883 0.6415
-9 3 2 -4.3688 -1.8196
-9 3 3 -0.6392 0.2350
-9 3 4 3.5187 0.3738
-9 3 5 3.8978 -0.9241
-9 3 6 -2.8571 0.9077
-9 3 7 -8.1276 0.0265
-9 3 8 6.2545 0.4567
-9 3 9 10.5535 -0.2374
-9 3 10 -12.9239 -0.0555
-9 3 11 -9.1091 -0.0844
-9 3 12 10.7380 0.1384
-9 3 13 2.8587 0.6215
-9 3 14 -3.9919 0.3102
-9 3 15 2.6508 0.5143
-9 3 16 1.4796 0.8430
-9 3 17 -6.9691 0.4106
-9 3 18 -1.6009 -0.5002
-9 3 19 7.2767 -0.6911
-9 3 20 0.9925 -1.8005
-9 3 21 -2.5259 -1.6081
-9 3 22 -0.7371 -1.5220
-9 4 1 -8.0979 -0.2388
-9 4 2 6.5286 -0.4525
-9 4 3 3.5094 0.1795
-9 4 4 -11.8322 -0.1939
-9 4 5 -5.7138 1.0590
-9 4 6 11.1162 1.0132
-9 4 7 10.7710 0.0292
-9 4 8 -4.4824 0.9632
-9 4 9 -10.1954 -0.8414
-9 4 10 -0.4802 -0.2601
-9 4 11 5.9724 -0.3963
-9 4 12 5.9149 -0.9346
-9 4 13 -1.6998 0.3677
-9 4 14 -5.0190 -0.6087
-9 4 15 -0.8659 -0.0730
-9 4 16 1.1804 -0.6308
-9 4 17 0.7516 -0.9170
-9 4 18 0.5504 -0.4461
-9 4 19 0.6488 0.6165
-9 4 20 -4.3773 0.2922
-9 4 21 0.7979 1.4068
-9 4 22 3.6654 1.9292
-9 5 1 -1.0698 -0.2806
-9 5 2 -7.9440 0.5240
-9 5 3 1.8488 0.5092
-9 5 4 6.1209 -1.2138
-9 5 5 4.2539 -0.8401
-9 5 6 0.6694 0.4643
-9 5 7 -6.8180 -0.9164
-9 5 8 3.3838 0.3821
-9 5 9 4.7099 -0.3938
-9 5 10 -8.0551 -0.3033
-9 5 11 -2.2120 0.3338
-9 5 12 5.8210 0.1189
-9 5 13 -0.8822 1.0225
-9 5 14 -2.9835 -0.1329
-9 5 15 4.0061 0.6779
-9 5 16 -1.7288 0.4882
-9 5 17 -6.5966 0.9387
-9 5 18 0.4084 -0.4731
-9 5 19 7.3731 -0.6117
-9 5 20 -1.5341 0.4316
-9 5 21 -2.2214 -1.4761
-9 5 22 1.6204 -2.4593
-9 6 1 -2.0627 0.1793
-9 6 2 6.9979 0.6256
-9 6 3 -2.4514 -0.4567
-9 6 4 -8.7350 -0.4298
-9 6 5 1.7937 0.8203
-9 6 6 13.0764 0.6223
-9 6 7 4.4621 0.5767
-9 6 8 -12.4853 0.7226
-9 6 9 -8.2101 -0.5683
-9 6 10 3.8598 0.4507
-9 6 11 7.0727 -0.2558
-9 6 12 4.9900 0.1062
-9 6 13 -3.3774 0.3240
-9 6 14 -5.4206 -1.1718
-9 6 15 -1.9657 0.0378
-9 6 16 1.3972 -0.7198
-9 6 17 2.4886 -0.6410
-9 6 18 2.3295 -0.2948
-9 6 19 -1.4618 -0.8471
-9 6 20 -4.0337 1.5485
-9 6 21 0.5042 -3.6218
-9 6 22 2.4250 0.7382
-9 7 1 -7.1404 0.3175
-9 7 2 -7.1985 0.2888
-9 7 3 5.2073 0.3441
-9 7 4 5.7871 -0.9156
-9 7 5 6.0408 -0.1335
-9 7 6 0.2557 -0.3309
-9 7 7 -11.1054 -0.9003
-9 7 8 -1.2481 0.2648
-9 7 9 6.0729 -0.4041
-9 7 10 -0.4111 0.1015
-9 7 11 -1.4425 -0.5572
-9 7 12 0.9853 -0.9282
-9 7 13 -1.2636 0.4635
-9 7 14 -1.0885 -0.1143
-9 7 15 3.6127 1.0279
-9 7 16 -3.9377 0.1451
-9 7 17 -4.8290 0.3456
-9 7 18 3.7865 0.6434
-9 7 19 3.9129 -0.1029
-9 7 20 -3.0936 3.3164
-9 7 21 -0.4127 -0.5055
-9 8 1 0.0956 0.1866
-9 8 2 2.0737 0.2177
-9 8 3 -2.7006 0.0466
-9 8 4 -2.3168 0.0950
-9 8 5 2.7098 0.1054
-9 8 6 7.5444 0.1171
-9 8 7 -2.9661 0.3160
-9 8 8 -13.2439 0.1632
-9 8 9 -2.9254 -0.1636
-9 8 10 7.3039 0.7046
-9 8 11 6.3958 -0.2567
-9 8 12 1.7634 0.3075
-9 8 13 -3.2522 0.5011
-9 8 14 -5.5522 -0.5553
-9 8 15 -0.9665 0.4857
-9 8 16 1.9359 -0.1250
-9 8 17 3.3543 0.1429
-9 8 18 2.0369 -0.3346
-9 8 19 -1.2956 -0.6346
-9 8 20 -2.7730 -0.5055
-9 8 21 1.6670 -4.2721
-9 9 1 -12.3541 0.3586
-9 9 2 -2.4978 -0.5949
-9 9 3 4.9228 0.4146
-9 9 4 5.4339 0.0545
-9 9 5 7.1119 0.0306
-9 9 6 -6.3528 -0.5895
-9 9 7 -14.6087 -0.0990
-9 9 8 2.5914 0.6767
-9 9 9 10.6828 -0.3807
-9 9 10 1.5996 0.5965
-9 9 11 -3.4730 -1.0903
-9 9 12 -0.6140 -1.3321
-9 9 13 -0.9157 -0.2712
-9 9 14 0.5475 0.1405
-9 9 15 2.0830 -0.0823
-9 9 16 -3.2107 0.0086
-9 9 17 -2.1492 0.7165
-9 9 18 5.2009 0.3481
-9 9 19 0.6585 1.5411
-9 9 20 -3.1977 4.4589
-9 10 1 -0.8558 -0.1101
-9 10 2 0.5821 0.2040
-9 10 3 4.7847 0.4798
-9 10 4 -0.9974 0.1723
-9 10 5 -2.5771 0.3538
-9 10 6 3.0293 0.0478
-9 10 7 -3.9750 -0.1517
-9 10 8 -7.8357 0.2887
-9 10 9 2.0554 0.2647
-9 10 10 7.6816 0.2985
-9 10 11 2.3656 -0.5310
-9 10 12 -1.2660 0.7706
-9 10 13 -1.8380 0.3186
-9 10 14 -4.7077 0.8369
-9 10 15 -0.7332 0.0273
-9 10 16 2.1261 0.2466
-9 10 17 2.3570 1.2553
-9 10 18 0.2333 -1.9002
-9 10 19 -0.0595 -2.0136
-9 11 1 -8.1317 0.2250
-9 11 2 0.8872 -0.1248
-9 11 3 3.3697 0.3747
-9 11 4 6.9937 -0.0889
-9 11 5 3.1649 -0.1082
-9 11 6 -12.9348 0.0202
-9 11 7 -8.5759 0.1697
-9 11 8 9.9644 0.2403
-9 11 9 9.4070 -0.4444
-9 11 10 -1.1466 1.2247
-9 11 11 -2.6615 -1.2708
-9 11 12 -2.1978 -0.0623
-9 11 13 -1.8917 -0.9761
-9 11 14 0.4315 -1.1233
-9 11 15 2.7340 -0.1178
-9 11 16 -2.0306 -1.3343
-9 11 17 0.0885 0.0587
-9 11 18 2.8064 -0.9744
-9 11 19 -0.7193 3.9169
-9 12 1 -2.8093 0.1444
-9 12 2 5.8602 -0.4938
-9 12 3 9.0340 0.1686
-9 12 4 -7.3557 -0.3906
-9 12 5 -7.9535 0.1790
-9 12 6 6.9079 -0.2741
-9 12 7 1.1921 -0.5675
-9 12 8 -4.7679 0.4224
-9 12 9 2.3962 -0.5864
-9 12 10 4.6395 1.2407
-9 12 11 -2.9031 -0.2972
-9 12 12 -0.3761 1.3892
-9 12 13 0.2319 -0.3365
-9 12 14 -3.5384 -0.4736
-9 12 15 -0.2801 -0.1974
-9 12 16 2.6975 0.8427
-9 12 17 0.0917 2.0631
-9 12 18 -0.0364 -3.2638
-9 13 1 0.2540 0.3556
-9 13 2 0.2193 0.1154
-9 13 3 0.4583 0.0635
-9 13 4 7.9881 -0.2481
-9 13 5 -2.5540 0.1863
-9 13 6 -13.6779 0.3293
-9 13 7 -0.9781 -0.3362
-9 13 8 9.9483 0.4452
-9 13 9 3.4010 -0.0980
-9 13 10 0.2394 0.8265
-9 13 11 -0.4543 -1.3044
-9 13 12 -3.6998 0.3928
-9 13 13 -1.2956 -1.6879
-9 13 14 1.3236 -2.4833
-9 13 15 3.7233 2.2681
-9 13 16 -1.1771 -2.1369
-9 13 17 0.4024 -0.1998
-9 14 1 -1.8311 0.3913
-9 14 2 11.3352 -0.2657
-9 14 3 2.9235 0.1611
-9 14 4 -16.1337 -0.4896
-9 14 5 -4.5405 -0.2741
-9 14 6 12.2905 0.1940
-9 14 7 2.0979 -1.0018
-9 14 8 -4.7038 -0.1492
-9 14 9 4.1195 -1.0997
-9 14 10 0.8569 2.5426
-9 14 11 -4.4324 -0.6944
-9 14 12 0.9568 1.5390
-9 14 13 1.8797 0.0046
-9 14 14 -2.4965 -1.5133
-9 14 15 1.3109 1.1156
-9 14 16 1.6862 2.1413
-9 15 1 3.4717 0.4341
-9 15 2 -3.0690 0.1640
-9 15 3 0.4896 0.7105
-9 15 4 6.9562 0.0510
-9 15 5 -5.4927 0.8357
-9 15 6 -8.9496 0.3378
-9 15 7 2.7592 0.0260
-9 15 8 6.1571 1.3158
-9 15 9 -0.6584 -1.0788
-9 15 10 1.7583 1.2608
-9 15 11 -0.7868 0.0029
-9 15 12 -2.7264 -0.4782
-9 15 13 0.5935 -2.5210
-9 15 14 2.1231 -2.0614
-9 16 1 2.6842 0.1461
-9 16 2 10.4055 0.9495
-9 16 3 -4.3360 0.1985
-9 16 4 -14.4722 0.4915
-9 16 5 2.0722 -0.0133
-9 16 6 9.8219 0.3167
-9 16 7 -0.7052 -2.4389
-9 16 8 -0.9814 1.0964
-9 16 9 3.7829 -0.1448
-9 16 10 -2.5520 1.1586
-9 16 11 -2.0295 -0.7466
-9 16 12 1.7719 1.2856
-9 17 1 1.2407 -0.2619
-9 17 2 -2.9796 1.2509
-9 17 3 1.6907 0.5066
-9 17 4 2.2067 0.0814
-9 17 5 -4.3939 0.5650
-9 17 6 -0.9231 -0.1018
-9 17 7 2.9852 -0.0621
-9 17 8 1.9034 0.4713
-9 17 9 -1.5802 -0.5108
-9 17 10 0.2702 2.2331
-9 18 1 3.8553 0.9812
-9 18 2 3.7644 0.0185
-9 18 3 -3.8340 0.3776
-9 18 4 -6.7121 -0.0921
-9 18 5 3.2495 -0.9306
-9 18 6 4.2994 -1.2055
-9 18 7 -0.2847 -2.9957
-8 0 2 -13.1578 11.5418
-8 0 4 2.4977 -0.3742
-8 0 6 1.4999 -1.2756
-8 0 8 -2.0030 0.3894
-8 0 10 1.5517 0.4985
-8 0 12 -2.6268 -0.1247
-8 0 14 1.9476 -0.7715
-8 0 16 1.4242 -0.2393
-8 0 18 -6.1885 0.2939
-8 0 20 7.4264 0.0650
-8 0 22 -3.8604 0.0537
-8 0 24 0.8791 0.7615
-8 1 1 19.8028 0.9928
-8 1 2 -5.7486 2.1521
-8 1 3 -17.5488 0.4837
-8 1 4 3.6297 -0.2946
-8 1 5 2.0568 -2.5842
-8 1 6 -2.1115 -0.9716
-8 1 7 8.7986 -0.5845
-8 1 8 0.8437 -0.3851
-8 1 9 -6.2889 0.9678
-8 1 10 -1.2774 -0.3758
-8 1 11 2.1905 0.7604
-8 1 12 2.2292 0.0333
-8 1 13 3.4758 0.1602
-8 1 14 -1.6800 -0.3678
-8 1 15 -5.2756 -0.3389
-8 1 16 0.9902 -0.3680
-8 1 17 4.7998 -0.3474
-8 1 18 -1.4025 -0.3737
-8 1 19 -3.9810 0.2437
-8 1 20 2.0073 1.4004
-8 1 21 1.1385 -0.2867
-8 1 22 -1.4745 5.1028
-8 1 23 -1.1475 -0.2416
-8 2 1 -9.5555 1.5411
-8 2 2 -8.1004 7.0090
-8 2 3 1.8380 -2.8353
-8 2 4 0.7452 -0.5437
-8 2 5 2.1238 -0.6744
-8 2 6 3.1088 -0.9646
-8 2 7 -1.2528 1.3495
-8 2 8 -2.4581 0.0843
-8 2 9 -1.9248 1.2498
-8 2 10 0.4364 0.3691
-8 2 11 0.1913 0.1330
-8 2 12 -2.4939 0.4054
-8 2 13 1.0907 -0.3639
-8 2 14 1.2421 -0.3770
-8 2 15 1.2527 0.3663
-8 2 16 0.1648 0.7360
-8 2 17 -2.0772 0.2350
-8 2 18 -4.0941 -0.1105
-8 2 19 2.9463 -0.4217
-8 2 20 6.4121 -0.3592
-8 2 21 -2.9362 -0.7544
-8 2 22 -4.2572 -0.0946
-8 2 23 -0.4257 -3.3569
-8 3 1 17.9230 -0.1552
-8 3 2 -13.5619 2.6439
-8 3 3 -10.6766 0.4226
-8 3 4 8.8217 -0.6365
-8 3 5 -3.5901 -0.2955
-8 3 6 -2.5702 -0.4286
-8 3 7 11.8650 -0.3672
-8 3 8 -1.3614 -0.1500
-8 3 9 -11.5618 0.7628
-8 3 10 0.1580 -0.3279
-8 3 11 7.9164 0.1752
-8 3 12 3.0340 -0.2927
-8 3 13 -0.2588 -0.4164
-8 3 14 -2.3431 -0.0954
-8 3 15 -3.6892 -0.6097
-8 3 16 1.6394 -0.7481
-8 3 17 3.0828 -1.4549
-8 3 18 -1.2402 0.2315
-8 3 19 -1.8655 -0.1692
-8 3 20 2.8666 1.8154
-8 3 21 -3.0348 1.8937
-8 3 22 -1.3863 3.3719
-8 3 23 2.1068 -1.1969
-8 4 1 -7.5919 0.8887
-8 4 2 0.6524 0.5920
-8 4 3 -4.4216 -0.4214
-8 4 4 -1.8424 -0.4867
-8 4 5 10.1125 -1.8492
-8 4 6 5.4878 -0.2772
-8 4 7 -3.1890 0.3537
-8 4 8 -4.1962 -0.6122
-8 4 9 -1.2463 1.4730
-8 4 10 1.2733 -0.1932
-8 4 11 0.6531 0.3966
-8 4 12 -2.0505 0.5150
-8 4 13 0.0697 -0.3834
-8 4 14 0.2606 0.1536
-8 4 15 0.9531 0.3156
-8 4 16 -0.9742 0.6870
-8 4 17 -2.7299 0.1883
-8 4 18 -0.5202 1.4546
-8 4 19 2.5814 -0.6349
-8 4 20 4.5354 -1.6999
-8 4 21 -2.5280 0.5848
-8 4 22 -4.7170 -1.3372
-8 4 23 0.9186 -4.1382
-8 5 1 10.7948 -0.5614
-8 5 2 -15.7837 0.2924
-8 5 3 -1.1975 -0.2519
-8 5 4 9.7623 0.8715
-8 5 5 -6.4608 0.4318
-8 5 6 2.3869 -0.2213
-8 5 7 12.0776 0.1965
-8 5 8 -7.9755 -0.0708
-8 5 9 -14.1418 1.0519
-8 5 10 5.1710 0.0569
-8 5 11 10.0042 0.1167
-8 5 12 -0.5548 -0.3332
-8 5 13 -0.6675 -0.4478
-8 5 14 -2.3720 -0.1444
-8 5 15 -2.8353 -0.9760
-8 5 16 0.9000 -0.6444
-8 5 17 2.1449 -1.3822
-8 5 18 0.2925 0.2605
-8 5 19 0.2591 -0.7926
-8 5 20 -0.5675 0.6655
-8 5 21 -3.6696 3.2793
-8 5 22 -0.3166 -1.4239
-8 5 23 2.2868 -0.4652
-8 6 1 1.5927 -0.3586
-8 6 2 1.6189 -0.4413
-8 6 3 -13.7405 0.9911
-8 6 4 4.1043 0.0297
-8 6 5 20.0112 -1.0037
-8 6 6 0.2179 -0.3161
-8 6 7 -10.6901 -0.9480
-8 6 8 -4.0544 -0.5094
-8 6 9 2.5853 0.5609
-8 6 10 2.5499 -0.2925
-8 6 11 1.0614 0.2934
-8 6 12 -1.0062 -0.0539
-8 6 13 -1.7954 -0.2948
-8 6 14 -1.3674 0.7031
-8 6 15 -1.1067 -0.1694
-8 6 16 0.2069 1.2098
-8 6 17 -2.0630 0.1982
-8 6 18 0.3661 1.6354
-8 6 19 0.8540 -1.2611
-8 6 20 2.5167 -1.7217
-8 6 21 -1.9896 3.4505
-8 6 22 -2.4478 -1.3711
-8 7 1 1.3511 -0.0258
-8 7 2 -13.3264 0.0228
-8 7 3 6.5077 -0.2269
-8 7 4 4.9558 0.6797
-8 7 5 -5.6633 -0.3986
-8 7 6 5.6268 -0.0595
-8 7 7 4.2175 0.3268
-8 7 8 -12.7803 -0.0444
-8 7 9 -7.8476 0.9756
-8 7 10 8.5993 -0.1278
-8 7 11 5.8160 0.5053
-8 7 12 -3.0658 0.1731
-8 7 13 -0.6889 -0.3355
-8 7 14 -1.7788 0.0410
-8 7 15 -2.9569 -1.1154
-8 7 16 1.1201 -0.2626
-8 7 17 3.2788 -0.5271
-8 7 18 2.4654 0.4517
-8 7 19 -0.0174 0.1247
-8 7 20 -2.1007 -1.6595
-8 7 21 -1.7371 -0.2132
-8 7 22 0.4868 -3.0473
-8 8 1 7.2400 -0.2815
-8 8 2 -7.4674 0.3631
-8 8 3 -14.5435 -0.1675
-8 8 4 16.2319 0.8093
-8 8 5 18.0196 -0.0107
-8 8 6 -12.7150 -0.5664
-8 8 7 -15.3528 -0.4003
-8 8 8 0.8832 -0.1177
-8 8 9 6.7841 -0.2662
-8 8 10 2.8809 -0.2515
-8 8 11 2.0717 -0.0919
-8 8 12 -2.0222 -0.3702
-8 8 13 -2.5449 -0.5097
-8 8 14 -1.1222 -0.0302
-8 8 15 0.4997 0.3963
-8 8 16 1.7628 0.6848
-8 8 17 0.0150 0.2226
-8 8 18 -1.3744 0.5746
-8 8 19 1.1626 -0.3963
-8 8 20 1.4464 0.3061
-8 8 21 -0.9324 4.7380
-8 8 22 -0.8341 -0.2931
-8 9 1 -5.4736 -0.0313
-8 9 2 -6.1205 0.6527
-8 9 3 8.6937 -0.0984
-8 9 4 0.7768 -0.0376
-8 9 5 -4.8515 -0.0016
-8 9 6 2.1511 0.5028
-8 9 7 -4.2230 -0.0343
-8 9 8 -6.1241 -0.0774
-8 9 9 3.4752 0.0992
-8 9 10 4.6639 -0.1328
-8 9 11 -0.3104 0.4234
-8 9 12 -0.7632 0.3214
-8 9 13 -0.2115 0.1576
-8 9 14 -0.9587 -0.0903
-8 9 15 -4.2478 0.3395
-8 9 16 2.1961 0.0461
-8 9 17 5.8139 0.4145
-8 9 18 2.0489 1.6716
-8 9 19 -3.2740 -1.2059
-8 9 20 0.1390 -3.0829
-8 9 21 0.1267 -1.2903
-8 10 1 7.2634 0.0685
-8 10 2 -14.8939 0.6462
-8 10 3 -6.0832 -0.5591
-8 10 4 22.9721 0.8155
-8 10 5 5.3351 -0.1565
-8 10 6 -21.1241 0.2964
-8 10 7 -8.6922 0.1282
-8 10 8 8.3555 -0.4042
-8 10 9 8.8395 -0.0090
-8 10 10 2.3442 0.1316
-8 10 11 -0.5911 0.1128
-8 10 12 -4.1924 -0.0900
-8 10 13 -1.8306 0.2229
-8 10 14 0.2428 -1.0565
-8 10 15 1.8733 0.2154
-8 10 16 1.9301 -1.1132
-8 10 17 -0.4741 -1.6254
-8 10 18 -0.6079 1.9327
-8 10 19 1.3857 0.7219
-8 10 20 0.4410 1.6483
-8 11 1 -6.5930 -0.2651
-8 11 2 3.7619 0.3075
-8 11 3 8.3251 -0.3925
-8 11 4 -2.1220 0.2742
-8 11 5 -5.2263 -0.0220
-8 11 6 -2.6591 0.4835
-8 11 7 -0.8626 -0.2024
-8 11 8 5.8406 -0.2781
-8 11 9 4.6259 0.0506
-8 11 10 -5.7560 0.7547
-8 11 11 -1.1975 0.1298
-8 11 12 2.5403 -0.5704
-8 11 13 0.3433 0.5980
-8 11 14 -2.3907 -0.9453
-8 11 15 -3.5510 1.6446
-8 11 16 3.1140 0.5502
-8 11 17 4.6283 -0.2382
-8 11 18 -1.4470 1.3438
-8 11 19 -3.0767 -2.6656
-8 11 20 1.1393 -3.5450
-8 12 1 1.2706 0.0229
-8 12 2 -13.8626 0.5737
-8 12 3 3.4841 -0.4163
-8 12 4 18.2124 0.5665
-8 12 5 -6.6096 -0.3733
-8 12 6 -17.9577 0.3536
-8 12 7 1.0500 -0.1522
-8 12 8 10.5036 0.1881
-8 12 9 4.8478 0.4690
-8 12 10 0.2408 -0.2127
-8 12 11 -1.8580 0.3291
-8 12 12 -3.1665 -0.4881
-8 12 13 -2.1949 1.0245
-8 12 14 1.0066 -1.6062
-8 12 15 1.8954 -1.0427
-8 12 16 2.1357 -1.4019
-8 12 17 -1.5253 -2.1568
-8 12 18 1.9508 2.7793
-8 12 19 0.2337 1.1120
-8 13 1 -1.8244 -0.3473
-8 13 2 8.5462 0.3869
-8 13 3 3.8882 -0.8368
-8 13 4 -5.6159 0.4792
-8 13 5 -7.5643 -0.9988
-8 13 6 -2.7580 -0.1478
-8 13 7 7.2196 -0.0873
-8 13 8 10.6182 -0.4490
-8 13 9 -2.6882 0.2715
-8 13 10 -9.8569 -0.2463
-8 13 11 2.6796 0.1961
-8 13 12 3.4284 -0.8038
-8 13 13 -0.6472 1.6756
-8 13 14 -1.3525 -0.8632
-8 13 15 -0.7552 2.1096
-8 13 16 2.6465 0.4608
-8 13 17 1.5182 -1.0771
-8 13 18 -1.4052 1.4040
-8 14 1 -4.4993 -0.3361
-8 14 2 -8.7862 0.5248
-8 14 3 5.5091 -0.4660
-8 14 4 7.6356 0.1957
-8 14 5 -7.5606 -0.2601
-8 14 6 -9.0530 0.2376
-8 14 7 4.6468 0.2261
-8 14 8 6.1429 0.3765
-8 14 9 1.6498 0.2389
-8 14 10 -1.9302 -0.1096
-8 14 11 -0.0519 1.0643
-8 14 12 -2.3183 -1.2741
-8 14 13 -1.7690 0.8120
-8 14 14 2.7752 -1.4668
-8 14 15 3.0651 -1.9000
-8 14 16 1.1918 0.6432
-8 14 17 -1.0694 -1.1774
-8 15 1 3.8351 0.0403
-8 15 2 5.9251 0.6716
-8 15 3 1.6079 -0.2477
-8 15 4 -7.5510 0.3621
-8 15 5 -11.2920 -0.8104
-8 15 6 1.7029 0.0651
-8 15 7 12.2847 0.1776
-8 15 8 6.6608 -1.0214
-8 15 9 -8.0050 -0.6240
-8 15 10 -5.8784 -1.0907
-8 15 11 4.8885 1.6749
-8 15 12 2.8840 -0.2889
-8 15 13 -1.7193 1.1313
-8 15 14 1.3918 -0.2293
-8 15 15 -0.1592 2.1960
-8 16 1 -3.5705 -0.3062
-8 16 2 -6.1270 0.6334
-8 16 3 0.5196 -0.3318
-8 16 4 3.8472 0.4341
-8 16 5 -2.7795 0.0370
-8 16 6 -3.3066 0.3796
-8 16 7 4.8998 -0.1631
-8 16 8 3.2284 0.1933
-8 16 9 -0.3593 0.9369
-8 16 10 -3.4787 0.3071
-8 16 11 -0.1937 2.1954
-8 16 12 -0.9187 -1.9821
-8 16 13 -0.3417 1.0139
-8 16 14 2.6691 -2.2875
-8 17 1 3.7944 0.2816
-8 17 2 4.0959 0.7423
-8 17 3 0.2011 0.1396
-8 17 4 -8.5980 0.2709
-8 17 5 -8.1662 -0.1646
-8 17 6 7.4692 -0.2541
-8 17 7 10.1438 -0.7145
-8 17 8 -1.2386 -2.3276
-8 17 9 -7.2912 1.2587
-8 17 10 -1.0181 -0.3507
-8 17 11 3.6107 2.8141
-8 17 12 1.0127 -1.2590
-8 18 1 -1.8018 0.9745
-8 18 2 -6.3627 -0.4114
-8 18 3 -1.2779 -0.0213
-8 18 4 3.2746 -0.7661
-8 18 5 0.3085 -1.2911
-8 18 6 -0.9737 -0.9469
-8 18 7 4.3864 -0.0567
-8 18 8 0.2836 0.5257
-8 18 9 -1.6289 0.9217
-8 18 10 -1.7472 0.5374
-8 19 1 0.4898 -1.1960
-8 19 2 2.3879 0.2450
-8 19 3 -2.8792 -1.3232
-8 19 4 -4.1916 -0.7920
-8 19 5 -0.4845 -1.0429
-8 19 6 6.0267 -1.7472
-8 19 7 2.7588 -1.4649
-7 0 2 -8.3445 -4.7312
-7 0 4 1.7086 -0.4461
-7 0 6 3.0648 -0.2676
-7 0 8 -2.5394 -0.7338
-7 0 10 4.6001 -0.2076
-7 0 12 2.0114 0.4953
-7 0 14 -0.5391 0.3817
-7 0 16 1.5408 -0.2759
-7 0 18 -1.4229 0.0516
-7 0 20 0.8963 0.1326
-7 0 22 0.9495 -0.3575
-7 0 24 -3.7109 -0.6499
-7 1 1 -17.6252 -4.4999
-7 1 2 1.3129 -2.1459
-7 1 3 -3.5141 0.6175
-7 1 4 2.4013 -0.8637
-7 1 5 9.3851 2.8108
-7 1 6 -1.7946 0.6920
-7 1 7 -4.2735 0.1315
-7 1 8 1.0574 0.5184
-7 1 9 0.9594 -0.1013
-7 1 10 -1.6514 0.5517
-7 1 11 3.3867 0.0656
-7 1 12 0.2969 0.2209
-7 1 13 -3.9013 -0.0951
-7 1 14 -0.3434 -0.1633
-7 1 15 0.8892 -0.2022
-7 1 16 2.4128 0.4793
-7 1 17 2.0321 0.4347
-7 1 18 -3.1750 0.5101
-7 1 19 -3.9397 -0.0346
-7 1 20 2.4557 -0.0351
-7 1 21 4.4148 0.1204
-7 1 22 -2.9045 -1.8692
-7 1 23 -3.0889 -0.0913
-7 1 24 0.1329 -4.5859
-7 2 1 -17.4274 -0.5630
-7 2 2 2.5266 -3.2356
-7 2 3 13.7965 2.6223
-7 2 4 -6.2948 0.4743
-7 2 5 -8.8242 0.8482
-7 2 6 4.9788 0.0019
-7 2 7 2.1008 -0.7108
-7 2 8 -3.8781 -0.2224
-7 2 9 0.9573 -0.8165
-7 2 10 1.9666 -0.0447
-7 2 11 -0.9078 -0.6943
-7 2 12 2.1833 0.3113
-7 2 13 -0.2350 -0.3912
-7 2 14 0.1232 0.0446
-7 2 15 2.7070 -0.0885
-7 2 16 -1.1370 -0.7893
-7 2 17 -3.3671 0.2280
-7 2 18 1.0152 -0.0523
-7 2 19 2.2872 -0.3129
-7 2 20 -1.8542 0.1031
-7 2 21 -0.4312 1.0766
-7 2 22 2.1811 -0.4882
-7 2 23 -0.8090 3.9436
-7 2 24 -4.0471 -0.3965
-7 3 1 -9.7722 -0.6960
-7 3 2 2.2957 -2.3264
-7 3 3 -0.8763 -0.3777
-7 3 4 3.8636 -0.6887
-7 3 5 4.1955 1.1481
-7 3 6 -1.3968 0.2515
-7 3 7 0.1499 -0.2037
-7 3 8 0.3121 0.3820
-7 3 9 -4.6686 -0.4753
-7 3 10 0.4506 0.6728
-7 3 11 4.7157 -0.1219
-7 3 12 -1.7831 0.2999
-7 3 13 -5.5716 0.1996
-7 3 14 1.2085 0.1016
-7 3 15 1.6374 0.2042
-7 3 16 4.2574 0.8060
-7 3 17 -2.1393 0.8923
-7 3 18 -5.3406 0.3043
-7 3 19 1.1932 0.3569
-7 3 20 4.2607 -0.8458
-7 3 21 1.1474 -1.0908
-7 3 22 -3.9536 -1.2269
-7 3 23 -2.0031 -1.4577
-7 3 24 0.7731 -2.9106
-7 4 1 -15.8726 -0.3884
-7 4 2 20.8003 -1.0561
-7 4 3 12.0202 0.8282
-7 4 4 -17.4657 0.8833
-7 4 5 -4.2293 1.3968
-7 4 6 9.8611 0.2045
-7 4 7 -0.1463 0.5535
-7 4 8 -6.2690 0.2454
-7 4 9 0.2660 -0.9331
-7 4 10 0.9283 -0.1158
-7 4 11 0.7217 -0.5656
-7 4 12 1.0483 0.2260
-7 4 13 -0.7447 -0.6715
-7 4 14 3.2316 -0.1611
-7 4 15 1.3401 0.0705
-7 4 16 -4.3356 -1.3185
-7 4 17 -1.1012 0.5545
-7 4 18 3.7773 -1.1315
-7 4 19 1.3040 -0.4162
-7 4 20 -3.8799 -0.2559
-7 4 21 0.4688 0.5282
-7 4 22 2.1061 2.1428
-7 4 23 -2.7844 3.3488
-7 4 24 -2.4611 -0.6859
-7 5 1 -2.3717 0.5617
-7 5 2 2.4734 -0.5251
-7 5 3 5.0786 -0.1953
-7 5 4 0.2805 -0.0866
-7 5 5 -0.5574 0.2660
-7 5 6 5.2562 -0.7890
-7 5 7 2.0953 -0.2166
-7 5 8 -6.7553 -0.2630
-7 5 9 -5.0143 -1.0170
-7 5 10 8.5631 0.2219
-7 5 11 4.5668 -0.3082
-7 5 12 -6.3028 0.3485
-7 5 13 -3.4465 0.3298
-7 5 14 1.5771 0.8695
-7 5 15 0.9863 0.7417
-7 5 16 1.1258 0.1103
-7 5 17 -3.6915 1.5496
-7 5 18 -4.0269 -0.1030
-7 5 19 4.2357 0.8540
-7 5 20 1.5278 -0.6396
-7 5 21 -1.0069 -1.2803
-7 5 22 -1.8860 -0.2876
-7 5 23 -0.2543 -3.2184
-7 6 1 -0.3240 0.2106
-7 6 2 24.3514 -0.0592
-7 6 3 -0.5235 -0.8621
-7 6 4 -15.1846 -0.3855
-7 6 5 5.0851 1.0413
-7 6 6 8.3115 0.3869
-7 6 7 -5.9883 0.6990
-7 6 8 -5.6585 0.3652
-7 6 9 2.2460 -0.2389
-7 6 10 0.9927 0.4431
-7 6 11 -0.6346 -0.3099
-7 6 12 -1.4321 0.7183
-7 6 13 -1.9796 -0.4101
-7 6 14 4.5628 0.0784
-7 6 15 -2.2018 -0.1833
-7 6 16 -4.2607 -1.8625
-7 6 17 3.1381 0.7227
-7 6 18 4.1883 -1.2962
-7 6 19 -0.8978 -0.9094
-7 6 20 -2.4746 -0.0580
-7 6 21 -0.9609 -2.1079
-7 6 22 1.4791 1.8853
-7 6 23 -2.0592 1.7663
-7 7 1 -1.4043 -0.0047
-7 7 2 5.2304 0.5732
-7 7 3 5.8049 0.0339
-7 7 4 -5.9852 -0.4936
-7 7 5 0.4562 0.5192
-7 7 6 9.7180 -0.2591
-7 7 7 -5.0371 0.1796
-7 7 8 -15.0429 -0.5945
-7 7 9 2.9513 -0.9602
-7 7 10 15.4259 -0.2650
-7 7 11 -2.1504 -0.5444
-7 7 12 -8.1438 -0.1015
-7 7 13 -0.2486 0.0186
-7 7 14 2.1637 0.6438
-7 7 15 1.6338 0.7097
-7 7 16 -1.4991 -0.0337
-7 7 17 -3.0034 1.2842
-7 7 18 0.8376 -0.4785
-7 7 19 2.4827 0.6563
-7 7 20 -0.5044 0.0398
-7 7 21 -1.0029 -0.3381
-7 7 22 -0.3409 1.0921
-7 7 23 1.7351 -1.3089
-7 8 1 9.0009 0.0586
-7 8 2 14.5486 -0.2277
-7 8 3 -6.3894 -0.1701
-7 8 4 -6.4194 -0.5101
-7 8 5 5.0641 0.3447
-7 8 6 -1.0872 0.1061
-7 8 7 -6.4933 0.2318
-7 8 8 -0.8783 0.3884
-7 8 9 3.3373 -0.0854
-7 8 10 0.7557 -0.0483
-7 8 11 -0.7975 0.0072
-7 8 12 -3.5688 0.6755
-7 8 13 -0.7703 0.1446
-7 8 14 3.7605 0.1890
-7 8 15 -2.3911 -0.2853
-7 8 16 -2.1210 -0.7692
-7 8 17 6.3871 0.6326
-7 8 18 2.4240 -0.8313
-7 8 19 -0.7389 0.5820
-7 8 20 -1.3427 -0.5607
-7 8 21 0.2039 -3.3266
-7 8 22 0.6790 0.1429
-7 9 1 -2.0937 0.4860
-7 9 2 6.7852 0.2887
-7 9 3 -0.6022 -0.2286
-7 9 4 -6.6189 -0.4185
-7 9 5 5.0755 0.6924
-7 9 6 5.1882 -0.0005
-7 9 7 -12.9940 0.5023
-7 9 8 -10.0128 -0.4719
-7 9 9 13.9221 -0.4399
-7 9 10 13.0537 -0.3763
-7 9 11 -10.5220 -0.2144
-7 9 12 -4.9688 -0.0993
-7 9 13 2.6486 -0.0187
-7 9 14 3.1327 0.3673
-7 9 15 1.8957 -0.3273
-7 9 16 -0.9095 0.1510
-7 9 17 -0.4631 0.3748
-7 9 18 3.2893 -0.4544
-7 9 19 -0.8128 1.1831
-7 9 20 0.0239 0.0654
-7 9 21 -0.5870 1.7674
-7 9 22 -0.5942 3.2765
-7 10 1 8.1098 -0.2151
-7 10 2 7.4833 -0.2024
-7 10 3 -1.3769 0.2944
-7 10 4 -1.8233 -0.1196
-7 10 5 -0.9690 0.0571
-7 10 6 -5.6788 -0.0159
-7 10 7 0.6135 0.6181
-7 10 8 3.6802 0.0251
-7 10 9 1.9036 0.0158
-7 10 10 2.0121 0.1298
-7 10 11 -2.8171 0.3807
-7 10 12 -4.9703 -0.4356
-7 10 13 3.5111 -0.1455
-7 10 14 2.8793 0.7196
-7 10 15 -3.4676 -0.3315
-7 10 16 0.5607 0.8351
-7 10 17 3.9420 0.3463
-7 10 18 -0.6297 -0.1997
-7 10 19 0.2399 1.4153
-7 10 20 -1.0545 -2.5797
-7 10 21 0.1932 -3.2637
-7 11 1 -0.2349 0.5679
-7 11 2 6.2990 0.1330
-7 11 3 -2.7942 0.4619
-7 11 4 -4.3406 -0.3470
-7 11 5 5.4802 0.3350
-7 11 6 -1.2215 -0.1548
-7 11 7 -10.9058 0.8339
-7 11 8 1.4383 -0.1247
-7 11 9 15.0778 -0.0016
-7 11 10 2.2774 -0.3123
-7 11 11 -10.6377 0.1782
-7 11 12 -0.3450 0.3321
-7 11 13 1.9574 -0.4012
-7 11 14 0.6797 0.7229
-7 11 15 1.6506 -1.1233
-7 11 16 0.3574 -0.6904
-7 11 17 0.5362 -0.6240
-7 11 18 -0.6810 -1.3856
-7 11 19 0.9036 1.8446
-7 11 20 0.8134 0.6643
-7 12 1 4.0854 -0.0410
-7 12 2 7.4586 -0.4924
-7 12 3 3.8361 0.0995
-7 12 4 -5.3858 -0.3168
-7 12 5 -8.3943 0.1004
-7 12 6 -0.2789 -0.5926
-7 12 7 7.4754 0.6250
-7 12 8 2.8049 -0.0873
-7 12 9 1.1980 0.5817
-7 12 10 2.0756 -0.1474
-7 12 11 -8.3750 -0.3759
-7 12 12 -2.5771 -0.2572
-7 12 13 6.5754 -0.3371
-7 12 14 0.9362 0.9998
-7 12 15 -3.4655 -0.2928
-7 12 16 2.4256 0.7986
-7 12 17 0.6189 0.8234
-7 12 18 -1.2045 0.3938
-7 12 19 0.5793 -0.0393
-7 12 20 -1.0096 -3.0350
-7 13 1 4.2114 -0.2860
-7 13 2 4.5735 -0.0937
-7 13 3 -5.8384 0.5785
-7 13 4 -3.4851 -1.0525
-7 13 5 3.6699 0.3015
-7 13 6 -2.0990 -0.1261
-7 13 7 -4.3025 0.6803
-7 13 8 5.8041 0.0627
-7 13 9 7.1853 0.1362
-7 13 10 -4.2104 -0.3291
-7 13 11 -5.3809 0.2141
-7 13 12 2.1658 0.1290
-7 13 13 -0.2435 -0.1064
-7 13 14 0.7721 0.7716
-7 13 15 3.2833 -1.8817
-7 13 16 0.4788 -0.8988
-7 13 17 -0.4422 -0.1160
-7 13 18 -2.2348 -0.3920
-7 13 19 2.8254 1.7133
-7 14 1 4.4331 0.0915
-7 14 2 10.4654 -0.7262
-7 14 3 0.1760 0.3501
-7 14 4 -13.6128 -0.7367
-7 14 5 -7.6393 0.1191
-7 14 6 7.3316 -0.8106
-7 14 7 8.0501 0.1906
-7 14 8 -1.4971 -0.4604
-7 14 9 3.0736 0.3320
-7 14 10 -0.0459 -1.2125
-7 14 11 -10.1887 -0.3555
-7 14 12 1.4919 0.5019
-7 14 13 8.2936 -1.1878
-7 14 14 -0.1820 2.9014
-7 14 15 -0.9477 -0.4837
-7 14 16 0.8647 0.3760
-7 14 17 0.1855 1.0128
-7 14 18 -0.1558 0.5692
-7 15 1 8.1166 -0.3699
-7 15 2 -0.9234 -0.7356
-7 15 3 -9.1070 0.3684
-7 15 4 -2.6798 -0.9609
-7 15 5 3.5251 0.3842
-7 15 6 1.8657 -0.1735
-7 15 7 0.5388 0.6856
-7 15 8 3.4191 0.0094
-7 15 9 -0.6944 0.3346
-7 15 10 -2.5123 0.4245
-7 15 11 -1.9065 0.0251
-7 15 12 1.2505 1.2247
-7 15 13 -0.5628 -0.7223
-7 15 14 2.7954 -0.4223
-7 15 15 2.1164 -2.9726
-7 15 16 0.2619 -0.0050
-7 16 1 7.2807 0.7004
-7 16 2 8.4050 -0.4325
-7 16 3 -7.2299 0.6951
-7 16 4 -12.0936 -0.1157
-7 16 5 0.3578 0.3362
-7 16 6 8.6458 -0.2758
-7 16 7 4.2423 -0.3221
-7 16 8 -3.0380 -0.6027
-7 16 9 1.1564 1.0154
-7 16 10 -2.2818 -1.0567
-7 16 11 -6.8832 -0.7843
-7 16 12 3.5514 0.2305
-7 16 13 7.5757 -1.2423
-7 16 14 -0.1416 3.7306
-7 16 15 -0.7109 -1.4778
-7 17 1 5.9335 0.1419
-7 17 2 -4.2427 -0.3705
-7 17 3 -9.2987 0.0800
-7 17 4 -3.4799 -0.8436
-7 17 5 7.3442 -0.0396
-7 17 6 6.0836 -0.7606
-7 17 7 -2.0814 1.2934
-7 17 8 -1.4315 -0.5756
-7 17 9 -1.2351 1.3091
-7 17 10 0.9903 1.7119
-7 17 11 -0.3370 -1.2661
-7 17 12 -0.8907 2.2623
-7 17 13 0.9368 -1.9871
-7 18 1 4.2935 1.0477
-7 18 2 -0.2356 -1.1457
-7 18 3 -5.2131 0.8810
-7 18 4 -3.6502 -1.7309
-7 18 5 3.5698 -0.3024
-7 18 6 5.3408 0.4603
-7 18 7 1.5198 -0.8477
-7 18 8 -3.3215 -0.0156
-7 18 9 -0.3891 -0.2292
-7 18 10 -1.0053 0.1653
-7 18 11 -2.5554 -1.9259
-7 19 1 0.8327 -0.7456
-7 19 2 -3.1629 -0.3580
-7 19 3 -7.6987 -1.4830
-7 19 4 0.0174 -1.4192
-7 19 5 8.8413 -1.0976
-7 19 6 3.1652 -1.2452
-7 19 7 -5.5984 0.6033
-7 19 8 -0.4423 -0.5757
-7 19 9 0.9493 1.2095
-7 20 1 -0.0795 0.2845
-7 20 2 -2.3732 -1.4964
-7 20 3 0.8621 -0.2925
-7 20 4 0.2573 -3.5708
-7 20 5 0.9252 0.7063
-6 0 2 -51.3800 -5.2476
-6 0 4 40.2973 1.4724
-6 0 6 -21.9047 1.6642
-6 0 8 11.4739 0.5306
-6 0 10 -1.4861 -0.1901
-6 0 12 8.0051 -0.5318
-6 0 14 -6.4911 -0.0422
-6 0 16 3.2687 0.0960
-6 0 18 -0.1252 -0.1722
-6 0 20 -0.7777 0.0117
-6 0 22 -3.1214 0.5474
-6 0 24 3.6261 0.6509
-6 1 1 -3.7685 4.2650
-6 1 2 -1.6746 0.8404
-6 1 3 -6.5567 -0.2976
-6 1 4 5.3151 1.8424
-6 1 5 11.2305 -0.9638
-6 1 6 -8.3781 -0.1182
-6 1 7 -9.5471 -0.0614
-6 1 8 6.7182 -0.5870
-6 1 9 4.6076 -0.5597
-6 1 10 -2.5971 -0.7053
-6 1 11 3.6214 -0.0729
-6 1 12 0.1140 -0.5673
-6 1 13 1.8696 0.7095
-6 1 14 -1.2529 -0.1212
-6 1 15 -1.0603 0.0685
-6 1 16 1.6143 0.3525
-6 1 17 1.9004 -0.2251
-6 1 18 -2.0949 -0.1617
-6 1 19 -1.4951 -0.4151
-6 1 20 1.1718 -1.1215
-6 1 21 -0.4835 0.1815
-6 1 22 -1.2828 0.5950
-6 1 23 1.2688 -0.2817
-6 1 24 -0.0233 3.7628
-6 1 25 -2.1274 -0.7633
-6 2 1 -25.1097 -1.0333
-6 2 2 -39.3574 -2.8244
-6 2 3 22.2683 -1.0089
-6 2 4 28.3808 -0.0016
-6 2 5 -13.0914 -1.0388
-6 2 6 -15.0552 0.8504
-6 2 7 6.7778 -0.2815
-6 2 8 7.8332 0.5509
-6 2 9 -1.0808 0.6374
-6 2 10 -5.6168 -0.1222
-6 2 11 -1.2343 0.8042
-6 2 12 8.0098 -0.5815
-6 2 13 -1.9386 0.7611
-6 2 14 -7.2722 0.3246
-6 2 15 3.4004 -0.3248
-6 2 16 2.0234 0.4267
-6 2 17 -0.5009 0.1636
-6 2 18 0.7724 0.4689
-6 2 19 -0.6963 0.2581
-6 2 20 -1.5384 -0.5757
-6 2 21 -0.7536 -0.3336
-6 2 22 -1.3024 0.8886
-6 2 23 0.1145 -2.3786
-6 2 24 1.2826 -2.2206
-6 2 25 -1.9613 -0.7545
-6 3 1 -0.5685 0.7334
-6 3 2 -2.2352 0.9250
-6 3 3 -0.2204 0.2107
-6 3 4 13.4106 2.0650
-6 3 5 0.8615 0.3170
-6 3 6 -19.5370 0.3673
-6 3 7 -2.5671 0.0358
-6 3 8 14.7035 -0.4942
-6 3 9 -5.6718 -0.3886
-6 3 10 -4.4477 -0.5153
-6 3 11 5.7364 0.2193
-6 3 12 -0.2814 -0.3385
-6 3 13 -2.0403 0.4814
-6 3 14 -0.0743 -0.5787
-6 3 15 2.3869 -0.4656
-6 3 16 2.7696 0.0051
-6 3 17 -1.6349 -1.2876
-6 3 18 -2.4819 -0.0116
-6 3 19 1.7574 -0.5279
-6 3 20 1.2639 -0.1369
-6 3 21 -4.6463 0.7519
-6 3 22 0.0477 0.9112
-6 3 23 4.1981 1.7647
-6 3 24 -1.1117 2.1822
-6 4 1 -28.1677 -0.1963
-6 4 2 -13.2386 0.1755
-6 4 3 24.0712 -0.2206
-6 4 4 9.3202 -1.0232
-6 4 5 -12.7532 -0.7836
-6 4 6 -3.1632 -0.3535
-6 4 7 6.1590 -0.9163
-6 4 8 4.0432 0.3316
-6 4 9 -0.6315 -0.1301
-6 4 10 -8.7090 -0.2730
-6 4 11 2.7651 0.7402
-6 4 12 8.1766 -0.6015
-6 4 13 -5.7990 0.7849
-6 4 14 -4.7204 -0.0515
-6 4 15 6.6717 0.4285
-6 4 16 -1.9286 0.9257
-6 4 17 -0.8468 0.1610
-6 4 18 2.8928 1.2495
-6 4 19 -3.5853 0.5057
-6 4 20 -0.9460 0.2602
-6 4 21 1.8168 -0.2207
-6 4 22 -1.8128 -0.8115
-6 4 23 -0.9440 -2.5188
-6 4 24 0.5361 -3.5883
-6 5 1 6.7152 -0.4145
-6 5 2 -1.1985 0.2348
-6 5 3 6.7384 0.0799
-6 5 4 14.0319 0.3134
-6 5 5 -10.0493 -0.0249
-6 5 6 -16.9742 0.6898
-6 5 7 10.8829 0.0084
-6 5 8 9.4005 0.0319
-6 5 9 -13.7078 0.3792
-6 5 10 -0.0189 0.4068
-6 5 11 7.1893 0.6526
-6 5 12 -3.4276 -0.0241
-6 5 13 -2.8545 0.7232
-6 5 14 -0.2273 -0.9594
-6 5 15 5.0036 -0.6380
-6 5 16 0.5550 -0.3712
-6 5 17 -4.3975 -1.7316
-6 5 18 0.4121 0.6648
-6 5 19 4.0945 -1.2392
-6 5 20 -3.6679 -1.0802
-6 5 21 -4.3737 0.6231
-6 5 22 3.0405 -0.0214
-6 5 23 4.1236 3.4911
-6 5 24 -2.7489 2.0571
-6 6 1 -13.6462 0.6681
-6 6 2 1.4251 0.2965
-6 6 3 10.6279 -0.0110
-6 6 4 2.6566 -0.1780
-6 6 5 -4.6414 -0.3275
-6 6 6 -1.3502 -0.3029
-6 6 7 1.6688 -0.3887
-6 6 8 4.6312 0.0673
-6 6 9 -2.2477 -0.7047
-6 6 10 -8.6225 0.0297
-6 6 11 5.7476 -0.1318
-6 6 12 5.9309 -1.2437
-6 6 13 -7.3835 0.6421
-6 6 14 0.0229 -0.1171
-6 6 15 4.3234 0.8515
-6 6 16 -4.4591 1.2214
-6 6 17 0.7493 -0.4346
-6 6 18 3.3942 1.3137
-6 6 19 -6.3983 0.4640
-6 6 20 0.4088 0.3909
-6 6 21 1.9494 -0.2650
-6 6 22 -2.1750 -0.3977
-6 6 23 0.2346 -1.2733
-6 6 24 2.1406 -3.3187
-6 7 1 7.7257 0.2187
-6 7 2 -0.7062 0.0268
-6 7 3 7.6021 -0.1514
-6 7 4 5.2362 -0.3903
-6 7 5 -13.0352 -0.4700
-6 7 6 -5.9321 0.4404
-6 7 7 12.1391 -0.2279
-6 7 8 -2.1832 0.2198
-6 7 9 -10.3599 0.3683
-6 7 10 5.9451 0.5277
-6 7 11 2.2430 0.9073
-6 7 12 -5.0237 0.1200
-6 7 13 -1.7186 0.8159
-6 7 14 -1.0620 -0.5895
-6 7 15 5.1622 -0.3695
-6 7 16 -1.3384 -0.4304
-6 7 17 -4.6769 -1.4379
-6 7 18 6.6164 0.2392
-6 7 19 2.6001 -0.9694
-6 7 20 -7.4471 -0.8506
-6 7 21 1.3143 -1.1532
-6 7 22 4.5461 -1.6723
-6 7 23 0.8449 3.5602
-6 8 1 -4.5952 0.5988
-6 8 2 -3.0696 -0.2892
-6 8 3 2.0369 -0.1111
-6 8 4 3.6975 0.4981
-6 8 5 -1.2794 -0.3303
-6 8 6 -5.6875 0.1690
-6 8 7 0.2784 0.1417
-6 8 8 6.5686 0.0632
-6 8 9 -5.2658 -0.4720
-6 8 10 -7.3713 -0.2621
-6 8 11 8.6607 -0.9409
-6 8 12 1.8565 -0.7319
-6 8 13 -4.2791 0.3891
-6 8 14 2.1208 -0.4278
-6 8 15 2.0477 0.7369
-6 8 16 0.0017 0.5346
-6 8 17 5.0187 -0.1202
-6 8 18 -1.5068 0.7525
-6 8 19 -3.9046 -0.0464
-6 8 20 0.9320 0.7015
-6 8 21 2.0954 0.3550
-6 8 22 0.1663 2.3718
-6 8 23 0.4223 0.9043
-6 9 1 4.1915 -0.1487
-6 9 2 -1.4212 -0.3158
-6 9 3 3.6264 -0.0658
-6 9 4 1.6823 0.0569
-6 9 5 -8.1584 -0.0343
-6 9 6 -1.1615 -0.1404
-6 9 7 3.5743 -0.0303
-6 9 8 -0.8487 0.2282
-6 9 9 0.3474 -0.2900
-6 9 10 2.4755 0.5892
-6 9 11 -3.2637 0.2332
-6 9 12 -0.2556 -0.0259
-6 9 13 0.4517 0.9159
-6 9 14 0.8944 -0.4269
-6 9 15 2.6930 0.3428
-6 9 16 -2.9390 -0.1449
-6 9 17 0.4311 -0.3130
-6 9 18 7.9002 0.4423
-6 9 19 -4.3955 -0.5418
-6 9 20 -4.6720 0.4972
-6 9 21 5.2072 -3.0324
-6 9 22 2.7312 -1.1168
-6 10 1 -5.0976 0.1122
-6 10 2 -5.9953 0.0859
-6 10 3 3.8799 0.0929
-6 10 4 3.6583 0.2666
-6 10 5 -2.4487 0.0707
-6 10 6 -6.6567 0.5230
-6 10 7 2.8881 -0.3295
-6 10 8 7.5286 0.2863
-6 10 9 -6.9917 -0.4317
-6 10 10 -4.0447 -0.1265
-6 10 11 9.7167 -0.3618
-6 10 12 -1.0937 -0.2247
-6 10 13 -2.2377 0.5446
-6 10 14 1.1663 -0.2567
-6 10 15 1.2048 0.5132
-6 10 16 3.7143 -0.4900
-6 10 17 1.8645 -0.6131
-6 10 18 -4.6799 0.3878
-6 10 19 0.5187 -1.2372
-6 10 20 1.5548 2.0904
-6 10 21 0.5981 1.3396
-6 10 22 0.8944 1.9626
-6 11 1 0.7759 -0.1542
-6 11 2 -3.0293 -0.4878
-6 11 3 3.9197 0.2386
-6 11 4 4.0374 -0.0436
-6 11 5 -7.7176 -0.1981
-6 11 6 -2.8559 0.0394
-6 11 7 4.5459 0.2312
-6 11 8 6.7156 0.5134
-6 11 9 1.5408 -0.4779
-6 11 10 -6.4296 0.7736
-6 11 11 -1.7810 -0.1625
-6 11 12 3.8678 0.2207
-6 11 13 -0.5243 0.2946
-6 11 14 0.0544 -0.9798
-6 11 15 0.5391 0.6808
-6 11 16 -2.7005 0.2892
-6 11 17 5.0483 0.1826
-6 11 18 1.1507 0.8510
-6 11 19 -7.5228 -0.8934
-6 11 20 0.1408 -0.2907
-6 11 21 3.5297 -3.0492
-6 12 1 -6.5406 -0.1225
-6 12 2 0.3100 0.0050
-6 12 3 4.1571 0.1038
-6 12 4 -1.2225 0.2502
-6 12 5 -4.2148 0.3344
-6 12 6 -3.1318 0.4869
-6 12 7 6.5438 -0.6846
-6 12 8 4.7842 0.5941
-6 12 9 -9.9386 -0.4927
-6 12 10 -0.1731 0.2310
-6 12 11 8.1976 0.0160
-6 12 12 -2.4622 -0.3075
-6 12 13 -2.2027 0.6614
-6 12 14 0.0262 -0.2370
-6 12 15 1.8670 0.1870
-6 12 16 2.3547 -0.7141
-6 12 17 -2.6359 -1.0863
-6 12 18 -1.0846 -0.3625
-6 12 19 1.2854 -0.9058
-6 12 20 0.8661 2.9812
-6 13 1 -1.9077 0.1374
-6 13 2 -2.6913 -0.1231
-6 13 3 5.4138 -0.4344
-6 13 4 1.2784 -0.3670
-6 13 5 -11.2629 -0.4156
-6 13 6 -0.6949 0.3991
-6 13 7 10.2374 -0.5069
-6 13 8 6.3554 0.1905
-6 13 9 -5.1374 -0.4927
-6 13 10 -7.4379 0.2625
-6 13 11 4.6333 -0.1949
-6 13 12 3.4200 -0.0793
-6 13 13 -3.6965 -0.2997
-6 13 14 0.5302 0.2809
-6 13 15 2.4374 0.8672
-6 13 16 -0.7626 -0.4635
-6 13 17 3.3311 1.6332
-6 13 18 -1.5114 1.3271
-6 13 19 -3.5462 -1.5422
-6 14 1 -3.1934 -0.3866
-6 14 2 4.3865 -0.1509
-6 14 3 -4.5291 -0.3984
-6 14 4 -6.7024 -0.3945
-6 14 5 1.6970 -0.2201
-6 14 6 2.3029 0.3508
-6 14 7 6.2648 -0.3709
-6 14 8 -0.3735 0.3209
-6 14 9 -9.3488 -0.5234
-6 14 10 2.5995 0.9153
-6 14 11 6.8978 -0.1077
-6 14 12 -3.7930 0.3595
-6 14 13 -1.4127 -0.4183
-6 14 14 0.5864 -0.4310
-6 14 15 3.3243 0.8233
-6 14 16 0.7132 -1.7909
-6 14 17 -1.8930 -0.9153
-6 14 18 1.1207 0.2534
-6 15 1 -3.2748 0.1486
-6 15 2 -1.1850 0.2229
-6 15 3 7.6026 -0.7412
-6 15 4 -4.4727 0.4560
-6 15 5 -10.9913 -0.3867
-6 15 6 7.1668 0.4661
-6 15 7 9.7285 -0.8446
-6 15 8 -0.6477 0.6441
-6 15 9 -9.2488 -0.8319
-6 15 10 -1.9764 -0.1736
-6 15 11 8.2399 -1.1253
-6 15 12 -0.3223 0.0229
-6 15 13 -5.1501 0.0685
-6 15 14 5.4808 -0.0493
-6 15 15 2.9801 1.2424
-6 15 16 -1.8946 -1.0526
-6 15 17 -0.2028 2.7501
-6 16 1 3.5000 0.0336
-6 16 2 -1.5503 0.3567
-6 16 3 -14.5917 -0.9137
-6 16 4 -0.2516 -0.3086
-6 16 5 9.8311 -0.6201
-6 16 6 1.4070 0.0763
-6 16 7 1.3656 0.5590
-6 16 8 -2.6548 0.9698
-6 16 9 -5.8187 -0.4741
-6 16 10 2.8319 1.1759
-6 16 11 5.4617 -0.6430
-6 16 12 -2.7789 0.4767
-6 16 13 -1.2203 1.4389
-6 16 14 0.1676 -2.0408
-6 16 15 2.0961 0.8969
-6 16 16 -0.7554 -3.4273
-6 17 1 -5.8370 0.0776
-6 17 2 2.1982 0.2787
-6 17 3 6.5638 -0.0087
-6 17 4 -8.5830 0.4892
-6 17 5 -2.7964 -0.4840
-6 17 6 11.6090 1.0104
-6 17 7 1.2675 -0.2818
-6 17 8 -5.9740 1.4419
-6 17 9 -4.0134 -2.1961
-6 17 10 2.1319 -0.8580
-6 17 11 4.9318 0.5492
-6 17 12 -3.9335 0.0584
-6 17 13 -2.3217 0.8104
-6 17 14 5.9775 -1.3208
-6 18 1 4.5388 0.4814
-6 18 2 -12.0661 -0.2372
-6 18 3 -10.4921 -0.8240
-6 18 4 10.9019 -0.2895
-6 18 5 7.6952 -2.5862
-6 18 6 -3.9978 0.7317
-6 18 7 -0.0740 0.7377
-6 18 8 -2.5816 0.6493
-6 18 9 -2.4382 -1.4480
-6 18 10 2.9702 0.4443
-6 18 11 3.2280 0.6250
-6 18 12 -0.5542 1.1070
-6 18 13 -1.5170 2.7513
-6 19 1 -6.6672 -1.6191
-6 19 2 4.6462 0.3351
-6 19 3 0.5750 -1.0106
-6 19 4 -4.4629 -0.6399
-6 19 5 4.3702 -0.6538
-6 19 6 4.6560 0.6037
-6 19 7 -4.4423 -0.4366
-6 19 8 -1.0295 0.4470
-6 19 9 1.8277 -2.8579
-6 19 10 1.7077 -1.7276
-6 20 1 -1.1103 0.3287
-6 20 2 -10.6292 -0.9809
-6 20 3 1.8014 -0.7136
-6 20 4 8.8244 -0.5066
-6 20 5 0.0758 -2.4622
-6 20 6 -3.3894 2.1193
-6 20 7 1.4018 -1.5130
-5 0 2 3.1160 8.1703
-5 0 4 3.4304 -1.2727
-5 0 6 0.2217 -1.9047
-5 0 8 -12.9544 -0.4459
-5 0 10 30.8430 0.3866
-5 0 12 -14.7852 0.3107
-5 0 14 0.9222 0.0579
-5 0 16 7.2156 0.3165
-5 0 18 -5.1607 0.0864
-5 0 20 2.3592 -0.0876
-5 0 22 -4.3596 -0.5494
-5 0 24 3.3597 -1.1491
-5 1 1 -9.8027 -0.5831
-5 1 2 0.2708 -0.3474
-5 1 3 -5.0397 -0.9929
-5 1 4 5.0133 -2.1771
-5 1 5 25.6016 -0.8244
-5 1 6 -7.0865 -0.4831
-5 1 7 -32.6872 0.7877
-5 1 8 9.8099 0.4503
-5 1 9 28.2319 0.7262
-5 1 10 -5.9514 0.5955
-5 1 11 -4.0627 -0.4070
-5 1 12 -1.7250 0.7925
-5 1 13 -0.4085 -0.3987
-5 1 14 0.2824 0.3541
-5 1 15 -0.4173 -0.0839
-5 1 16 1.8588 -0.4294
-5 1 17 0.0606 0.3599
-5 1 18 -1.3774 0.0459
-5 1 19 2.6445 0.2856
-5 1 20 0.0203 0.2443
-5 1 21 -2.6743 0.0207
-5 1 22 -1.7419 -0.8049
-5 1 23 -4.4949 0.5493
-5 1 24 1.4175 -2.3973
-5 1 25 5.2303 -1.0511
-5 2 1 -9.4584 1.5715
-5 2 2 13.0901 5.2190
-5 2 3 17.2822 0.2103
-5 2 4 -6.2056 -0.3808
-5 2 5 -15.6296 0.9342
-5 2 6 4.3510 -0.8405
-5 2 7 1.5606 0.9259
-5 2 8 -16.4928 -0.3618
-5 2 9 11.5302 -0.4927
-5 2 10 21.9062 0.4395
-5 2 11 -12.8503 -1.0459
-5 2 12 -11.6189 0.3116
-5 2 13 3.2490 -0.4617
-5 2 14 0.4232 0.2266
-5 2 15 3.9657 -0.1554
-5 2 16 5.6033 -0.4709
-5 2 17 -5.1812 0.1825
-5 2 18 -4.4194 -0.3318
-5 2 19 2.7662 0.1949
-5 2 20 1.6071 0.0338
-5 2 21 -3.0004 -0.6468
-5 2 22 -2.6423 -0.3065
-5 2 23 2.4372 0.0973
-5 2 24 2.4891 0.2202
-5 2 25 -0.9157 1.0175
-5 3 1 -2.1464 0.1681
-5 3 2 3.4895 0.1124
-5 3 3 -3.0885 -0.2694
-5 3 4 7.5777 -2.1227
-5 3 5 11.3408 -1.1919
-5 3 6 -15.4856 -0.5779
-5 3 7 -17.1419 0.3917
-5 3 8 22.3454 0.2191
-5 3 9 13.9696 0.2658
-5 3 10 -11.6861 0.2062
-5 3 11 -6.6898 -0.6308
-5 3 12 -2.1492 0.7351
-5 3 13 1.3530 -0.6427
-5 3 14 2.5350 0.2095
-5 3 15 0.2693 0.5302
-5 3 16 4.0109 -0.0429
-5 3 17 -3.5650 0.7151
-5 3 18 -1.9881 0.3191
-5 3 19 5.1538 1.3829
-5 3 20 -0.1609 -0.0768
-5 3 21 -3.5987 -0.2833
-5 3 22 -2.0545 -0.4959
-5 3 23 -1.5048 -2.0901
-5 3 24 3.0076 -1.5905
-5 3 25 2.0341 0.6287
-5 4 1 -0.3162 0.4500
-5 4 2 29.5965 0.6999
-5 4 3 13.3952 -0.4632
-5 4 4 -19.2424 0.5531
-5 4 5 -11.7824 0.2765
-5 4 6 13.6894 0.1715
-5 4 7 -2.9178 1.0611
-5 4 8 -16.7320 -0.2296
-5 4 9 16.8171 0.3780
-5 4 10 7.8462 0.2632
-5 4 11 -16.7055 -0.7422
-5 4 12 -2.6143 0.5276
-5 4 13 6.8200 -0.2762
-5 4 14 0.1196 0.0677
-5 4 15 3.9804 -0.2489
-5 4 16 2.3950 -0.2933
-5 4 17 -6.8701 0.0197
-5 4 18 -1.8910 -1.1600
-5 4 19 4.7865 0.0769
-5 4 20 -0.1495 -0.9257
-5 4 21 -4.8064 -0.2658
-5 4 22 -0.3780 0.9753
-5 4 23 3.5034 -0.1556
-5 4 24 1.9819 3.3305
-5 4 25 -0.3321 1.6624
-5 5 1 9.1590 -0.1155
-5 5 2 6.3315 0.4520
-5 5 3 -1.5314 0.0430
-5 5 4 1.0273 -0.4638
-5 5 5 1.2228 -0.5742
-5 5 6 -11.5657 -0.5267
-5 5 7 1.2947 0.1394
-5 5 8 17.1750 -0.2805
-5 5 9 0.2922 0.3350
-5 5 10 -7.0284 -0.4563
-5 5 11 -4.4906 -0.9783
-5 5 12 -2.9228 0.3254
-5 5 13 6.0752 -0.7724
-5 5 14 2.7067 0.7604
-5 5 15 -0.6916 0.3436
-5 5 16 1.5020 0.0618
-5 5 17 -6.0990 1.2030
-5 5 18 -1.3389 0.1311
-5 5 19 7.9111 1.5707
-5 5 20 -3.4023 0.8007
-5 5 21 -4.0469 0.5734
-5 5 22 0.6361 -0.5647
-5 5 23 0.3492 -4.6070
-5 5 24 1.4843 0.0375
-5 6 1 17.7611 -0.8963
-5 6 2 26.9766 -0.1827
-5 6 3 -2.7696 0.0280
-5 6 4 -19.1769 0.1738
-5 6 5 0.7386 -0.1927
-5 6 6 15.8163 -0.1502
-5 6 7 -10.1995 0.1886
-5 6 8 -10.4406 0.0370
-5 6 9 15.5197 1.0277
-5 6 10 -1.9348 0.1290
-5 6 11 -13.3201 0.2290
-5 6 12 4.5390 0.8190
-5 6 13 5.1364 -0.2729
-5 6 14 -1.4762 0.6652
-5 6 15 -2.0239 0.0600
-5 6 16 0.3594 -0.5651
-5 6 17 -2.8029 -0.5212
-5 6 18 0.1680 -1.1827
-5 6 19 3.3557 -0.8738
-5 6 20 -0.8043 -1.1432
-5 6 21 -6.6148 -0.6741
-5 6 22 3.0831 -0.2768
-5 6 23 4.0252 -1.0876
-5 6 24 1.2002 5.0549
-5 7 1 10.9368 -0.5031
-5 7 2 5.3665 0.2200
-5 7 3 -6.1158 0.0051
-5 7 4 -5.9028 0.3849
-5 7 5 1.3600 0.0065
-5 7 6 -2.2633 -0.2831
-5 7 7 2.8546 0.1254
-5 7 8 2.1222 -0.0703
-5 7 9 -1.1099 0.5604
-5 7 10 1.7249 -0.8426
-5 7 11 -6.2338 -0.7544
-5 7 12 -3.9182 -0.0388
-5 7 13 8.6585 -1.1902
-5 7 14 1.6579 0.3585
-5 7 15 -2.4623 -0.1611
-5 7 16 0.1254 0.2757
-5 7 17 -3.3215 0.6439
-5 7 18 3.7626 0.0674
-5 7 19 5.5964 1.0864
-5 7 20 -6.1113 0.8357
-5 7 21 -1.6496 0.8189
-5 7 22 3.7961 -0.4758
-5 7 23 0.3408 -1.1469
-5 7 24 -0.5844 1.0192
-5 8 1 19.6775 -0.5731
-5 8 2 7.5524 0.2508
-5 8 3 -7.5598 0.4387
-5 8 4 -10.5291 -0.2999
-5 8 5 4.8864 -0.2259
-5 8 6 9.8922 -0.2993
-5 8 7 -11.7239 -0.3591
-5 8 8 -3.8473 -0.0200
-5 8 9 12.6221 0.5774
-5 8 10 -5.8181 -0.0058
-5 8 11 -6.2500 0.6174
-5 8 12 5.7602 0.2275
-5 8 13 2.6037 -0.1912
-5 8 14 -2.1029 1.0129
-5 8 15 -2.8207 -0.0959
-5 8 16 2.5145 0.0842
-5 8 17 2.7923 -0.4836
-5 8 18 -2.8243 -0.2767
-5 8 19 2.7974 -0.8041
-5 8 20 0.3881 -1.1239
-5 8 21 -4.9216 0.2156
-5 8 22 4.6809 -2.2422
-5 8 23 3.2343 -1.0171
-5 9 1 9.9915 -0.2869
-5 9 2 1.2670 0.0578
-5 9 3 -13.2955 0.1283
-5 9 4 -1.0819 0.3306
-5 9 5 6.5603 0.0249
-5 9 6 -1.8613 -0.1913
-5 9 7 -3.4577 -0.1107
-5 9 8 -1.1881 -0.3233
-5 9 9 6.3930 0.6233
-5 9 10 2.8186 -0.4148
-5 9 11 -10.6690 -0.0706
-5 9 12 1.2769 -0.7002
-5 9 13 9.2292 -0.9438
-5 9 14 -1.1845 0.6354
-5 9 15 -3.0242 -0.6257
-5 9 16 1.6743 0.4841
-5 9 17 1.9355 -0.0979
-5 9 18 6.2305 0.5863
-5 9 19 -1.7155 0.7589
-5 9 20 -3.7127 -0.9115
-5 9 21 2.0840 2.3837
-5 9 22 2.3060 1.4418
-5 9 23 -1.0306 1.0385
-5 10 1 5.0116 -0.0290
-5 10 2 -1.8418 0.3854
-5 10 3 1.7799 -0.1642
-5 10 4 -5.6765 -0.5155
-5 10 5 2.8368 -0.1926
-5 10 6 4.8257 -0.0444
-5 10 7 -6.7966 -0.2656
-5 10 8 1.8834 0.1936
-5 10 9 8.5834 0.6583
-5 10 10 -5.2359 -0.0481
-5 10 11 -2.2496 0.8272
-5 10 12 2.9543 -0.3740
-5 10 13 1.5186 -0.7044
-5 10 14 -0.9430 0.9233
-5 10 15 -0.2241 -0.4187
-5 10 16 3.9001 1.3141
-5 10 17 -1.7874 -0.0203
-5 10 18 -3.2818 0.0015
-5 10 19 4.5765 -0.0110
-5 10 20 -1.5918 -2.3784
-5 10 21 -4.8395 0.6059
-5 10 22 3.4400 -1.9351
-5 11 1 9.7952 0.1665
-5 11 2 -5.4878 0.1742
-5 11 3 -10.7296 0.0248
-5 11 4 8.5466 0.3099
-5 11 5 3.0432 0.2388
-5 11 6 -6.5544 0.3289
-5 11 7 -0.5739 -0.1136
-5 11 8 2.9384 -0.2959
-5 11 9 6.0318 0.7007
-5 11 10 -4.2115 -0.7181
-5 11 11 -9.8542 0.0932
-5 11 12 7.8813 0.0514
-5 11 13 6.2729 -0.9865
-5 11 14 -6.5175 0.8280
-5 11 15 -2.3366 -0.3426
-5 11 16 3.2047 0.0415
-5 11 17 2.1871 -0.6430
-5 11 18 0.7401 -0.4032
-5 11 19 -3.4480 0.6991
-5 11 20 0.0307 -1.0101
-5 11 21 2.6437 3.2930
-5 12 1 -6.3133 -0.2242
-5 12 2 3.9980 0.3841
-5 12 3 5.6354 -0.5718
-5 12 4 -9.4227 0.0847
-5 12 5 0.7492 -0.2814
-5 12 6 3.6334 -0.2565
-5 12 7 -1.7331 0.2789
-5 12 8 3.4973 -0.0084
-5 12 9 2.2082 0.6924
-5 12 10 -3.0088 -0.4419
-5 12 11 -1.1838 0.4229
-5 12 12 0.3515 0.0995
-5 12 13 2.1022 -0.7564
-5 12 14 -0.1441 0.0966
-5 12 15 0.1347 0.3594
-5 12 16 1.1139 1.1398
-5 12 17 -5.2552 0.3496
-5 12 18 3.3503 0.2677
-5 12 19 4.6394 0.2711
-5 12 20 -5.9004 -3.0638
-5 12 21 -2.8787 -0.2626
-5 13 1 6.0348 -0.3309
-5 13 2 -11.5515 -0.2971
-5 13 3 -1.9951 -0.3825
-5 13 4 9.3294 0.3812
-5 13 5 -5.9379 0.4362
-5 13 6 -3.0586 0.1208
-5 13 7 6.1579 0.1348
-5 13 8 2.3197 -0.6537
-5 13 9 0.4510 -0.0870
-5 13 10 -8.8368 -0.4347
-5 13 11 -3.5910 0.7005
-5 13 12 11.2814 0.3849
-5 13 13 0.6927 -0.5812
-5 13 14 -7.4477 -0.3315
-5 13 15 0.8823 0.1153
-5 13 16 4.7682 -0.2024
-5 13 17 -0.2960 -0.9167
-5 13 18 -2.4200 0.3575
-5 13 19 -0.5886 0.9899
-5 13 20 1.0344 0.2034
-5 14 1 -4.1483 -0.7033
-5 14 2 10.6755 0.0942
-5 14 3 -1.8708 0.2004
-5 14 4 -12.1319 0.3428
-5 14 5 4.4663 -0.5400
-5 14 6 5.3043 -0.1786
-5 14 7 -0.2678 0.1716
-5 14 8 -0.7487 -0.7920
-5 14 9 -0.1756 0.2905
-5 14 10 -0.2276 -0.4618
-5 14 11 -1.8427 -0.0405
-5 14 12 0.7285 -0.6505
-5 14 13 4.6442 0.0148
-5 14 14 0.2437 -0.1276
-5 14 15 -0.2239 0.5578
-5 14 16 -1.2456 1.5705
-5 14 17 -2.1218 -0.0688
-5 14 18 5.3924 1.1680
-5 14 19 0.8679 -0.0025
-5 15 1 -0.0448 -0.7270
-5 15 2 -12.4430 -0.2832
-5 15 3 6.9212 -0.4940
-5 15 4 2.5093 0.6357
-5 15 5 -10.2806 -0.1609
-5 15 6 7.0072 -0.2613
-5 15 7 7.4379 0.3667
-5 15 8 -3.5190 -0.8941
-5 15 9 -3.3849 0.0391
-5 15 10 -5.1883 0.0902
-5 15 11 2.2128 0.7921
-5 15 12 8.8564 0.0802
-5 15 13 -3.5705 0.9178
-5 15 14 -3.6521 -1.7773
-5 15 15 1.9581 -1.3674
-5 15 16 2.8666 1.6418
-5 15 17 -1.6934 -1.7108
-5 15 18 -1.4828 0.1637
-5 16 1 4.2578 -0.5889
-5 16 2 8.6003 0.1801
-5 16 3 -11.5170 0.9853
-5 16 4 -4.5565 0.2342
-5 16 5 10.1892 0.6577
-5 16 6 3.1056 0.0766
-5 16 7 -2.3096 0.1100
-5 16 8 -3.6145 -0.4342
-5 16 9 0.9575 0.5027
-5 16 10 0.2867 -1.3562
-5 16 11 -3.7130 0.5927
-5 16 12 2.4193 -1.9008
-5 16 13 4.7532 1.5387
-5 16 14 -1.3637 0.5461
-5 16 15 -0.1948 -2.2900
-5 16 16 -1.0725 2.5026
-5 16 17 0.0865 0.5228
-5 17 1 -5.3862 0.1529
-5 17 2 -4.6800 0.1084
-5 17 3 9.3057 -0.5077
-5 17 4 -6.8965 0.2748
-5 17 5 -4.1919 -0.0990
-5 17 6 12.7566 0.2252
-5 17 7 -0.0129 0.0108
-5 17 8 -7.9301 -1.3288
-5 17 9 -0.7221 1.3500
-5 17 10 0.8154 -1.3072
-5 17 11 1.9821 1.4580
-5 17 12 2.8561 1.8366
-5 17 13 -1.2382 -0.4201
-5 17 14 -0.9202 -0.2561
-5 17 15 -0.1985 -1.8857
-5 18 1 8.2526 -0.5938
-5 18 2 -3.4784 0.0623
-5 18 3 -9.8960 0.2943
-5 18 4 7.1638 -0.1113
-5 18 5 6.8447 0.8581
-5 18 6 -2.7341 -0.3759
-5 18 7 -1.2340 1.2608
-5 18 8 -1.4561 -1.3413
-5 18 9 1.4453 -1.2297
-5 18 10 0.7233 -1.0359
-5 18 11 -2.3313 1.6581
-5 18 12 2.2865 0.6153
-5 18 13 1.0851 1.0813
-5 18 14 -1.9385 0.8665
-5 19 1 -5.5812 -0.4543
-5 19 2 3.1655 -0.5618
-5 19 3 2.6433 -1.1423
-5 19 4 -7.0327 -0.2316
-5 19 5 3.9862 1.7307
-5 19 6 7.5804 -1.2199
-5 19 7 -5.2833 -1.5685
-5 19 8 -2.1201 -2.5244
-5 19 9 2.2247 1.3100
-5 19 10 0.9288 -0.9338
-5 19 11 -0.5158 2.8316
-5 20 1 2.5467 0.2241
-5 20 2 -9.1211 -0.2024
-5 20 3 2.1832 0.0954
-5 20 4 7.9937 -0.4219
-5 20 5 -2.9548 0.4014
-5 20 6 -2.0857 -0.8832
-5 20 7 2.0925 1.0491
-5 20 8 0.0353 -3.1969
-5 20 9 0.9328 -1.6716
-5 21 1 -0.9749 -0.3408
-5 21 2 2.9324 -0.7221
-5 21 3 -2.0090 -0.1838
-5 21 4 -1.7072 0.9213
-5 21 5 3.0849 2.6341
-4 0 2 -15.2534 -3.6491
-4 0 4 27.7348 -0.0406
-4 0 6 -26.6714 1.0993
-4 0 8 18.7591 0.5629
-4 0 10 8.8413 -0.1997
-4 0 12 -4.8259 -0.1636
-4 0 14 -0.7184 -0.4899
-4 0 16 5.4976 -0.3038
-4 0 18 -2.0942 0.0638
-4 0 20 -2.9079 -0.2962
-4 0 22 1.4272 0.2568
-4 0 24 -0.9202 3.0286
-4 1 1 -17.4506 -1.6431
-4 1 2 5.5620 0.5619
-4 1 3 24.0942 1.4310
-4 1 4 -1.7144 1.2588
-4 1 5 -22.2307 0.2524
-4 1 6 -1.8643 0.5390
-4 1 7 4.8898 -1.2156
-4 1 8 4.5203 0.4133
-4 1 9 3.6156 -0.1574
-4 1 10 -3.6399 -0.3685
-4 1 11 11.7340 0.1876
-4 1 12 -1.3098 -1.1448
-4 1 13 -6.6083 0.5307
-4 1 14 -0.3575 -0.2432
-4 1 15 -6.7036 0.2986
-4 1 16 3.6426 0.2659
-4 1 17 15.7390 0.2506
-4 1 18 -6.1140 0.0265
-4 1 19 -16.0465 -0.2638
-4 1 20 3.4896 -0.2255
-4 1 21 5.7130 -0.4454
-4 1 22 -1.3889 -0.2238
-4 1 23 0.3124 -0.6124
-4 1 24 -0.0659 0.9476
-4 1 25 -0.1570 -0.4414
-4 2 1 -6.9660 0.0193
-4 2 2 -5.5082 -2.1064
-4 2 3 0.3842 -0.5849
-4 2 4 17.4446 -0.0258
-4 2 5 -8.8297 -0.6657
-4 2 6 -22.3817 0.1351
-4 2 7 15.2284 -1.1359
-4 2 8 13.3307 0.3402
-4 2 9 -0.4794 0.1044
-4 2 10 3.7794 -0.0914
-4 2 11 -9.3811 1.1918
-4 2 12 -5.4749 -0.4128
-4 2 13 0.0263 0.7611
-4 2 14 1.4085 -0.5286
-4 2 15 5.1949 -0.1803
-4 2 16 0.9958 0.2977
-4 2 17 -2.3809 -0.4676
-4 2 18 0.0707 0.3046
-4 2 19 -1.8131 -0.1978
-4 2 20 -1.5913 0.8116
-4 2 21 2.5699 -0.6426
-4 2 22 1.0286 -0.0925
-4 2 23 -1.1359 0.3695
-4 2 24 -0.8036 1.2993
-4 2 25 0.8498 -1.2084
-4 3 1 -13.0412 -0.8183
-4 3 2 16.5208 0.5175
-4 3 3 24.1020 0.7033
-4 3 4 -8.6590 1.0968
-4 3 5 -22.3632 0.6929
-4 3 6 -1.0175 0.2977
-4 3 7 11.2308 -0.6133
-4 3 8 9.3537 0.7376
-4 3 9 -15.8569 -0.1867
-4 3 10 -6.2937 -0.4804
-4 3 11 14.1327 0.5182
-4 3 12 -2.6353 -1.0487
-4 3 13 -6.8924 0.4260
-4 3 14 2.8454 -0.1798
-4 3 15 -3.2351 0.0581
-4 3 16 8.0306 0.0509
-4 3 17 9.2512 -0.3419
-4 3 18 -12.5986 -0.4383
-4 3 19 -9.4376 -0.5854
-4 3 20 7.8574 0.7266
-4 3 21 2.1918 -0.5967
-4 3 22 -2.4613 0.9960
-4 3 23 1.7289 1.4796
-4 3 24 0.8823 -1.7865
-4 3 25 0.7498 -0.2242
-4 4 1 12.1594 0.0308
-4 4 2 6.3360 -0.1048
-4 4 3 -11.8954 0.4306
-4 4 4 6.3153 -0.0846
-4 4 5 -7.5722 -0.7090
-4 4 6 -9.8839 -0.2072
-4 4 7 16.6579 -0.9660
-4 4 8 4.7035 -0.2608
-4 4 9 -0.8218 -0.0833
-4 4 10 -0.5306 0.1042
-4 4 11 -7.3792 0.5172
-4 4 12 -2.3731 -0.2885
-4 4 13 1.7164 0.5492
-4 4 14 5.7065 -0.7098
-4 4 15 4.1607 -0.0837
-4 4 16 -6.2189 0.0909
-4 4 17 -0.1047 -0.3309
-4 4 18 2.9582 1.4914
-4 4 19 -5.1120 0.2944
-4 4 20 1.2466 1.6081
-4 4 21 4.5347 -0.1496
-4 4 22 -0.8186 -0.3319
-4 4 23 -1.0387 0.8516
-4 4 24 -1.0909 -2.2642
-4 4 25 1.2019 -0.9849
-4 5 1 -5.2827 0.1740
-4 5 2 24.1699 -0.3578
-4 5 3 18.0611 0.2438
-4 5 4 -19.1081 -0.0713
-4 5 5 -16.1033 0.4031
-4 5 6 8.5129 0.1343
-4 5 7 22.7153 -0.4838
-4 5 8 0.1275 0.4989
-4 5 9 -30.8593 -0.1035
-4 5 10 0.6711 0.6095
-4 5 11 19.2675 0.7225
-4 5 12 -6.0776 -0.3731
-4 5 13 -4.5012 0.7556
-4 5 14 4.7044 -0.2377
-4 5 15 -1.4774 -0.1234
-4 5 16 4.1879 -0.0287
-4 5 17 2.9538 -0.6628
-4 5 18 -10.9623 -0.0447
-4 5 19 -2.2345 -0.8434
-4 5 20 4.9339 -0.1979
-4 5 21 -1.1490 -0.8254
-4 5 22 -1.8896 0.7186
-4 5 23 3.2778 2.1149
-4 5 24 0.8130 -1.9618
-4 5 25 0.0369 2.0403
-4 6 1 32.0538 0.4616
-4 6 2 -5.3769 0.1425
-4 6 3 -23.4960 0.5709
-4 6 4 9.2701 -0.5137
-4 6 5 0.3497 -0.2617
-4 6 6 -2.3067 0.2441
-4 6 7 5.2331 -0.4136
-4 6 8 -0.7719 0.0348
-4 6 9 -0.2476 -0.1292
-4 6 10 -1.7872 0.0764
-4 6 11 -1.9396 0.0844
-4 6 12 1.8350 -0.4431
-4 6 13 -1.1606 -0.0698
-4 6 14 5.5487 -0.6804
-4 6 15 -0.7673 -0.1706
-4 6 16 -7.7380 -0.2838
-4 6 17 4.2799 -0.0322
-4 6 18 3.1026 1.0888
-4 6 19 -9.1849 0.1863
-4 6 20 4.1738 1.6350
-4 6 21 4.9338 0.7297
-4 6 22 -1.7465 -0.2198
-4 6 23 -0.4340 1.6598
-4 6 24 -1.3928 -3.3502
-4 7 1 0.7385 0.4886
-4 7 2 25.3569 -0.5289
-4 7 3 -0.8126 0.0522
-4 7 4 -25.3954 -0.1541
-4 7 5 -2.4314 0.2553
-4 7 6 18.5894 -0.0080
-4 7 7 18.5167 -0.6783
-4 7 8 -16.0242 0.4274
-4 7 9 -26.7669 -0.5072
-4 7 10 12.4432 0.5982
-4 7 11 14.6415 0.7325
-4 7 12 -8.5754 0.4001
-4 7 13 -1.0500 0.4080
-4 7 14 3.3535 -0.1422
-4 7 15 -2.2323 0.3389
-4 7 16 1.0049 -0.1654
-4 7 17 0.9419 -0.5322
-4 7 18 -3.6738 -0.4676
-4 7 19 -0.7102 -0.6479
-4 7 20 0.5391 -0.6727
-4 7 21 1.1806 -0.3477
-4 7 22 0.3117 -0.7429
-4 7 23 2.3355 0.2599
-4 7 24 -0.6522 -0.1983
-4 8 1 24.2715 0.3035
-4 8 2 -28.9802 -0.2082
-4 8 3 -18.0194 0.2084
-4 8 4 17.6309 0.0370
-4 8 5 5.6171 0.2340
-4 8 6 -4.4255 -0.2230
-4 8 7 -4.0201 -0.3219
-4 8 8 0.4140 0.4247
-4 8 9 -0.1457 -0.5791
-4 8 10 -3.2499 -0.0100
-4 8 11 4.2046 0.0725
-4 8 12 2.3674 -0.3361
-4 8 13 -4.0357 -0.2610
-4 8 14 3.1125 -0.4815
-4 8 15 -0.9555 -0.5260
-4 8 16 -2.4205 -0.6969
-4 8 17 8.0842 0.4398
-4 8 18 -1.6462 -0.1959
-4 8 19 -6.9009 1.1552
-4 8 20 7.2018 1.1682
-4 8 21 5.2972 -0.1333
-4 8 22 -2.9636 1.9419
-4 8 23 -0.6786 2.0725
-4 8 24 -1.5646 -2.3755
-4 9 1 9.3000 -0.0115
-4 9 2 16.2011 -0.0592
-4 9 3 -20.2867 0.1059
-4 9 4 -12.8746 -0.2202
-4 9 5 14.8170 0.1461
-4 9 6 13.3477 -0.3830
-4 9 7 2.4946 -0.4960
-4 9 8 -16.2858 0.2426
-4 9 9 -10.3308 -0.5759
-4 9 10 15.3676 0.5377
-4 9 11 5.4197 0.4929
-4 9 12 -5.9166 0.3542
-4 9 13 2.1469 -0.0226
-4 9 14 1.4258 0.2725
-4 9 15 -2.0192 0.8021
-4 9 16 3.0485 -0.7294
-4 9 17 2.0752 0.8655
-4 9 18 -2.1313 -1.0607
-4 9 19 -3.5651 -0.2190
-4 9 20 1.4770 0.9729
-4 9 21 3.8512 -0.9948
-4 9 22 -1.5937 -1.2588
-4 9 23 -0.7939 -0.7774
-4 10 1 -1.3704 -0.0687
-4 10 2 -32.2497 -0.0730
-4 10 3 1.6799 0.6414
-4 10 4 17.6292 0.3360
-4 10 5 4.9222 0.0779
-4 10 6 -5.8996 -0.4180
-4 10 7 -5.5690 -0.1330
-4 10 8 3.6869 0.2441
-4 10 9 -2.5079 -0.6386
-4 10 10 -2.7770 0.2441
-4 10 11 8.2859 -0.3969
-4 10 12 -1.1100 0.2779
-4 10 13 -5.0244 0.0809
-4 10 14 3.2544 -0.7726
-4 10 15 -1.0045 0.1924
-4 10 16 1.2315 -1.1121
-4 10 17 3.3101 0.3316
-4 10 18 -6.7021 -0.4200
-4 10 19 -0.5500 0.5391
-4 10 20 8.2562 1.1314
-4 10 21 1.0460 0.0639
-4 10 22 -3.1950 2.9355
-4 11 1 14.5146 0.2145
-4 11 2 -0.1144 0.4682
-4 11 3 -22.9260 0.0929
-4 11 4 8.8846 -0.4471
-4 11 5 15.8136 -0.0867
-4 11 6 -2.2883 -0.3216
-4 11 7 -4.4591 -0.1609
-4 11 8 -7.1784 0.2187
-4 11 9 -0.6452 -0.1080
-4 11 10 10.1376 0.7907
-4 11 11 -0.1833 -0.3010
-4 11 12 -2.7720 0.6466
-4 11 13 1.2010 0.4888
-4 11 14 -1.1684 -0.6152
-4 11 15 -1.0654 0.6588
-4 11 16 3.9037 -0.3175
-4 11 17 1.5631 0.8109
-4 11 18 -6.1460 -0.7090
-4 11 19 -1.4161 0.5267
-4 11 20 4.8247 0.9312
-4 11 21 0.6944 -3.4158
-4 11 22 -5.3404 -1.4358
-4 12 1 -18.3087 -0.0065
-4 12 2 -12.5931 0.2496
-4 12 3 11.3936 0.6033
-4 12 4 5.8391 0.0175
-4 12 5 3.3053 0.3301
-4 12 6 -4.6625 -0.1454
-4 12 7 -5.3030 0.1168
-4 12 8 4.4099 -0.0328
-4 12 9 -4.2868 -0.5264
-4 12 10 0.3409 0.7040
-4 12 11 7.6861 -0.3900
-4 12 12 -6.5411 -0.1475
-4 12 13 -3.7658 0.4589
-4 12 14 4.9036 -0.8802
-4 12 15 -1.1994 0.1487
-4 12 16 -0.1522 -0.6714
-4 12 17 -0.8418 0.1765
-4 12 18 -4.9063 -0.9284
-4 12 19 2.9823 -0.2920
-4 12 20 4.5158 2.2823
-4 12 21 -1.5459 1.2534
-4 13 1 12.6872 0.7191
-4 13 2 -13.6941 0.1461
-4 13 3 -12.3781 -0.0185
-4 13 4 19.5501 -0.5383
-4 13 5 3.6942 -0.0558
-4 13 6 -9.8478 -0.3951
-4 13 7 -1.8150 -0.1866
-4 13 8 -1.9142 0.2723
-4 13 9 2.7057 -0.1594
-4 13 10 4.2707 0.2375
-4 13 11 -1.7350 0.0470
-4 13 12 0.2628 -0.0301
-4 13 13 -1.2875 -0.0783
-4 13 14 -0.3531 0.2743
-4 13 15 2.1112 0.1655
-4 13 16 2.3581 0.3008
-4 13 17 -0.7498 1.3404
-4 13 18 -4.8043 0.3361
-4 13 19 2.4338 0.5290
-4 13 20 5.2167 -1.1096
-4 14 1 -14.1686 0.1230
-4 14 2 5.4852 -0.1457
-4 14 3 2.5571 -0.1657
-4 14 4 -2.1054 -0.1557
-4 14 5 6.8150 0.2802
-4 14 6 -5.2755 -0.2745
-4 14 7 -3.7246 -0.0547
-4 14 8 4.7632 -0.1449
-4 14 9 -3.2359 -0.3703
-4 14 10 4.8451 0.7741
-4 14 11 3.4784 -0.0697
-4 14 12 -9.7360 -0.0448
-4 14 13 0.8051 -0.5776
-4 14 14 6.3045 0.2834
-4 14 15 -1.5993 -0.4895
-4 14 16 -2.4195 -0.6841
-4 14 17 0.1932 0.4567
-4 14 18 -0.7788 -1.7877
-4 14 19 1.6206 0.9565
-4 15 1 3.9313 0.0826
-4 15 2 -18.2688 -0.1104
-4 15 3 3.2705 0.1807
-4 15 4 16.6052 -0.0975
-4 15 5 -6.4059 0.1777
-4 15 6 -5.8261 -0.2229
-4 15 7 1.7751 -0.0894
-4 15 8 0.2154 0.3242
-4 15 9 0.8239 -0.1517
-4 15 10 0.3369 -0.0852
-4 15 11 0.1320 -0.1909
-4 15 12 -0.5649 -0.2233
-4 15 13 -2.9534 -1.3344
-4 15 14 3.9756 1.4674
-4 15 15 3.1022 -0.5002
-4 15 16 -1.1746 -0.0026
-4 15 17 -1.6362 3.2276
-4 15 18 -1.4729 -1.2874
-4 16 1 -0.8504 0.1998
-4 16 2 7.4863 -0.3605
-4 16 3 -10.2697 0.4412
-4 16 4 3.2784 -0.1688
-4 16 5 10.7369 0.2615
-4 16 6 -9.5759 -0.5949
-4 16 7 -2.7751 -0.0072
-4 16 8 4.7641 0.2843
-4 16 9 -1.1684 0.2640
-4 16 10 4.5000 0.2835
-4 16 11 -1.5201 -0.2524
-4 16 12 -6.9663 1.5258
-4 16 13 5.5224 -2.0719
-4 16 14 4.2139 0.3617
-4 16 15 -3.6021 1.4047
-4 16 16 -3.2351 -2.9468
-4 16 17 1.0251 0.7257
-4 17 1 -6.8724 -0.0850
-4 17 2 -9.6938 -0.0616
-4 17 3 11.8801 0.6751
-4 17 4 3.8743 0.1509
-4 17 5 -5.9492 0.4990
-4 17 6 1.5688 0.3143
-4 17 7 -0.0806 -0.3186
-4 17 8 -0.2656 0.4747
-4 17 9 -0.0222 -0.3862
-4 17 10 0.3788 0.4668
-4 17 11 1.4432 -1.4021
-4 17 12 -3.6039 2.1732
-4 17 13 -0.9515 -0.6652
-4 17 14 4.3874 -0.4178
-4 17 15 -0.6097 0.9648
-4 17 16 -1.9177 0.0472
-4 18 1 7.0665 -0.1006
-4 18 2 -2.9330 0.0603
-4 18 3 -11.6085 0.7323
-4 18 4 14.5777 -0.0708
-4 18 5 7.5861 -0.2855
-4 18 6 -13.6329 -1.0055
-4 18 7 -0.7380 -0.7854
-4 18 8 5.5972 0.7936
-4 18 9 0.4282 -0.8618
-4 18 10 0.5326 1.2966
-4 18 11 -2.2573 0.7925
-4 18 12 -0.8725 1.5154
-4 18 13 3.6624 -2.0146
-4 18 14 1.2808 -0.4891
-4 19 1 -9.3061 0.0731
-4 19 2 3.0473 0.2616
-4 19 3 6.5443 0.6706
-4 19 4 -3.1294 -0.1266
-4 19 5 1.0619 0.2517
-4 19 6 1.2662 -1.4270
-4 19 7 -3.0829 -1.4850
-4 19 8 1.7433 1.7865
-4 19 9 1.3556 -0.6062
-4 19 10 0.4183 0.0964
-4 19 11 0.6637 -0.7818
-4 19 12 -1.9707 2.6067
-4 20 1 3.6415 0.9217
-4 20 2 -8.2729 0.0558
-4 20 3 -1.0686 0.0697
-4 20 4 14.0996 0.3687
-4 20 5 -1.3063 -1.1397
-4 20 6 -9.8606 -0.1476
-4 20 7 2.9066 -1.9989
-4 20 8 4.1985 0.8919
-4 20 9 0.5831 -1.1288
-4 20 10 -0.9586 2.1700
-4 21 1 -3.6481 0.7124
-4 21 2 6.1475 1.8830
-4 21 3 -0.3916 0.4705
-4 21 4 -1.6316 1.2252
-4 21 5 2.8545 -1.1293
-4 21 6 -2.3208 -2.7426
-3 0 2 11.5887 1.1583
-3 0 4 1.2914 0.0026
-3 0 6 -27.6012 -1.4623
-3 0 8 31.2100 -0.9934
-3 0 10 -2.7950 0.0902
-3 0 12 0.3693 0.4690
-3 0 14 -0.9637 0.4502
-3 0 16 -0.5858 -0.0804
-3 0 18 6.1404 0.1623
-3 0 20 -12.7146 0.8473
-3 0 22 3.7801 0.2857
-3 0 24 3.7393 -4.1297
-3 1 1 1.0961 -2.2122
-3 1 2 -13.6536 0.1191
-3 1 3 0.3237 -1.3884
-3 1 4 4.2047 -0.7733
-3 1 5 0.7069 1.0252
-3 1 6 -2.6794 -0.8810
-3 1 7 -16.5993 0.6314
-3 1 8 10.8321 -0.8187
-3 1 9 39.9583 0.0189
-3 1 10 -10.9651 0.7705
-3 1 11 -21.8392 0.1971
-3 1 12 2.5768 0.6744
-3 1 13 -0.2992 -0.1074
-3 1 14 -1.0014 0.5648
-3 1 15 9.2309 -0.6708
-3 1 16 0.5259 0.1897
-3 1 17 -4.5227 -0.4897
-3 1 18 -1.7719 -0.6928
-3 1 19 1.1316 0.0634
-3 1 20 0.3112 -0.1223
-3 1 21 -3.2561 0.5420
-3 1 22 0.7200 0.5514
-3 1 23 2.3773 0.2231
-3 1 24 0.1834 -1.3107
-3 1 25 2.7909 1.7872
-3 2 1 -27.9820 -1.0998
-3 2 2 27.3487 0.2702
-3 2 3 19.2508 0.6885
-3 2 4 -11.8232 0.4491
-3 2 5 -17.8987 1.0372
-3 2 6 -16.2931 -0.5795
-3 2 7 22.5827 1.1817
-3 2 8 20.1021 -1.0266
-3 2 9 -10.8681 0.1232
-3 2 10 -8.7225 -0.0935
-3 2 11 -5.4966 -0.8712
-3 2 12 1.9219 0.7276
-3 2 13 3.1859 -1.1309
-3 2 14 -0.1936 0.3723
-3 2 15 4.6203 -0.2812
-3 2 16 -3.5800 -0.0520
-3 2 17 -3.2382 0.2115
-3 2 18 8.1593 -0.1508
-3 2 19 -2.7802 0.4927
-3 2 20 -11.6956 0.2082
-3 2 21 3.0256 0.1361
-3 2 22 4.1909 0.4447
-3 2 23 1.1468 -0.5783
-3 2 24 2.6810 -3.0708
-3 2 25 -2.0408 1.6787
-3 3 1 -16.3309 0.0556
-3 3 2 -23.0630 -0.7116
-3 3 3 20.4636 -1.1198
-3 3 4 0.3835 -0.3412
-3 3 5 -10.6407 0.4393
-3 3 6 -2.8445 -0.7127
-3 3 7 -13.2348 0.4549
-3 3 8 24.1776 -0.9146
-3 3 9 23.0858 -0.2575
-3 3 10 -24.3689 0.5894
-3 3 11 -13.4009 -0.1744
-3 3 12 9.0155 0.6259
-3 3 13 -3.3543 -0.2836
-3 3 14 0.2625 0.2103
-3 3 15 9.9678 -0.1745
-3 3 16 1.3001 0.0079
-3 3 17 -9.4835 0.0639
-3 3 18 -2.6842 -0.0612
-3 3 19 7.2967 0.7291
-3 3 20 -0.6330 -0.4523
-3 3 21 -3.5466 0.6129
-3 3 22 3.8528 -1.3088
-3 3 23 1.7539 0.0327
-3 3 24 -0.3814 0.7380
-3 3 25 0.5686 0.7274
-3 4 1 -8.2745 -1.1031
-3 4 2 41.9843 -0.5939
-3 4 3 5.1175 0.1122
-3 4 4 -21.7139 1.0495
-3 4 5 -16.2197 0.6018
-3 4 6 6.1972 0.1385
-3 4 7 28.7016 0.7944
-3 4 8 2.1902 -0.5427
-3 4 9 -13.5510 0.3126
-3 4 10 -11.7513 -0.1186
-3 4 11 -5.4890 -0.3129
-3 4 12 7.1875 0.5258
-3 4 13 6.2523 -0.8852
-3 4 14 2.2494 0.3806
-3 4 15 3.8510 -0.5200
-3 4 16 -8.9231 0.3844
-3 4 17 -0.9521 0.2386
-3 4 18 10.6073 -0.4996
-3 4 19 -5.4594 0.6291
-3 4 20 -8.7093 -1.5150
-3 4 21 4.3422 0.7272
-3 4 22 2.6522 0.9160
-3 4 23 0.0087 -0.3190
-3 4 24 0.9633 2.1591
-3 4 25 -0.9860 0.7836
-3 5 1 -33.3863 0.5227
-3 5 2 -3.0379 -0.7029
-3 5 3 34.1130 -0.7361
-3 5 4 -19.6384 0.5681
-3 5 5 -9.5781 -0.2550
-3 5 6 5.3093 -0.5252
-3 5 7 -5.8717 0.7804
-3 5 8 17.6592 -0.5612
-3 5 9 4.6740 -0.0981
-3 5 10 -20.7352 -0.0846
-3 5 11 1.0382 -0.5102
-3 5 12 8.5445 0.1650
-3 5 13 -3.6285 -0.3360
-3 5 14 1.4004 0.2821
-3 5 15 9.7614 0.0034
-3 5 16 -2.7472 -0.1218
-3 5 17 -14.4269 0.4492
-3 5 18 0.4544 0.0177
-3 5 19 12.7710 0.8224
-3 5 20 -6.8744 -0.1138
-3 5 21 -2.9515 0.8971
-3 5 22 7.1003 -0.0888
-3 5 23 -1.1153 -0.1867
-3 5 24 -1.6585 0.5239
-3 5 25 -0.6082 -1.7032
-3 6 1 22.0735 -0.7462
-3 6 2 20.5462 -0.6109
-3 6 3 -10.4775 -0.5202
-3 6 4 -12.2962 0.7400
-3 6 5 -11.7004 0.4480
-3 6 6 17.3983 0.2464
-3 6 7 20.0822 0.4088
-3 6 8 -8.3149 -0.2541
-3 6 9 -7.8585 0.3031
-3 6 10 -9.4073 -0.5036
-3 6 11 -6.0299 0.3793
-3 6 12 11.8476 0.4660
-3 6 13 6.9952 0.0821
-3 6 14 0.6626 0.4908
-3 6 15 -4.7601 -0.3186
-3 6 16 -9.6210 0.4621
-3 6 17 4.7011 -0.3099
-3 6 18 9.1924 -0.8832
-3 6 19 -7.4874 0.3000
-3 6 20 -4.9678 -1.7238
-3 6 21 2.6072 0.5898
-3 6 22 1.6040 0.3369
-3 6 23 -0.7462 -0.8466
-3 6 24 0.4536 3.5788
-3 6 25 0.2566 -0.2923
-3 7 1 -35.6462 0.0800
-3 7 2 23.6216 0.3505
-3 7 3 17.7866 -0.5461
-3 7 4 -35.4328 -0.0861
-3 7 5 7.0022 -0.5867
-3 7 6 14.1127 0.6492
-3 7 7 -8.5998 0.7183
-3 7 8 1.0182 -0.3625
-3 7 9 -2.5513 0.2289
-3 7 10 -5.9228 -0.9599
-3 7 11 5.4262 -0.3192
-3 7 12 1.7788 0.2602
-3 7 13 -1.7296 -0.6109
-3 7 14 1.5155 -0.0525
-3 7 15 5.1419 -0.2432
-3 7 16 -6.5368 -0.4946
-3 7 17 -11.0921 0.1648
-3 7 18 9.2971 0.1190
-3 7 19 10.3217 0.5985
-3 7 20 -12.7375 0.2589
-3 7 21 1.3975 0.1685
-3 7 22 9.1571 1.1427
-3 7 23 -4.8928 0.2113
-3 7 24 -1.4334 -0.5571
-3 8 1 18.0632 -0.5275
-3 8 2 -9.0963 -0.1395
-3 8 3 1.4066 -0.5040
-3 8 4 -3.5438 0.1989
-3 8 5 -15.2297 0.1607
-3 8 6 18.8205 0.2674
-3 8 7 10.5644 0.1687
-3 8 8 -9.5788 -0.7647
-3 8 9 -1.6798 0.3185
-3 8 10 -9.3635 -0.2164
-3 8 11 -1.8576 0.1610
-3 8 12 14.7788 0.0593
-3 8 13 4.1993 0.7695
-3 8 14 -4.7307 0.2711
-3 8 15 -6.9950 0.2340
-3 8 16 -1.6709 0.5663
-3 8 17 10.8332 -0.8302
-3 8 18 2.4407 -0.0945
-3 8 19 -7.0131 -0.1366
-3 8 20 -2.2687 -0.4479
-3 8 21 1.7028 0.0941
-3 8 22 2.3504 -0.8417
-3 8 23 0.0401 -0.9382
-3 8 24 -0.6435 1.9900
-3 9 1 -16.6180 0.0800
-3 9 2 30.3700 0.3947
-3 9 3 -9.7404 -0.6954
-3 9 4 -25.3438 -0.5448
-3 9 5 24.6817 -0.1733
-3 9 6 9.6489 0.9782
-3 9 7 -15.3436 0.2567
-3 9 8 -4.2855 -0.4300
-3 9 9 2.7017 0.2496
-3 9 10 3.2385 -1.0433
-3 9 11 1.4358 0.1158
-3 9 12 -0.7865 -0.3379
-3 9 13 0.5831 -0.1556
-3 9 14 -0.0784 -0.1904
-3 9 15 1.1972 -0.5002
-3 9 16 -6.4208 0.0983
-3 9 17 -2.1549 -0.4802
-3 9 18 12.3925 0.6481
-3 9 19 -0.4129 0.2094
-3 9 20 -10.9204 -0.0145
-3 9 21 7.8110 0.4381
-3 9 22 5.8526 1.1938
-3 9 23 -6.9870 0.7313
-3 10 1 -9.2831 0.2040
-3 10 2 -11.5102 -0.0088
-3 10 3 24.6575 -0.5834
-3 10 4 -8.2588 -0.0281
-3 10 5 -18.3604 -0.4485
-3 10 6 20.7945 0.1330
-3 10 7 4.6156 0.3014
-3 10 8 -9.4275 -0.7700
-3 10 9 -0.9916 0.4858
-3 10 10 -6.7744 0.1043
-3 10 11 5.4704 -0.0993
-3 10 12 11.6149 -0.3009
-3 10 13 -3.6135 0.8916
-3 10 14 -7.1623 0.3319
-3 10 15 -1.7947 0.2754
-3 10 16 5.3469 1.0287
-3 10 17 6.7545 -0.9211
-3 10 18 -2.6618 0.5387
-3 10 19 -4.7463 -0.0959
-3 10 20 -0.7254 -0.0953
-3 10 21 0.1310 -0.9082
-3 10 22 2.3020 -2.0058
-3 10 23 -1.2174 -0.1976
-3 11 1 3.5625 0.0380
-3 11 2 17.4162 0.1943
-3 11 3 -19.7887 -0.2705
-3 11 4 -2.2073 0.5488
-3 11 5 21.0072 -0.1594
-3 11 6 -3.4623 0.3283
-3 11 7 -12.1178 0.3735
-3 11 8 -1.7167 0.1885
-3 11 9 5.9194 -0.0227
-3 11 10 4.1316 -0.6128
-3 11 11 -3.6623 0.2462
-3 11 12 0.1846 -0.8997
-3 11 13 -0.6064 0.2028
-3 11 14 -3.0555 -0.0525
-3 11 15 1.6480 -0.6378
-3 11 16 -5.0712 0.8452
-3 11 17 1.4919 -1.1655
-3 11 18 7.0341 -0.0385
-3 11 19 -6.7829 -0.7226
-3 11 20 -4.9585 0.2818
-3 11 21 8.7615 1.7306
-3 11 22 0.5740 0.5546
-3 12 1 -26.2876 0.6655
-3 12 2 8.4317 0.3225
-3 12 3 29.5105 -0.5162
-3 12 4 -22.9325 -0.1889
-3 12 5 -13.5858 -0.4935
-3 12 6 21.6470 -0.1269
-3 12 7 -1.6440 0.3723
-3 12 8 -9.9674 0.0469
-3 12 9 -0.9881 0.2985
-3 12 10 -1.5020 -0.6351
-3 12 11 7.5764 0.3697
-3 12 12 3.6982 -0.2534
-3 12 13 -6.4074 0.1986
-3 12 14 -5.9136 0.9089
-3 12 15 3.6327 0.3212
-3 12 16 5.1177 0.5099
-3 12 17 -0.4902 0.0687
-3 12 18 -1.0000 0.7749
-3 12 19 -0.3813 -0.3137
-3 12 20 -1.0212 -0.2479
-3 12 21 0.4902 -1.8610
-3 13 1 11.5587 0.0450
-3 13 2 1.5411 0.0007
-3 13 3 -12.8029 0.4252
-3 13 4 9.4966 0.6555
-3 13 5 5.1933 -0.4253
-3 13 6 -7.8364 0.1621
-3 13 7 -3.7064 0.3318
-3 13 8 -0.1935 0.1253
-3 13 9 7.6900 0.1630
-3 13 10 1.1358 -0.3102
-3 13 11 -5.2444 0.0472
-3 13 12 3.4699 -0.1061
-3 13 13 -2.6682 0.0736
-3 13 14 -3.1000 -0.4677
-3 13 15 4.1442 0.2094
-3 13 16 -3.1038 -0.1176
-3 13 17 0.5346 -1.1504
-3 13 18 4.1467 0.2929
-3 13 19 -5.3512 -1.8336
-3 13 20 -1.3071 1.8408
-3 13 21 3.7535 3.1691
-3 14 1 -19.5025 0.4365
-3 14 2 27.0385 0.4606
-3 14 3 13.6278 -0.3710
-3 14 4 -31.6842 0.0171
-3 14 5 -0.8267 -0.5623
-3 14 6 20.5186 -0.3781
-3 14 7 -5.6848 0.0446
-3 14 8 -7.8552 0.5660
-3 14 9 0.0610 -0.3256
-3 14 10 2.1959 -0.2765
-3 14 11 4.3152 0.2109
-3 14 12 -1.1309 -0.3384
-3 14 13 -3.4337 0.0765
-3 14 14 -2.7841 -0.4447
-3 14 15 5.1091 0.7761
-3 14 16 2.5216 0.9953
-3 14 17 -3.0227 0.6478
-3 14 18 1.3844 1.4445
-3 14 19 0.9206 -1.8110
-3 14 20 -1.7918 -0.3637
-3 15 1 8.5377 -0.1024
-3 15 2 -6.8956 0.1260
-3 15 3 0.7211 0.1450
-3 15 4 7.2845 0.1633
-3 15 5 -6.3237 -0.3838
-3 15 6 -1.0338 -0.1286
-3 15 7 0.9953 -0.2305
-3 15 8 -0.6433 0.5396
-3 15 9 5.5687 0.6978
-3 15 10 -3.4840 0.0146
-3 15 11 -0.7980 -0.1123
-3 15 12 5.3309 -0.3214
-3 15 13 -4.4078 0.5455
-3 15 14 -0.1918 -1.4255
-3 15 15 3.7347 0.6457
-3 15 16 -3.2610 -0.4052
-3 15 17 -0.6284 -2.1408
-3 15 18 1.9479 1.3578
-3 15 19 -2.5170 -1.6208
-3 16 1 -2.3905 0.2516
-3 16 2 29.3319 0.0609
-3 16 3 -6.7891 0.0724
-3 16 4 -27.1846 0.0928
-3 16 5 11.6436 -0.3459
-3 16 6 16.2635 0.2046
-3 16 7 -7.7734 0.2404
-3 16 8 -7.2768 0.4581
-3 16 9 2.1805 -0.2128
-3 16 10 3.0731 0.1912
-3 16 11 -0.5980 -0.1436
-3 16 12 -1.2027 -1.0687
-3 16 13 0.1091 1.6452
-3 16 14 -1.9183 -2.5684
-3 16 15 1.7900 0.8575
-3 16 16 0.1330 3.0799
-3 16 17 -1.4705 -0.9103
-3 17 1 0.5547 0.2217
-3 17 2 -5.2342 0.3665
-3 17 3 8.9048 -0.4701
-3 17 4 -2.7834 0.4547
-3 17 5 -5.9828 -0.6235
-3 17 6 8.9188 -0.4318
-3 17 7 -1.5611 -0.2647
-3 17 8 -4.4763 0.9903
-3 17 9 2.6650 0.5583
-3 17 10 -2.2723 0.5962
-3 17 11 3.1209 0.8027
-3 17 12 2.3856 -2.0786
-3 17 13 -3.0942 1.5745
-3 17 14 1.6719 0.0554
-3 17 15 0.8901 -1.1954
-3 17 16 -1.7145 0.7988
-3 18 1 9.6008 -0.3421
-3 18 2 15.7495 0.2488
-3 18 3 -15.6898 -0.4072
-3 18 4 -11.8229 -0.1103
-3 18 5 14.4870 -0.1415
-3 18 6 7.3203 0.7191
-3 18 7 -7.6985 0.0596
-3 18 8 -5.0238 0.1259
-3 18 9 4.5246 0.3620
-3 18 10 2.4179 -1.0005
-3 18 11 -2.5852 0.9644
-3 18 12 2.1167 -0.8963
-3 18 13 0.5768 1.8575
-3 18 14 -2.6142 -0.8935
-3 18 15 -0.8075 0.5982
-3 19 1 -5.0462 -0.0821
-3 19 2 -0.2171 0.0620
-3 19 3 6.5851 -0.5528
-3 19 4 -7.5952 -0.0391
-3 19 5 2.2273 -0.2661
-3 19 6 9.5044 -0.1975
-3 19 7 -6.7705 0.1330
-3 19 8 -3.3651 -0.8964
-3 19 9 3.3939 0.9402
-3 19 10 1.0463 0.2912
-3 19 11 1.6473 1.2520
-3 19 12 -0.8383 -1.8521
-3 19 13 -0.4262 1.5331
-3 20 1 7.9673 -0.2842
-3 20 2 1.2477 0.6260
-3 20 3 -7.5938 0.0832
-3 20 4 0.1101 0.5946
-3 20 5 5.4973 0.2732
-3 20 6 0.6455 -0.0244
-3 20 7 -3.5772 -0.5795
-3 20 8 -1.1778 -0.4770
-3 20 9 3.3589 0.6105
-3 20 10 0.7316 -1.2648
-3 20 11 -1.2048 1.2340
-3 21 1 -3.9044 -0.2004
-3 21 2 1.7572 0.9555
-3 21 3 1.4448 -0.0598
-3 21 4 -5.1753 -0.5216
-3 21 5 4.6444 0.7720
-3 21 6 2.8826 0.3345
-3 21 7 -5.3212 0.4800
-2 0 2 -42.3808 -7.7358
-2 0 4 -0.1388 0.5045
-2 0 6 -5.4119 2.6613
-2 0 8 13.5044 1.1196
-2 0 10 12.1557 -0.2448
-2 0 12 -9.1308 -0.7135
-2 0 14 -12.5572 0.0510
-2 0 16 28.1393 0.3836
-2 0 18 -25.3319 -0.5686
-2 0 20 11.0457 -0.8531
-2 0 22 -2.9901 -0.0369
-2 0 24 1.9525 1.7191
-2 0 26 1.7963 1.4974
-2 1 1 143.3559 2.8693
-2 1 2 -43.4661 -1.0270
-2 1 3 -76.7991 -0.3336
-2 1 4 23.7481 1.5567
-2 1 5 4.8790 -0.4917
-2 1 6 -3.9913 0.7979
-2 1 7 15.5022 0.2138
-2 1 8 4.5264 0.5770
-2 1 9 3.9667 -0.5934
-2 1 10 -7.6068 -0.3189
-2 1 11 -6.8996 -1.1329
-2 1 12 1.2799 -0.4152
-2 1 13 5.7581 -0.1482
-2 1 14 1.7404 -0.5456
-2 1 15 -2.9318 0.9907
-2 1 16 -0.0959 -0.2986
-2 1 17 4.8836 0.7115
-2 1 18 -4.4018 0.4509
-2 1 19 -8.8193 -0.1653
-2 1 20 4.7243 0.5794
-2 1 21 1.8673 -0.2557
-2 1 22 -1.8040 -0.8720
-2 1 23 1.9900 -0.2206
-2 1 24 0.7183 0.8468
-2 1 25 0.1923 -1.1239
-2 1 26 -1.2600 0.3833
-2 2 1 -30.2054 0.6769
-2 2 2 -22.3561 -4.8494
-2 2 3 -9.0949 0.4737
-2 2 4 -5.9169 -0.4969
-2 2 5 6.0324 -0.7862
-2 2 6 -1.0450 1.4339
-2 2 7 12.8523 -1.0773
-2 2 8 -0.1658 1.1867
-2 2 9 -9.0186 -0.7082
-2 2 10 13.0643 -0.4058
-2 2 11 -1.0680 0.5136
-2 2 12 -9.7612 -0.7201
-2 2 13 -2.2323 0.9967
-2 2 14 -10.0424 -0.0688
-2 2 15 10.3396 0.5946
-2 2 16 21.1506 0.2461
-2 2 17 -13.3739 -0.3589
-2 2 18 -19.6515 0.0234
-2 2 19 6.5757 -0.7205
-2 2 20 10.4927 -0.4637
-2 2 21 -1.0461 0.0480
-2 2 22 -2.1180 -0.6924
-2 2 23 0.7873 -0.0360
-2 2 24 0.5451 0.7816
-2 2 25 0.2617 -0.0321
-2 3 1 78.4950 1.1114
-2 3 2 -92.2135 -0.8347
-2 3 3 -25.0439 0.7208
-2 3 4 44.7665 1.4422
-2 3 5 -15.4460 -0.6020
-2 3 6 -4.5946 1.7260
-2 3 7 21.3212 0.4077
-2 3 8 8.6988 0.1439
-2 3 9 -11.0769 -0.0679
-2 3 10 -13.3030 -0.6767
-2 3 11 -1.5344 -0.4586
-2 3 12 3.2801 -0.4547
-2 3 13 3.8669 -0.2573
-2 3 14 4.6942 -0.2907
-2 3 15 -5.2003 0.5596
-2 3 16 2.8886 -0.4240
-2 3 17 4.1677 0.4457
-2 3 18 -10.1124 -0.2124
-2 3 19 -1.1235 -0.5419
-2 3 20 10.2559 0.2492
-2 3 21 -3.4545 0.1052
-2 3 22 -2.9063 1.3219
-2 3 23 3.6115 -0.0524
-2 3 24 0.5830 0.3541
-2 3 25 -0.5643 0.7350
-2 4 1 -2.6821 0.6526
-2 4 2 0.9800 -0.2483
-2 4 3 -37.9389 -0.4019
-2 4 4 1.2776 -1.2621
-2 4 5 22.8199 0.2032
-2 4 6 5.3888 0.2160
-2 4 7 6.6273 -0.7504
-2 4 8 -18.8400 0.5934
-2 4 9 -7.1508 -1.0067
-2 4 10 18.0124 0.1156
-2 4 11 -1.7969 -0.0321
-2 4 12 -8.2500 -0.4851
-2 4 13 -0.6295 0.7071
-2 4 14 -2.4052 -0.2650
-2 4 15 13.3352 0.4513
-2 4 16 8.0399 -0.0366
-2 4 17 -15.5439 0.1916
-2 4 18 -10.3412 0.5663
-2 4 19 6.5711 -0.4227
-2 4 20 9.1450 0.9761
-2 4 21 -2.4173 -0.5371
-2 4 22 -1.7335 -0.1362
-2 4 23 1.5667 0.2239
-2 4 24 -2.0698 -1.7666
-2 4 25 0.9593 -1.0003
-2 5 1 8.9577 -0.5825
-2 5 2 -75.8618 -0.2001
-2 5 3 22.0964 1.3428
-2 5 4 27.0253 -0.9795
-2 5 5 -23.1012 -0.0127
-2 5 6 2.0723 1.6976
-2 5 7 24.9526 -0.3137
-2 5 8 2.5739 0.4810
-2 5 9 -21.2184 0.3617
-2 5 10 -5.6458 -0.4396
-2 5 11 8.1279 0.1239
-2 5 12 -0.7080 -0.1717
-2 5 13 2.9626 0.1435
-2 5 14 4.8603 0.0828
-2 5 15 -4.0029 0.1710
-2 5 16 1.6222 -0.1185
-2 5 17 -1.2849 -0.1247
-2 5 18 -9.6639 -0.4186
-2 5 19 7.0582 -0.6278
-2 5 20 7.1598 0.5665
-2 5 21 -8.0175 0.1065
-2 5 22 -1.6253 0.6585
-2 5 23 3.7121 -0.4980
-2 5 24 -0.8773 1.5601
-2 5 25 -0.7757 3.1284
-2 6 1 39.6512 0.9187
-2 6 2 -20.6034 0.3895
-2 6 3 -56.0028 -0.2559
-2 6 4 30.8610 -0.7869
-2 6 5 31.9665 0.3487
-2 6 6 -1.3061 -0.1227
-2 6 7 -9.7751 0.0113
-2 6 8 -22.0939 -0.0659
-2 6 9 2.3566 -0.2990
-2 6 10 17.5402 0.3942
-2 6 11 -5.3954 -0.6953
-2 6 12 -4.7956 0.1271
-2 6 13 1.0891 -0.3812
-2 6 14 1.5394 -0.6893
-2 6 15 5.9541 0.2134
-2 6 16 -0.3709 -0.2974
-2 6 17 -10.4630 0.7589
-2 6 18 -4.6315 0.4376
-2 6 19 3.9385 -0.0978
-2 6 20 7.9459 1.0621
-2 6 21 -4.4713 -0.6021
-2 6 22 -1.7381 1.0053
-2 6 23 2.3817 0.3107
-2 6 24 -3.0285 -4.2154
-2 6 25 0.9958 -0.8200
-2 7 1 -26.4765 -0.3666
-2 7 2 -32.8670 0.1282
-2 7 3 27.4835 0.6391
-2 7 4 5.7642 -0.8588
-2 7 5 -12.5076 0.2551
-2 7 6 4.1718 -0.0011
-2 7 7 14.8746 -0.1321
-2 7 8 -6.7469 0.7989
-2 7 9 -19.1852 -0.3060
-2 7 10 7.2282 0.4587
-2 7 11 9.4441 -0.3280
-2 7 12 -7.6332 -0.1018
-2 7 13 3.3570 0.6677
-2 7 14 6.4030 0.3031
-2 7 15 -4.1053 0.3114
-2 7 16 -3.4684 0.2452
-2 7 17 -3.0392 -0.4861
-2 7 18 -1.1089 -0.3479
-2 7 19 8.0162 -0.4409
-2 7 20 0.8309 0.1645
-2 7 21 -7.7632 -0.7604
-2 7 22 1.5670 -0.7353
-2 7 23 3.3008 0.1713
-2 7 24 -1.1448 2.1217
-2 8 1 39.7205 0.3064
-2 8 2 -58.9428 0.1054
-2 8 3 -35.0149 0.3285
-2 8 4 56.1028 -0.6233
-2 8 5 20.3532 0.1132
-2 8 6 -15.0835 -0.0449
-2 8 7 -16.2991 0.2839
-2 8 8 -11.0958 0.0610
-2 8 9 10.0498 -0.0819
-2 8 10 9.1951 0.2097
-2 8 11 -4.8083 -0.6008
-2 8 12 0.7232 0.2070
-2 8 13 0.3962 -0.9964
-2 8 14 -1.6215 -0.2654
-2 8 15 1.4954 -0.2190
-2 8 16 -0.0444 -0.4570
-2 8 17 -5.0839 0.8582
-2 8 18 -3.2886 -0.0386
-2 8 19 4.9645 -0.0247
-2 8 20 6.7718 0.2702
-2 8 21 -4.1322 0.1649
-2 8 22 -1.3154 1.8568
-2 8 23 2.8130 -1.2700
-2 8 24 -3.2485 -3.3690
-2 9 1 -24.1816 -0.0291
-2 9 2 -4.2427 -0.5867
-2 9 3 11.1767 0.0533
-2 9 4 7.4910 0.2172
-2 9 5 2.5381 -0.0580
-2 9 6 -6.3844 -0.9953
-2 9 7 2.6906 0.4636
-2 9 8 -6.4943 0.1586
-2 9 9 -7.5980 -0.7127
-2 9 10 13.8649 0.6375
-2 9 11 2.0634 -0.7728
-2 9 12 -10.5013 0.3433
-2 9 13 7.8538 0.6654
-2 9 14 4.6218 0.6127
-2 9 15 -7.2885 0.4011
-2 9 16 -2.5600 0.1255
-2 9 17 2.0800 0.3167
-2 9 18 3.6345 -0.1558
-2 9 19 3.3756 -0.1890
-2 9 20 -2.0606 -0.7813
-2 9 21 -4.2259 -0.7947
-2 9 22 1.5479 0.1136
-2 9 23 1.0356 0.7676
-2 10 1 6.9219 -0.2798
-2 10 2 -61.8540 0.2189
-2 10 3 5.2944 0.3149
-2 10 4 53.2507 -0.2806
-2 10 5 -0.4957 0.6488
-2 10 6 -21.4358 -0.3923
-2 10 7 -11.5242 -0.0780
-2 10 8 1.6063 0.3923
-2 10 9 9.6514 -0.0979
-2 10 10 2.4858 0.1983
-2 10 11 0.2248 -0.3503
-2 10 12 1.0558 0.3356
-2 10 13 -4.7414 -1.0687
-2 10 14 -2.3020 0.1023
-2 10 15 2.0155 -0.1477
-2 10 16 2.2813 -0.5530
-2 10 17 -6.5092 0.4617
-2 10 18 -2.8059 -0.6455
-2 10 19 6.2670 -0.1029
-2 10 20 4.0096 -0.1776
-2 10 21 -4.6619 0.9795
-2 10 22 0.4179 1.4980
-2 10 23 1.2122 -1.9778
-2 11 1 -7.4478 -0.3065
-2 11 2 0.7362 -0.4098
-2 11 3 -0.0821 -0.0341
-2 11 4 18.6036 0.0836
-2 11 5 0.9315 -0.1341
-2 11 6 -19.9799 -0.4616
-2 11 7 1.7695 0.0833
-2 11 8 0.2388 -0.0327
-2 11 9 -0.1254 -0.3662
-2 11 10 11.4313 0.0101
-2 11 11 -7.6447 -0.4701
-2 11 12 -7.8520 0.8698
-2 11 13 10.3644 -0.2105
-2 11 14 -1.4095 0.7668
-2 11 15 -9.0126 0.5568
-2 11 16 2.3738 -0.3062
-2 11 17 4.1888 0.4223
-2 11 18 0.7789 0.4052
-2 11 19 2.1692 0.2171
-2 11 20 -0.3931 -1.7273
-2 11 21 -2.1108 -0.6439
-2 11 22 -1.4833 0.7452
-2 12 1 -18.6937 -0.1871
-2 12 2 -33.6923 -0.2099
-2 12 3 25.6633 0.6947
-2 12 4 28.2267 0.3677
-2 12 5 -12.5797 0.7379
-2 12 6 -19.6087 -0.1444
-2 12 7 -4.4921 0.0139
-2 12 8 9.5235 -0.0793
-2 12 9 5.3219 0.4354
-2 12 10 -0.5191 0.3127
-2 12 11 3.9899 -0.4634
-2 12 12 -4.8338 0.7032
-2 12 13 -5.9891 -0.6684
-2 12 14 1.6562 -0.1230
-2 12 15 2.7511 0.1747
-2 12 16 1.7401 -0.3588
-2 12 17 -5.8264 -0.7139
-2 12 18 -0.9782 -0.9494
-2 12 19 5.8711 0.8128
-2 12 20 -0.0841 -1.1176
-2 12 21 -3.7061 1.1054
-2 13 1 4.3526 0.1542
-2 13 2 -7.2746 0.0569
-2 13 3 1.5437 -0.0680
-2 13 4 21.1341 -0.1974
-2 13 5 -11.5154 0.1349
-2 13 6 -21.2278 -0.1988
-2 13 7 9.3114 -0.1604
-2 13 8 4.9736 -0.1397
-2 13 9 3.3493 -0.0609
-2 13 10 3.7414 0.0005
-2 13 11 -12.6183 -0.0238
-2 13 12 -1.4363 0.2266
-2 13 13 9.0923 -0.4504
-2 13 14 -3.1555 0.7369
-2 13 15 -6.7399 -0.0946
-2 13 16 4.5027 0.5686
-2 13 17 3.1971 0.5387
-2 13 18 -0.8475 0.2835
-2 13 19 1.4345 1.3755
-2 13 20 1.5174 -2.5002
-2 13 21 -1.9232 -0.3189
-2 14 1 -20.0693 -0.0960
-2 14 2 -7.4502 -0.4693
-2 14 3 20.6336 0.6062
-2 14 4 8.4646 -0.0560
-2 14 5 -12.6333 0.0185
-2 14 6 -13.7462 0.7640
-2 14 7 3.5491 0.2281
-2 14 8 12.6374 -0.3590
-2 14 9 -1.4603 0.5840
-2 14 10 -0.3301 0.2448
-2 14 11 3.8851 -0.3100
-2 14 12 -8.2383 0.4699
-2 14 13 -2.6065 -0.3706
-2 14 14 6.7736 0.6049
-2 14 15 1.9621 -0.7572
-2 14 16 -0.5436 0.1453
-2 14 17 -3.4666 -1.1610
-2 14 18 -0.1282 -1.7278
-2 14 19 2.9300 2.6046
-2 14 20 -1.6035 -1.4061
-2 15 1 3.0079 -0.1114
-2 15 2 -12.2478 -0.1449
-2 15 3 11.6381 -0.0455
-2 15 4 14.7211 0.1155
-2 15 5 -21.9476 0.4900
-2 15 6 -11.9783 0.0249
-2 15 7 16.5641 0.1576
-2 15 8 6.3183 -0.5062
-2 15 9 0.9722 0.1832
-2 15 10 -4.8775 -0.4365
-2 15 11 -9.9277 0.1910
-2 15 12 3.8207 -0.0510
-2 15 13 6.2790 -1.0699
-2 15 14 -1.8364 0.6843
-2 15 15 -5.0864 -0.9911
-2 15 16 1.3449 2.1104
-2 15 17 2.6902 0.7597
-2 15 18 -1.4688 -2.4909
-2 15 19 -0.4064 2.3650
-2 16 1 -8.8223 -0.0156
-2 16 2 2.4428 -0.1227
-2 16 3 7.0848 0.2191
-2 16 4 2.2706 -0.6521
-2 16 5 -7.3079 0.2257
-2 16 6 -8.5595 0.6679
-2 16 7 9.2470 0.2771
-2 16 8 7.8412 -0.5639
-2 16 9 -6.8461 0.6247
-2 16 10 1.2051 0.0572
-2 16 11 0.4839 0.1030
-2 16 12 -6.9171 0.6600
-2 16 13 3.2903 -1.0123
-2 16 14 7.2399 1.6687
-2 16 15 -1.1397 -1.7336
-2 16 16 -2.9866 -1.0308
-2 16 17 -1.4232 0.5874
-2 16 18 -0.3024 -2.6127
-2 17 1 -1.9422 -0.4517
-2 17 2 -6.1947 -0.3212
-2 17 3 15.4694 0.0891
-2 17 4 2.9710 0.0033
-2 17 5 -21.9645 0.7489
-2 17 6 -0.5762 0.3721
-2 17 7 16.7866 0.4456
-2 17 8 3.3716 -0.2551
-2 17 9 -4.5399 -0.0455
-2 17 10 -6.2972 -0.4905
-2 17 11 -2.3171 -0.2272
-2 17 12 5.1944 1.1716
-2 17 13 3.8309 -1.9094
-2 17 14 -1.4811 1.0441
-2 17 15 -5.2049 0.5358
-2 17 16 -1.0771 1.5188
-2 18 1 1.5295 0.0223
-2 18 2 -0.1235 -0.3001
-2 18 3 -2.6600 -0.0105
-2 18 4 4.8504 0.3928
-2 18 5 -2.1863 0.3152
-2 18 6 -5.6971 -0.3043
-2 18 7 9.0377 0.4214
-2 18 8 2.3986 -0.7363
-2 18 9 -6.2045 -0.0574
-2 18 10 1.6589 0.3300
-2 18 11 -1.5790 0.6480
-2 18 12 -1.0019 1.9610
-2 18 13 4.4748 -1.3332
-2 18 14 1.4768 1.2446
-2 18 15 -2.5920 -1.2052
-2 19 1 -1.3683 -0.0461
-2 19 2 0.2690 -0.4968
-2 19 3 9.3939 0.8819
-2 19 4 -2.4320 -0.3071
-2 19 5 -12.5585 1.0076
-2 19 6 3.5443 -0.3375
-2 19 7 10.1069 0.4001
-2 19 8 0.4200 -0.1442
-2 19 9 -5.3295 -0.7971
-2 19 10 -2.6891 0.9612
-2 19 11 2.5431 -1.0715
-2 19 12 2.4762 1.9004
-2 19 13 1.0154 -1.2405
-2 20 1 3.3475 1.1193
-2 20 2 -4.3682 -1.1010
-2 20 3 -3.3480 1.3962
-2 20 4 6.4966 1.7400
-2 20 5 -2.1224 -1.4282
-2 20 6 -3.6370 0.0611
-2 20 7 5.7112 0.5851
-2 20 8 -0.0292 -0.2295
-2 20 9 -2.4197 -1.3568
-2 20 10 0.4861 1.1595
-2 20 11 -0.7076 0.4865
-2 21 1 -0.0379 0.2907
-2 21 2 0.9491 0.3590
-2 21 3 3.2098 1.1747
-2 21 4 -1.4358 0.6847
-2 21 5 -4.9837 0.7342
-2 21 6 1.7460 -0.3580
-2 21 7 4.7994 -0.0206
-2 21 8 -0.7550 -0.5388
-2 22 1 0.1222 1.9565
-2 22 2 -1.9146 -0.9360
-2 22 3 -1.4492 3.1410
-1 0 2 53.1959 13.7578
-1 0 4 -50.8568 -1.4883
-1 0 6 -6.4857 -2.9607
-1 0 8 49.5228 -0.5953
-1 0 10 -29.6592 0.6439
-1 0 12 7.1644 0.0474
-1 0 14 5.9819 -0.5873
-1 0 16 -3.6290 -0.0384
-1 0 18 2.8233 0.7254
-1 0 20 -8.6944 0.5081
-1 0 22 3.3483 -0.1001
-1 0 24 4.4457 -0.2772
-1 0 26 -2.5955 -1.2433
-1 1 1 22.2504 -1.0373
-1 1 2 -27.0520 1.6958
-1 1 3 -42.3467 0.9545
-1 1 4 10.1938 -1.3123
-1 1 5 8.0267 -1.7537
-1 1 6 5.7804 -0.9787
-1 1 7 4.6810 -0.5604
-1 1 8 -0.0838 -0.0969
-1 1 9 10.0124 1.3184
-1 1 10 -7.0479 -0.3257
-1 1 11 -7.3254 0.9091
-1 1 12 5.8493 0.4617
-1 1 13 -0.6748 -0.2106
-1 1 14 -2.9484 0.5110
-1 1 15 -3.8631 -0.6441
-1 1 16 1.7465 0.5150
-1 1 17 13.5263 -0.3635
-1 1 18 -4.9123 -0.4490
-1 1 19 -19.0446 -0.0825
-1 1 20 3.6190 -0.5773
-1 1 21 9.9116 -0.3150
-1 1 22 -0.1623 0.8938
-1 1 23 0.6481 -0.0620
-1 1 24 -0.9718 1.0269
-1 1 25 -1.2487 0.4724
-1 1 26 -0.1077 -0.7990
-1 2 1 -66.0782 2.7084
-1 2 2 80.6821 8.3889
-1 2 3 12.1761 -2.0997
-1 2 4 -58.4849 -0.6429
-1 2 5 -0.1741 0.3519
-1 2 6 -1.7197 -1.4048
-1 2 7 18.9890 1.5557
-1 2 8 35.4702 -0.4284
-1 2 9 -19.5137 0.8315
-1 2 10 -23.5385 0.2047
-1 2 11 7.0599 -0.4573
-1 2 12 1.7913 -0.0249
-1 2 13 -4.1021 -1.0148
-1 2 14 7.6536 -0.1422
-1 2 15 7.5180 -0.4640
-1 2 16 -8.4087 0.0054
-1 2 17 -6.8430 0.3703
-1 2 18 7.4091 0.1174
-1 2 19 0.4825 0.2851
-1 2 20 -7.7783 -0.0648
-1 2 21 3.6765 -0.3945
-1 2 22 2.6540 -0.4030
-1 2 23 0.6737 0.4770
-1 2 24 3.0026 1.7183
-1 2 25 -3.0184 -0.3132
-1 3 1 -19.0207 -0.3537
-1 3 2 -45.5819 2.3121
-1 3 3 2.0905 0.3626
-1 3 4 8.3550 -1.5071
-1 3 5 -4.4428 -0.5705
-1 3 6 19.7369 -1.5729
-1 3 7 -0.2497 -0.6635
-1 3 8 -0.7647 0.1634
-1 3 9 -0.6294 0.2744
-1 3 10 -14.3243 -0.0027
-1 3 11 2.1243 0.3899
-1 3 12 11.5119 -0.0629
-1 3 13 -6.3121 0.2550
-1 3 14 -3.3227 0.5304
-1 3 15 -1.3408 -0.7104
-1 3 16 6.2301 0.5773
-1 3 17 8.4029 -0.1368
-1 3 18 -11.3601 -0.2858
-1 3 19 -10.7228 0.4353
-1 3 20 7.6704 -0.4061
-1 3 21 7.0975 -0.1894
-1 3 22 -0.2857 -0.3478
-1 3 23 -0.2259 0.0789
-1 3 24 -1.8098 0.8714
-1 3 25 -1.6390 -1.5956
-1 4 1 -37.8929 0.5761
-1 4 2 115.1214 1.3170
-1 4 3 -13.7008 -0.6036
-1 4 4 -58.7043 0.6511
-1 4 5 9.3280 -0.6609
-1 4 6 11.4184 0.1267
-1 4 7 20.3693 0.9183
-1 4 8 9.9224 0.0278
-1 4 9 -21.7350 1.0776
-1 4 10 -8.4808 0.1107
-1 4 11 7.0906 -0.2212
-1 4 12 -3.4138 -0.0819
-1 4 13 -1.3430 -0.6826
-1 4 14 12.9754 0.2697
-1 4 15 7.8124 -0.2859
-1 4 16 -17.7207 -0.0240
-1 4 17 -6.4555 -0.0165
-1 4 18 14.5944 -0.2578
-1 4 19 -2.2176 0.0035
-1 4 20 -5.8399 -0.7133
-1 4 21 6.5176 0.2810
-1 4 22 -0.2429 0.0918
-1 4 23 -1.1316 0.4876
-1 4 24 1.0551 3.4222
-1 4 25 -2.1559 0.0786
-1 5 1 -50.8077 0.2224
-1 5 2 -11.3422 1.2938
-1 5 3 33.9138 -0.3462
-1 5 4 -21.9745 0.7585
-1 5 5 -2.2566 0.1389
-1 5 6 32.0925 -1.2934
-1 5 7 -4.9192 -0.4196
-1 5 8 -5.0957 -0.4931
-1 5 9 -8.3674 -0.1213
-1 5 10 -13.1034 0.4301
-1 5 11 12.2758 0.0185
-1 5 12 9.4166 -0.3575
-1 5 13 -5.7237 0.3634
-1 5 14 -3.8409 -0.4346
-1 5 15 -0.1288 -0.6331
-1 5 16 6.4580 0.6354
-1 5 17 0.6182 0.0860
-1 5 18 -10.6951 0.3263
-1 5 19 -0.6368 0.6066
-1 5 20 4.1350 0.2433
-1 5 21 3.1206 0.3119
-1 5 22 -0.6636 0.0719
-1 5 23 -1.8773 0.5000
-1 5 24 -1.4373 -1.0724
-1 5 25 -1.7826 -3.3856
-1 6 1 31.9968 -1.0538
-1 6 2 90.4415 -0.1179
-1 6 3 -47.4878 0.5771
-1 6 4 -34.4056 0.6700
-1 6 5 20.6065 -0.9957
-1 6 6 15.1866 -0.0650
-1 6 7 4.5204 -0.0129
-1 6 8 -7.7133 0.4147
-1 6 9 -9.5666 0.6067
-1 6 10 0.1922 0.1479
-1 6 11 0.4602 0.1808
-1 6 12 -1.6717 -0.1994
-1 6 13 4.0868 0.3221
-1 6 14 13.0593 0.2058
-1 6 15 -2.7784 0.2177
-1 6 16 -21.2258 0.1930
-1 6 17 1.4933 -0.4897
-1 6 18 16.1345 -0.2826
-1 6 19 -7.7718 -0.1780
-1 6 20 -3.7530 -0.7893
-1 6 21 7.3212 0.2932
-1 6 22 -3.9260 -1.2390
-1 6 23 -2.2208 0.5692
-1 6 24 2.2376 3.6717
-1 6 25 -0.3600 0.4573
-1 7 1 -49.1934 0.3944
-1 7 2 31.9269 0.3835
-1 7 3 21.3433 -0.3145
-1 7 4 -45.9246 1.4241
-1 7 5 15.5717 -0.2496
-1 7 6 33.7936 -0.4474
-1 7 7 -14.2208 -0.3125
-1 7 8 -11.0681 -0.1286
-1 7 9 -10.3833 0.1960
-1 7 10 -4.8525 0.3595
-1 7 11 17.0782 0.4190
-1 7 12 7.2871 -0.6980
-1 7 13 -6.3768 -0.2328
-1 7 14 -7.7853 -0.7425
-1 7 15 -0.8718 -0.3577
-1 7 16 5.0243 0.1277
-1 7 17 -2.6645 -0.1629
-1 7 18 -3.6182 0.6192
-1 7 19 2.3980 0.0752
-1 7 20 -0.4890 0.5362
-1 7 21 2.9138 0.7299
-1 7 22 0.6408 0.0734
-1 7 23 -3.3930 -0.0565
-1 7 24 -1.0527 -2.4960
-1 8 1 55.8262 -0.2395
-1 8 2 32.6900 -0.0377
-1 8 3 -43.2073 -0.2503
-1 8 4 -3.3168 0.5999
-1 8 5 18.6739 -0.2610
-1 8 6 5.7141 -0.1460
-1 8 7 -8.8494 -0.4715
-1 8 8 -8.0459 0.1916
-1 8 9 3.2932 -0.1362
-1 8 10 -1.0838 -0.2175
-1 8 11 -2.4536 0.4503
-1 8 12 4.1751 0.0736
-1 8 13 5.0991 0.7237
-1 8 14 3.9883 -0.2718
-1 8 15 -10.2711 0.6645
-1 8 16 -11.5927 0.3137
-1 8 17 11.8060 -0.4990
-1 8 18 9.3034 0.4804
-1 8 19 -9.6573 -0.3097
-1 8 20 -0.1432 -0.4758
-1 8 21 6.1634 -0.9479
-1 8 22 -6.7664 -2.0898
-1 8 23 -0.2703 2.3771
-1 8 24 3.3732 3.0994
-1 9 1 -22.0224 0.2097
-1 9 2 49.7389 -0.0291
-1 9 3 -7.1633 0.2195
-1 9 4 -42.0414 0.2350
-1 9 5 33.6945 -0.5184
-1 9 6 19.9241 0.3961
-1 9 7 -22.3119 -0.3674
-1 9 8 -9.8122 0.2053
-1 9 9 -3.6839 0.4985
-1 9 10 5.0779 0.1027
-1 9 11 16.3881 0.6517
-1 9 12 1.7709 -0.7779
-1 9 13 -9.1761 -0.1910
-1 9 14 -8.7421 -0.6403
-1 9 15 1.8368 -0.2108
-1 9 16 4.9807 -0.0685
-1 9 17 -0.5373 -0.2155
-1 9 18 -0.9819 0.3261
-1 9 19 -0.9004 -0.3069
-1 9 20 -0.6221 0.8786
-1 9 21 5.0049 1.4127
-1 9 22 0.1676 -1.5125
-1 9 23 -3.6479 -0.5068
-1 10 1 32.5299 -0.1062
-1 10 2 1.1288 -0.7717
-1 10 3 -12.2297 -0.4028
-1 10 4 5.3202 0.3094
-1 10 5 4.7463 -0.1357
-1 10 6 -0.5077 0.3050
-1 10 7 -10.6291 -0.3807
-1 10 8 0.3037 -0.2804
-1 10 9 7.6234 -0.4550
-1 10 10 -4.7642 -0.2007
-1 10 11 -0.6426 0.1433
-1 10 12 5.6655 0.0083
-1 10 13 -1.9617 0.6799
-1 10 14 -2.1869 -0.6319
-1 10 15 -7.8360 0.6087
-1 10 16 -0.6529 0.3595
-1 10 17 11.0797 0.2698
-1 10 18 1.9635 0.5892
-1 10 19 -6.5211 -0.7542
-1 10 20 3.3416 -0.2234
-1 10 21 2.1063 -1.1445
-1 10 22 -5.5270 -1.1299
-1 10 23 0.5254 2.7997
-1 11 1 4.5384 -0.2334
-1 11 2 38.9393 0.0291
-1 11 3 -24.8607 0.2952
-1 11 4 -22.7078 -0.1103
-1 11 5 32.9508 -0.0438
-1 11 6 2.2160 0.8965
-1 11 7 -20.7032 -0.4631
-1 11 8 -2.7421 0.3142
-1 11 9 2.9260 0.2318
-1 11 10 8.1559 -0.0049
-1 11 11 7.7009 0.3762
-1 11 12 -2.2492 -0.5237
-1 11 13 -10.3215 0.3862
-1 11 14 -6.6507 -0.6645
-1 11 15 6.4396 -0.1541
-1 11 16 4.4054 -0.0069
-1 11 17 0.5058 -0.3138
-1 11 18 -1.9323 -0.3442
-1 11 19 -1.8105 -0.3938
-1 11 20 0.5430 1.9500
-1 11 21 3.1747 -0.0666
-1 11 22 -2.0989 -2.5880
-1 12 1 6.6150 -0.0280
-1 12 2 1.5838 0.2793
-1 12 3 5.6616 0.1664
-1 12 4 -6.0609 -0.5508
-1 12 5 -4.3307 -0.0221
-1 12 6 0.3781 0.3618
-1 12 7 -6.9162 -0.2998
-1 12 8 6.4137 -0.2168
-1 12 9 6.1874 -0.2186
-1 12 10 -7.3948 0.0201
-1 12 11 2.0524 -0.2637
-1 12 12 1.6411 -0.2236
-1 12 13 -5.9702 0.7741
-1 12 14 -1.4124 -0.4904
-1 12 15 -1.1833 0.3063
-1 12 16 1.0818 -0.1146
-1 12 17 6.3440 1.1330
-1 12 18 -0.3739 -0.0523
-1 12 19 -3.2814 -1.4829
-1 12 20 2.7123 1.0786
-1 12 21 1.1945 -0.3176
-1 12 22 -2.1277 -1.4172
-1 13 1 17.8167 -0.0985
-1 13 2 16.2149 0.1014
-1 13 3 -27.5524 -0.0396
-1 13 4 -6.3707 0.0484
-1 13 5 22.2870 0.4002
-1 13 6 -4.4117 0.5366
-1 13 7 -12.3473 0.0433
-1 13 8 1.5476 0.7513
-1 13 9 6.2179 -0.3624
-1 13 10 4.0390 0.1164
-1 13 11 1.0653 0.2184
-1 13 12 0.3084 -0.2165
-1 13 13 -10.7502 0.7850
-1 13 14 -3.9246 -0.3143
-1 13 15 11.0566 0.1123
-1 13 16 2.6791 -1.2088
-1 13 17 -1.4070 0.5541
-1 13 18 -0.1489 0.4455
-1 13 19 -1.3484 -0.9583
-1 13 20 0.1653 2.0723
-1 13 21 0.2111 -1.3248
-1 14 1 -0.9808 0.4574
-1 14 2 11.8198 0.9152
-1 14 3 3.7548 -0.0040
-1 14 4 -13.8571 -0.1282
-1 14 5 -2.7781 0.1896
-1 14 6 3.6957 -0.1155
-1 14 7 -2.2178 -0.3806
-1 14 8 8.0480 0.3537
-1 14 9 0.5175 -0.5540
-1 14 10 -5.0385 0.2676
-1 14 11 3.3192 -0.1066
-1 14 12 -2.5514 -0.2216
-1 14 13 -5.0195 0.4001
-1 14 14 2.2886 -0.5535
-1 14 15 1.7069 0.8048
-1 14 16 -0.8551 -1.0826
-1 14 17 2.2224 1.1062
-1 14 18 -1.0846 0.6882
-1 14 19 -2.3197 -2.5993
-1 14 20 0.9879 2.6448
-1 15 1 17.3340 0.1241
-1 15 2 0.4830 0.4018
-1 15 3 -20.4583 -0.1432
-1 15 4 0.3024 -0.0099
-1 15 5 14.2703 -0.1554
-1 15 6 -2.3779 -0.3213
-1 15 7 -7.5145 0.4256
-1 15 8 2.4251 0.5638
-1 15 9 5.1078 -0.3423
-1 15 10 -1.8801 0.6297
-1 15 11 1.6548 0.1024
-1 15 12 1.5581 -0.2720
-1 15 13 -10.6078 0.3118
-1 15 14 -0.5146 -0.4703
-1 15 15 11.9485 0.5430
-1 15 16 -1.0818 -2.7823
-1 15 17 -3.1911 1.2162
-1 15 18 0.1246 2.6815
-1 15 19 -1.4135 -2.8908
-1 16 1 2.1288 0.1259
-1 16 2 14.6145 -0.0097
-1 16 3 -4.5651 0.1980
-1 16 4 -14.2864 0.0835
-1 16 5 3.7454 -0.3644
-1 16 6 5.7838 -0.1740
-1 16 7 -0.6761 -0.0730
-1 16 8 2.7154 0.7405
-1 16 9 -2.1443 -0.6392
-1 16 10 0.6536 0.9030
-1 16 11 1.1878 -0.5413
-1 16 12 -5.4419 -1.0091
-1 16 13 0.7863 0.3447
-1 16 14 4.0612 -1.4239
-1 16 15 -1.1641 2.4907
-1 16 16 -2.8715 -0.9111
-1 16 17 -0.2605 -0.6458
-1 16 18 -0.6433 1.9567
-1 17 1 10.8874 0.3621
-1 17 2 -3.4384 0.5315
-1 17 3 -14.6998 -0.0541
-1 17 4 -0.9120 0.1338
-1 17 5 12.8316 -0.8807
-1 17 6 2.2110 -0.1749
-1 17 7 -8.2097 -0.3552
-1 17 8 1.6433 0.6099
-1 17 9 2.1621 0.4162
-1 17 10 -3.2264 0.4574
-1 17 11 4.5867 0.2435
-1 17 12 0.0973 -0.7172
-1 17 13 -7.6696 0.4488
-1 17 14 1.8266 0.0225
-1 17 15 6.2136 0.5870
-1 17 16 -2.0858 -2.5814
-1 18 1 3.6617 -0.3911
-1 18 2 8.2898 -0.0687
-1 18 3 -8.5189 -0.2710
-1 18 4 -8.3328 -0.2474
-1 18 5 8.7230 -0.5974
-1 18 6 5.1125 0.0983
-1 18 7 -3.2295 -0.1479
-1 18 8 -2.5281 0.9225
-1 18 9 1.5268 0.5056
-1 18 10 3.6998 0.7875
-1 18 11 -3.0003 -0.4818
-1 18 12 -2.7766 -1.6072
-1 18 13 4.3894 0.8557
-1 18 14 1.0778 -1.2093
-1 18 15 -3.1892 3.5812
-1 19 1 5.8630 0.5207
-1 19 2 -4.8920 0.1045
-1 19 3 -12.0735 0.0831
-1 19 4 0.9042 0.4343
-1 19 5 13.6457 -0.6009
-1 19 6 0.6707 0.3065
-1 19 7 -8.8617 -0.7490
-1 19 8 1.4109 1.6519
-1 19 9 0.5208 1.2024
-1 19 10 -1.0845 -1.6121
-1 19 11 4.1738 0.8655
-1 19 12 -1.8168 -0.9213
-1 19 13 -3.2017 0.7051
-1 20 1 0.1745 -0.4192
-1 20 2 1.7199 0.6084
-1 20 3 -5.0336 -0.9638
-1 20 4 -1.8202 1.0852
-1 20 5 7.0651 0.1523
-1 20 6 1.8877 -0.1682
-1 20 7 -4.7037 -0.4409
-1 20 8 -2.5534 0.3032
-1 20 9 3.7561 1.1638
-1 20 10 1.9433 -0.3714
-1 20 11 -3.4842 -0.1736
-1 21 1 1.3991 0.1094
-1 21 2 -5.2776 1.0539
-1 21 3 -5.3835 0.3183
-1 21 4 3.3567 0.7047
-1 21 5 7.3804 0.0510
-1 21 6 -3.1395 -0.1239
-1 21 7 -4.1452 -0.1634
-1 21 8 1.0207 1.8408
-1 22 1 -1.9674 -0.2523
-1 22 2 0.4760 0.7981
-1 22 3 -0.7985 -0.4803
-1 22 4 -0.7526 1.2301
0 0 2 -225.1683 -5.7571
0 0 4 62.9512 1.5277
0 0 6 7.5279 1.1608
0 0 8 0.2060 -0.2892
0 0 10 1.3658 -0.3583
0 0 12 -1.8945 0.5762
0 0 14 -6.9663 0.3980
0 0 16 14.7343 -0.3144
0 0 18 -15.1158 -0.5239
0 0 20 2.6337 -0.3589
0 0 22 3.3778 0.0676
0 0 24 -1.0037 1.2616
0 1 1 36.9944 -2.1642
0 1 2 -40.6704 -0.2006
0 1 3 -47.2937 1.0315
0 1 4 30.0789 0.0766
0 1 5 6.4827 2.2312
0 1 6 -2.4777 0.3657
0 1 7 6.5725 -0.4786
0 1 8 -3.4023 0.3670
0 1 9 13.7315 -1.1676
0 1 10 -1.6539 0.3780
0 1 11 -14.3559 -0.3334
0 1 12 0.3548 -0.0941
0 1 13 -2.7876 0.0337
0 1 14 3.0525 -0.6468
0 1 15 18.8821 0.3269
0 1 16 -4.2861 -0.5432
0 1 17 -15.6551 0.3818
0 1 18 -0.3615 0.8649
0 1 19 5.1961 -0.0395
0 1 20 2.1597 0.4222
0 1 21 -3.3537 -0.2320
0 1 22 0.4485 -0.0757
0 1 23 1.9159 -0.6674
0 1 24 -1.5197 -3.4391
0 1 25 2.2947 0.4648
0 2 0 238.3238 0.6050
0 2 1 -140.5872 0.1124
0 2 2 -162.7834 -3.9141
0 2 3 58.3841 1.9217
0 2 4 44.1821 1.4400
0 2 5 -10.6222 -0.3938
0 2 6 8.0015 0.3308
0 2 7 12.8935 -1.5873
0 2 8 -8.6977 -0.5791
0 2 9 -13.1379 -0.2525
0 2 10 5.5684 -0.1807
0 2 11 4.7014 0.4179
0 2 12 -4.9435 0.3751
0 2 13 2.6519 0.4923
0 2 14 -7.4809 0.3531
0 2 15 1.6001 0.4289
0 2 16 12.1392 -0.3325
0 2 17 -8.0731 -0.1630
0 2 18 -10.2831 -0.5252
0 2 19 5.1038 -0.3165
0 2 20 0.8886 -0.6059
0 2 21 -0.2916 0.2020
0 2 22 4.3061 0.7791
0 2 23 0.4591 -0.4095
0 2 24 -1.9602 -1.0004
0 2 25 -1.8115 1.7935
0 3 1 -2.4222 -0.3734
0 3 2 -80.2631 -0.5938
0 3 3 7.8050 -0.6259
0 3 4 58.7599 0.5880
0 3 5 -12.3596 1.4358
0 3 6 -5.5229 0.2906
0 3 7 -1.8704 0.5553
0 3 8 -4.0443 0.3261
0 3 9 14.4681 -0.4414
0 3 10 -4.7379 0.3148
0 3 11 -11.6045 -0.2569
0 3 12 -0.7781 0.1683
0 3 13 -3.0659 0.0176
0 3 14 11.4009 -0.6070
0 3 15 11.7570 0.2137
0 3 16 -9.6477 -0.5138
0 3 17 -14.0248 0.0251
0 3 18 -0.1819 -0.0387
0 3 19 10.7489 -0.0200
0 3 20 4.2048 1.1073
0 3 21 -4.9023 -1.1083
0 3 22 1.7846 0.1123
0 3 23 0.3440 0.1395
0 3 24 -3.1913 -3.6889
0 3 25 2.5472 1.2411
0 4 0 70.9942 0.4744
0 4 1 -142.9939 0.0239
0 4 2 -51.7853 -0.5893
0 4 3 56.1877 1.5508
0 4 4 17.7059 0.6873
0 4 5 -10.2602 0.0256
0 4 6 11.8504 -0.4178
0 4 7 14.4290 -0.8639
0 4 8 -23.4639 -0.2303
0 4 9 -10.7695 -0.7082
0 4 10 16.6653 -0.2402
0 4 11 0.2206 0.4223
0 4 12 -7.4379 -0.1055
0 4 13 5.8359 0.1879
0 4 14 -4.1594 0.1493
0 4 15 1.6459 0.2733
0 4 16 4.9108 -0.0716
0 4 17 -8.7977 -0.0174
0 4 18 -0.7394 -0.1793
0 4 19 5.9900 0.3205
0 4 20 -2.2159 0.6016
0 4 21 -0.2603 -0.0798
0 4 22 4.6204 0.2615
0 4 23 -1.0297 -0.9909
0 4 24 -3.9604 -2.0701
0 4 25 -1.0193 2.2517
0 5 1 -31.7306 0.1274
0 5 2 -58.0125 -1.3978
0 5 3 52.4985 -0.7471
0 5 4 41.1858 0.3416
0 5 5 -21.8924 0.4683
0 5 6 -7.8021 -0.0961
0 5 7 -3.7663 0.8187
0 5 8 0.8815 -0.2053
0 5 9 10.6594 -0.0333
0 5 10 -6.9953 0.0970
0 5 11 -7.1630 0.1526
0 5 12 -3.5510 0.6393
0 5 13 3.5809 0.0615
0 5 14 14.9683 -0.3086
0 5 15 2.1718 -0.0608
0 5 16 -13.3200 -0.2145
0 5 17 -11.0865 0.0089
0 5 18 2.8191 0.2967
0 5 19 14.6178 -0.0043
0 5 20 -0.9424 -0.0034
0 5 21 -6.7545 -1.3534
0 5 22 3.0200 0.0925
0 5 23 -1.5259 0.4491
0 5 24 -2.4162 -1.7833
0 5 25 1.9689 2.5031
0 6 0 -7.5780 0.4010
0 6 1 -63.9167 0.3992
0 6 2 -3.2109 0.4534
0 6 3 23.2305 0.4488
0 6 4 11.8869 -0.2827
0 6 5 -4.1651 0.4836
0 6 6 9.5026 -0.3100
0 6 7 2.1128 0.2916
0 6 8 -28.8524 -0.0678
0 6 9 4.6891 -0.2452
0 6 10 19.3867 -0.0589
0 6 11 -12.2481 -0.2543
0 6 12 -4.2410 -0.1597
0 6 13 11.9289 -0.1732
0 6 14 -2.0371 -0.0341
0 6 15 -6.5639 -0.2098
0 6 16 -2.3594 0.0686
0 6 17 -2.3532 -0.0684
0 6 18 5.5598 -0.2151
0 6 19 2.4636 1.1542
0 6 20 -4.6019 0.4181
0 6 21 0.1958 0.3350
0 6 22 4.1055 0.1552
0 6 23 -3.1399 -0.8875
0 6 24 -4.6577 -1.6761
0 6 25 1.0128 1.4192
0 7 1 -37.0821 -0.5548
0 7 2 -20.0503 -0.6092
0 7 3 56.2359 0.2473
0 7 4 15.3129 -0.2652
0 7 5 -20.6036 0.3081
0 7 6 -10.4472 0.0188
0 7 7 -2.3150 0.2391
0 7 8 3.8889 -0.7725
0 7 9 2.1688 0.1450
0 7 10 -3.5405 -0.0432
0 7 11 -3.4702 -0.0235
0 7 12 -3.8437 0.8443
0 7 13 7.2825 0.1029
0 7 14 10.2956 0.2437
0 7 15 -6.5409 -0.2008
0 7 16 -12.1720 0.2537
0 7 17 -4.1093 0.5033
0 7 18 8.4280 -0.0811
0 7 19 10.2914 -0.4853
0 7 20 -6.5442 -0.8649
0 7 21 -5.5993 -0.8162
0 7 22 3.5147 -0.2650
0 7 23 -2.8941 -0.3188
0 7 24 0.4005 1.6138
0 8 0 -2.3985 0.4860
0 8 1 -10.1568 0.4374
0 8 2 -10.0265 0.5589
0 8 3 11.9793 0.0160
0 8 4 16.7704 -0.4095
0 8 5 -5.7549 0.1863
0 8 6 1.5605 -0.3257
0 8 7 -8.4457 0.4811
0 8 8 -17.7161 0.2508
0 8 9 17.6562 0.6865
0 8 10 7.9434 -0.0924
0 8 11 -18.3726 -0.4201
0 8 12 7.2102 0.3470
0 8 13 15.1380 -0.4020
0 8 14 -9.5799 0.0018
0 8 15 -12.6520 -0.4605
0 8 16 1.1576 -0.1671
0 8 17 6.5529 -0.2151
0 8 18 3.7135 -0.3707
0 8 19 -1.4676 1.0950
0 8 20 -4.8037 -0.1431
0 8 21 1.9570 0.9984
0 8 22 3.7261 1.5812
0 8 23 -2.8666 -2.3673
0 8 24 -3.1498 -1.2362
0 9 1 -23.9827 -0.3173
0 9 2 2.3688 0.2457
0 9 3 40.8006 0.0360
0 9 4 4.6663 -0.5298
0 9 5 -17.6863 0.7180
0 9 6 -14.1847 -0.0944
0 9 7 1.8805 0.0407
0 9 8 5.7807 -0.7966
0 9 9 -0.0846 0.0544
0 9 10 2.6124 -0.2315
0 9 11 -1.5890 -0.3421
0 9 12 -6.4269 0.6627
0 9 13 7.2139 -0.0276
0 9 14 3.5888 0.5848
0 9 15 -8.4818 -0.0398
0 9 16 -6.3323 0.1017
0 9 17 2.9370 0.3984
0 9 18 8.5232 -0.5223
0 9 19 3.4314 0.2323
0 9 20 -5.8955 -0.8380
0 9 21 -1.6571 -0.5001
0 9 22 2.1531 0.2797
0 9 23 -3.0898 0.2500
0 10 0 16.9761 0.1191
0 10 1 -1.1847 0.1421
0 10 2 -17.3026 0.2990
0 10 3 16.9866 0.2934
0 10 4 13.9091 -0.0074
0 10 5 -12.6705 -0.3474
0 10 6 -2.2192 -0.3385
0 10 7 -7.9537 0.3136
0 10 8 -1.9024 0.1081
0 10 9 16.7961 0.4898
0 10 10 -5.5791 0.0848
0 10 11 -11.8979 0.0521
0 10 12 16.2245 -0.0398
0 10 13 5.8452 -0.3628
0 10 14 -16.8161 0.3677
0 10 15 -8.1866 -0.6736
0 10 16 10.5205 -0.3484
0 10 17 6.7510 -0.3634
0 10 18 -0.3814 -0.2079
0 10 19 -2.4006 1.1965
0 10 20 -2.8461 0.3481
0 10 21 0.9806 1.2134
0 10 22 3.2309 1.1293
0 10 23 -2.2549 -4.1504
0 11 1 -8.9913 0.0235
0 11 2 5.8802 0.1202
0 11 3 23.9844 -0.2664
0 11 4 3.5473 0.1095
0 11 5 -20.9110 0.1136
0 11 6 -14.6976 -0.3872
0 11 7 9.7628 0.1009
0 11 8 6.3860 -0.7516
0 11 9 -0.2645 0.0403
0 11 10 5.9217 -0.1463
0 11 11 -5.8702 0.1007
0 11 12 -7.8833 0.0961
0 11 13 7.1370 -0.5268
0 11 14 -0.5867 0.7096
0 11 15 -5.4689 -0.2019
0 11 16 -0.2516 -0.1029
0 11 17 4.0359 -0.1684
0 11 18 3.8423 0.1804
0 11 19 -0.0505 0.4897
0 11 20 -2.8385 -1.2433
0 11 21 1.0757 -1.0279
0 11 22 0.9050 1.2629
0 12 0 16.9621 -0.2345
0 12 1 -10.8549 -0.1443
0 12 2 -12.1146 -0.2072
0 12 3 16.8045 0.1986
0 12 4 4.1540 0.1195
0 12 5 -14.7876 0.0503
0 12 6 -2.4119 0.1206
0 12 7 -0.7227 0.1658
0 12 8 6.7335 -0.1437
0 12 9 7.8427 0.5974
0 12 10 -10.9556 -0.0496
0 12 11 -0.8322 0.1461
0 12 12 12.4890 -0.1791
0 12 13 -3.3023 -0.1755
0 12 14 -15.0368 0.2418
0 12 15 0.1506 -0.7494
0 12 16 13.3529 0.4849
0 12 17 2.7998 -0.7276
0 12 18 -2.7015 -0.0133
0 12 19 -0.3503 2.1287
0 12 20 -1.0032 -0.2587
0 12 21 0.1926 0.4151
0 13 1 -3.7753 -0.0303
0 13 2 2.4201 0.0982
0 13 3 16.2939 0.3137
0 13 4 1.3397 0.4788
0 13 5 -22.0008 -0.3472
0 13 6 -6.8983 -0.0397
0 13 7 15.2428 -0.0295
0 13 8 2.5314 -0.7865
0 13 9 1.0857 0.3673
0 13 10 5.3352 -0.0703
0 13 11 -9.9349 0.4470
0 13 12 -5.8295 -0.0118
0 13 13 6.4323 -0.3916
0 13 14 -0.3844 0.4827
0 13 15 -1.5471 -0.1988
0 13 16 2.1003 1.1491
0 13 17 1.0872 -0.9130
0 13 18 1.0108 -0.4852
0 13 19 -1.6865 1.0544
0 13 20 -1.4976 -2.2411
0 13 21 0.3868 -0.7328
0 14 0 5.7485 -0.0248
0 14 1 -13.5810 -0.1678
0 14 2 -0.2891 -0.3387
0 14 3 10.9670 -0.3305
0 14 4 -4.1878 0.3606
0 14 5 -12.4046 0.3837
0 14 6 1.1242 -0.0178
0 14 7 6.0149 0.0546
0 14 8 7.7627 0.1192
0 14 9 -1.5620 0.6607
0 14 10 -8.5289 -0.5320
0 14 11 3.1930 0.6193
0 14 12 4.8978 0.1355
0 14 13 -5.3032 -0.4563
0 14 14 -7.5427 0.0247
0 14 15 3.4356 -1.0979
0 14 16 10.5878 1.4072
0 14 17 -2.0798 -0.8280
0 14 18 -4.3092 -0.3105
0 14 19 1.2279 2.6621
0 14 20 0.3483 -0.7529
0 15 1 -4.0437 -0.0530
0 15 2 1.6283 -0.2572
0 15 3 14.7346 0.0839
0 15 4 -3.6536 0.2058
0 15 5 -18.5666 0.2296
0 15 6 2.6559 0.1877
0 15 7 13.2741 -0.0027
0 15 8 -1.4092 -0.6499
0 15 9 3.0980 0.3866
0 15 10 0.9445 -0.7433
0 15 11 -10.8568 -0.0907
0 15 12 -2.8403 0.1399
0 15 13 6.8702 0.1277
0 15 14 1.9175 -0.0205
0 15 15 -1.2047 -0.4710
0 15 16 -0.9193 2.8712
0 15 17 -0.5695 -1.8327
0 15 18 -0.3888 -2.3082
0 15 19 -1.0113 2.1999
0 16 0 0.3026 -0.2244
0 16 1 -3.5751 0.0877
0 16 2 4.1689 -0.0033
0 16 3 1.3243 -0.2166
0 16 4 -7.5405 0.4036
0 16 5 -6.6799 -0.0363
0 16 6 4.7768 -0.0929
0 16 7 9.2763 0.1373
0 16 8 2.4255 -0.4126
0 16 9 -7.0353 0.2810
0 16 10 -5.1847 -0.8322
0 16 11 2.6134 0.4222
0 16 12 2.0738 0.5436
0 16 13 -2.0503 0.0314
0 16 14 -2.6393 0.4752
0 16 15 1.7774 -2.5281
0 16 16 4.8437 0.8492
0 16 17 -3.4987 0.4093
0 16 18 -2.3301 -1.7216
0 17 1 -3.5309 -0.0354
0 17 2 2.9745 -0.5657
0 17 3 9.4305 -0.4151
0 17 4 -7.9085 -0.0567
0 17 5 -11.4691 0.3541
0 17 6 8.9223 -0.2268
0 17 7 7.3480 0.7205
0 17 8 -3.0507 -0.7312
0 17 9 2.6111 -0.1893
0 17 10 -2.0254 -0.6393
0 17 11 -7.4171 -0.5353
0 17 12 1.6857 1.1372
0 17 13 5.7402 1.0072
0 17 14 1.4297 -0.9787
0 17 15 -2.5375 -1.0012
0 17 16 -1.5198 3.6790
0 18 0 4.2013 -0.0623
0 18 1 3.5783 0.2420
0 18 2 -2.0409 0.1057
0 18 3 -4.3997 0.0227
0 18 4 -2.9268 -0.1102
0 18 5 -0.9138 0.2607
0 18 6 5.6919 0.6100
0 18 7 8.3734 0.5589
0 18 8 -3.5101 -0.9834
0 18 9 -8.1875 0.6645
0 18 10 -1.5961 -1.0584
0 18 11 2.1270 -0.2832
0 18 12 3.0503 2.1834
0 18 13 -0.5288 1.0299
0 18 14 -2.5023 0.7607
0 18 15 -0.1220 -3.5049
0 19 1 -1.5913 0.0783
0 19 2 1.5671 -0.0805
0 19 3 1.9407 -0.0179
0 19 4 -4.7733 -0.1804
0 19 5 -1.5792 0.6862
0 19 6 6.3006 -0.3605
0 19 7 -0.4132 1.5880
0 19 8 -2.1261 -1.7140
0 19 9 1.3790 -1.5157
0 19 10 -1.8724 1.3932
0 19 11 -2.0257 -0.5064
0 19 12 1.8035 2.5777
0 19 13 1.1288 1.0413
0 20 0 6.2816 0.5588
0 20 1 1.4040 -0.0351
0 20 2 -5.9487 0.1444
0 20 3 -1.7295 0.7431
0 20 4 1.8601 -0.5615
0 20 5 0.3526 1.1950
0 20 6 3.4110 0.5730
0 20 7 2.7119 0.0561
0 20 8 -4.7850 0.1259
0 20 9 -4.1768 0.7790
0 20 10 -0.0624 -0.6691
0 20 11 1.1359 -0.3883
0 21 1 -0.5811 0.3026
0 21 2 -1.1043 0.0756
0 21 3 0.4805 0.6042
0 21 4 0.9151 -0.1013
0 21 5 0.2232 1.0696
0 21 6 -0.5556 0.2008
0 21 7 -1.8197 1.3265
0 21 8 0.7290 -2.6262
0 22 0 2.6465 -0.1328
0 22 1 -1.3786 0.0129
0 22 2 -2.7975 -0.1081
0 22 3 1.3420 1.6016
0 22 4 2.1616 -0.4993
1 0 0 8.8975 12.1982
1 0 2 -17.1232 -1.6365
1 0 4 4.1699 -0.2594
1 0 6 -16.5075 -0.1789
1 0 8 37.6169 0.0886
1 0 10 -32.5300 -0.1731
1 0 12 13.8834 -0.4367
1 0 14 -4.3638 0.0497
1 0 16 11.3743 0.0778
1 0 18 -14.3160 0.2672
1 0 20 7.8223 0.7829
1 0 22 -3.0622 0.3479
1 0 24 1.7958 -2.3528
1 1 0 -7.5915 1.4753
1 1 1 70.9202 2.6718
1 1 2 -20.0797 -0.5630
1 1 3 -82.7755 -2.5993
1 1 4 11.1898 0.1492
1 1 5 10.8190 -1.0992
1 1 6 8.9980 0.0564
1 1 7 43.4880 0.7571
1 1 8 -12.4822 -0.5908
1 1 9 -32.4598 0.4320
1 1 10 4.6750 -0.1863
1 1 11 13.2316 0.3526
1 1 12 0.3938 0.1314
1 1 13 -5.6563 0.4115
1 1 14 1.3034 0.5176
1 1 15 1.1208 -0.2886
1 1 16 -1.7869 0.2044
1 1 17 3.8053 -0.4988
1 1 18 -1.8637 -0.6193
1 1 19 -10.3966 -0.7640
1 1 20 2.1764 -0.7361
1 1 21 3.2357 0.2608
1 1 22 -0.2540 0.4935
1 1 23 5.5748 0.1801
1 1 24 -1.0572 4.3266
1 1 25 -4.2393 0.6069
1 2 0 -46.6589 6.9105
1 2 1 -78.1752 -3.6763
1 2 2 17.2203 -0.8165
1 2 3 24.3517 -0.0404
1 2 4 -5.9849 -0.6079
1 2 5 5.6339 0.6310
1 2 6 -14.7374 -0.0408
1 2 7 11.3613 0.3668
1 2 8 25.2962 0.5157
1 2 9 -23.4958 0.4289
1 2 10 -20.3397 0.0404
1 2 11 18.3125 0.1070
1 2 12 4.8799 -0.2142
1 2 13 -10.9706 -0.2740
1 2 14 -1.1399 -0.2112
1 2 15 8.1227 -0.6899
1 2 16 6.1770 -0.0506
1 2 17 -10.9749 0.2943
1 2 18 -10.2771 0.4723
1 2 19 7.0800 0.2189
1 2 20 6.7408 0.5202
1 2 21 -0.1372 0.3428
1 2 22 -2.1521 -1.0071
1 2 23 -0.5347 -0.5904
1 2 24 1.3887 -1.8427
1 2 25 -1.5428 -2.7265
1 3 0 -15.1621 1.9324
1 3 1 49.2703 0.9032
1 3 2 -35.2214 -0.6715
1 3 3 -44.4608 -0.3664
1 3 4 16.1469 -0.3773
1 3 5 6.2088 -0.3867
1 3 6 20.7072 0.0209
1 3 7 19.4218 -0.0670
1 3 8 -23.4256 -0.0890
1 3 9 -17.7218 -0.1518
1 3 10 7.8854 -0.2824
1 3 11 8.8136 0.1188
1 3 12 0.8087 0.0769
1 3 13 -6.9975 0.4757
1 3 14 4.4861 0.6107
1 3 15 -2.3676 -0.2364
1 3 16 -3.7725 0.4920
1 3 17 5.8815 -0.6640
1 3 18 -3.1556 0.2536
1 3 19 -5.4033 -0.2848
1 3 20 5.7891 -1.2534
1 3 21 0.9246 0.7033
1 3 22 -0.9019 -1.2114
1 3 23 3.3444 -0.5013
1 3 24 -1.5352 4.3865
1 3 25 -1.4344 0.1380
1 4 0 -122.7469 0.1590
1 4 1 -58.0197 -1.5166
1 4 2 69.9873 -0.0620
1 4 3 8.6344 -0.8035
1 4 4 -16.7560 -0.5496
1 4 5 13.6954 0.3863
1 4 6 -7.5875 0.0109
1 4 7 11.8806 0.0895
1 4 8 4.6818 0.7481
1 4 9 -26.8599 0.3717
1 4 10 2.5873 0.2081
1 4 11 16.9690 0.1673
1 4 12 -7.0813 -0.0062
1 4 13 -10.9071 -0.1902
1 4 14 6.0809 -0.3712
1 4 15 11.3128 -0.3123
1 4 16 -2.9212 0.3932
1 4 17 -13.6184 0.1848
1 4 18 -1.5967 -0.0111
1 4 19 8.2092 -0.3917
1 4 20 4.4352 -0.8379
1 4 21 0.1992 0.5180
1 4 22 -1.9398 0.1759
1 4 23 -0.4714 0.5655
1 4 24 0.3397 -0.3233
1 4 25 -2.5862 -3.7328
1 5 0 -5.1840 -0.1973
1 5 1 36.6299 0.3750
1 5 2 -23.2249 0.7809
1 5 3 -14.6656 0.1777
1 5 4 4.7602 -0.5540
1 5 5 12.7338 0.0363
1 5 6 16.8507 0.2902
1 5 7 -4.7231 0.0132
1 5 8 -14.7255 0.3667
1 5 9 -6.8055 -0.6827
1 5 10 2.3708 -0.3371
1 5 11 8.3878 -0.1492
1 5 12 0.7937 -0.2348
1 5 13 -2.5368 0.0665
1 5 14 4.2845 0.3128
1 5 15 -7.6189 0.2101
1 5 16 -5.6047 -0.1094
1 5 17 8.2473 -0.6065
1 5 18 -1.0930 0.6436
1 5 19 -0.6753 0.2451
1 5 20 4.2228 -0.6936
1 5 21 -1.7369 1.1169
1 5 22 -1.1748 -0.3178
1 5 23 0.5320 -0.7384
1 5 24 -1.3861 2.9372
1 5 25 -0.1223 -1.1587
1 6 0 -119.3598 -0.7600
1 6 1 13.4078 0.5414
1 6 2 69.8022 -0.6544
1 6 3 -22.1407 -0.4196
1 6 4 -9.9179 0.0507
1 6 5 17.2854 -0.1742
1 6 6 -5.4928 0.0756
1 6 7 1.5541 -0.3854
1 6 8 -6.1793 0.2498
1 6 9 -14.0955 -0.1612
1 6 10 11.9125 0.6016
1 6 11 6.8562 0.0068
1 6 12 -10.5509 -0.3548
1 6 13 -5.7073 0.2958
1 6 14 8.8870 0.3114
1 6 15 6.7366 0.7618
1 6 16 -9.0767 -0.1824
1 6 17 -8.5745 -0.3567
1 6 18 5.0737 0.1390
1 6 19 4.5982 -0.8021
1 6 20 2.2203 -0.9467
1 6 21 -1.4644 0.6207
1 6 22 -4.0523 0.1822
1 6 23 -0.0363 0.4771
1 6 24 -0.0077 0.2348
1 7 0 14.2000 -0.0942
1 7 1 28.9209 0.8508
1 7 2 -10.9042 0.4834
1 7 3 -9.4526 -0.0193
1 7 4 0.6142 -0.4135
1 7 5 17.0562 -0.0996
1 7 6 3.9558 0.7392
1 7 7 -14.2515 -0.1368
1 7 8 -3.3541 0.4463
1 7 9 -7.0366 -0.2701
1 7 10 -0.4792 0.0871
1 7 11 10.5374 0.1603
1 7 12 2.1404 -0.2071
1 7 13 -0.2368 0.0472
1 7 14 -0.2028 -0.2380
1 7 15 -12.3790 -0.0203
1 7 16 -2.0170 -0.4248
1 7 17 10.6857 -0.6380
1 7 18 0.6265 0.3354
1 7 19 -1.9669 0.3405
1 7 20 1.2293 0.5785
1 7 21 -2.8024 0.0139
1 7 22 -0.5166 0.8959
1 7 23 -0.0194 0.3249
1 7 24 -0.5885 0.5524
1 8 0 -60.4154 -0.1579
1 8 1 50.4223 -0.0706
1 8 2 33.1948 -0.3865
1 8 3 -30.0665 0.3271
1 8 4 4.1859 0.2537
1 8 5 11.9215 -0.4095
1 8 6 -8.6739 0.3270
1 8 7 -6.1043 -0.3779
1 8 8 -5.0277 0.1379
1 8 9 -0.8730 -0.3614
1 8 10 9.8140 0.2981
1 8 11 1.2635 -0.0361
1 8 12 -7.9299 -0.2029
1 8 13 -2.4311 0.4567
1 8 14 6.3312 0.2115
1 8 15 1.3193 1.0133
1 8 16 -8.5941 -0.4822
1 8 17 -0.4824 -0.1887
1 8 18 5.6553 0.5342
1 8 19 1.7087 -1.4461
1 8 20 1.3274 0.7125
1 8 21 -2.6202 -0.1942
1 8 22 -4.7761 -1.2454
1 8 23 1.6861 1.7566
1 8 24 0.0027 0.5625
1 9 0 24.7402 0.5974
1 9 1 22.4603 0.5268
1 9 2 -2.2003 -0.1794
1 9 3 -13.4328 0.4151
1 9 4 1.1215 -0.3241
1 9 5 14.2848 -0.1171
1 9 6 -5.8013 0.3004
1 9 7 -8.9299 -0.4848
1 9 8 1.5965 0.6779
1 9 9 -6.5400 -0.0311
1 9 10 2.2102 0.2256
1 9 11 11.6355 0.5082
1 9 12 -0.1334 -0.0141
1 9 13 -1.5196 0.0549
1 9 14 -4.7448 -0.9941
1 9 15 -9.4130 -0.3258
1 9 16 4.1232 -0.0262
1 9 17 10.5579 -0.5544
1 9 18 0.0425 0.4588
1 9 19 -2.6725 0.4967
1 9 20 0.0636 0.5536
1 9 21 -3.1694 0.4916
1 9 22 0.0994 0.4383
1 9 23 1.9196 1.3782
1 10 0 -9.6190 -0.1445
1 10 1 40.1960 -0.1899
1 10 2 5.9402 -0.0712
1 10 3 -21.5240 -0.1580
1 10 4 9.0929 -0.1028
1 10 5 6.4589 -0.2130
1 10 6 -9.6646 0.2569
1 10 7 -7.5818 -0.2993
1 10 8 1.6833 0.3245
1 10 9 5.2914 -0.3132
1 10 10 4.4391 -0.1541
1 10 11 -0.1369 -0.0046
1 10 12 -3.8790 -0.1214
1 10 13 -5.4395 -0.3082
1 10 14 4.0315 -0.2958
1 10 15 1.2309 0.8241
1 10 16 -3.0659 0.3019
1 10 17 2.4657 0.2251
1 10 18 3.6862 0.1073
1 10 19 -0.9653 -1.0510
1 10 20 0.5289 1.0104
1 10 21 -1.6183 -1.4891
1 10 22 -1.1638 -1.2962
1 10 23 1.8896 2.6626
1 11 0 24.8745 0.0760
1 11 1 14.6775 -0.1467
1 11 2 -3.6522 -0.1056
1 11 3 -16.6325 0.2363
1 11 4 1.1033 -0.0974
1 11 5 7.2733 0.0190
1 11 6 -7.3719 -0.3469
1 11 7 0.8281 0.0528
1 11 8 2.5111 0.5906
1 11 9 -6.0449 -0.2900
1 11 10 4.9624 0.4029
1 11 11 7.4814 -0.1930
1 11 12 -2.0241 -0.2902
1 11 13 -3.3432 0.0217
1 11 14 -5.7276 -0.9661
1 11 15 -2.1807 -0.2151
1 11 16 6.2708 0.1986
1 11 17 6.4643 0.3662
1 11 18 -0.6150 0.0887
1 11 19 -0.7607 -0.8132
1 11 20 0.3796 1.9978
1 11 21 -1.7939 0.8921
1 11 22 -0.7618 -1.3397
1 12 0 5.2800 -0.1045
1 12 1 15.5040 -0.0104
1 12 2 -4.4919 0.0140
1 12 3 -11.4226 -0.2781
1 12 4 7.2890 -0.0652
1 12 5 4.0035 0.2729
1 12 6 -8.5985 -0.3666
1 12 7 -3.7726 -0.2841
1 12 8 7.1228 0.6495
1 12 9 3.2569 -0.4357
1 12 10 0.0677 -0.3864
1 12 11 4.5747 -0.4174
1 12 12 -5.6294 0.3313
1 12 13 -11.1603 0.0162
1 12 14 5.7319 -0.0843
1 12 15 6.8688 1.0809
1 12 16 -1.1110 -0.0246
1 12 17 1.7875 0.1581
1 12 18 1.4418 0.4846
1 12 19 -3.1195 -0.8860
1 12 20 -1.1338 -1.4254
1 12 21 0.9661 -1.1671
1 13 0 17.6071 -0.2950
1 13 1 3.2589 -0.1731
1 13 2 -8.2713 0.0546
1 13 3 -9.9364 -0.0145
1 13 4 -0.4643 -0.2727
1 13 5 0.8478 0.0729
1 13 6 -0.2442 -0.1164
1 13 7 6.9163 0.3173
1 13 8 -2.0096 0.5636
1 13 9 -4.6083 0.0093
1 13 10 5.5208 0.5243
1 13 11 2.5096 -0.9114
1 13 12 -2.8836 0.2756
1 13 13 -5.2367 0.2934
1 13 14 -2.5486 -0.6925
1 13 15 4.4684 0.3023
1 13 16 3.9169 -0.8487
1 13 17 0.4259 0.7973
1 13 18 -1.5472 -0.2316
1 13 19 -0.1124 -0.6118
1 13 20 1.7070 3.7389
1 14 0 -0.3860 -0.0970
1 14 1 2.1672 -0.2029
1 14 2 -3.0957 -0.0514
1 14 3 -5.1423 0.3849
1 14 4 4.8479 0.2040
1 14 5 1.8930 0.1933
1 14 6 -4.7903 -0.2371
1 14 7 1.1032 -0.1946
1 14 8 5.9803 0.0922
1 14 9 -2.7246 -0.4693
1 14 10 3.3461 0.0159
1 14 11 5.4130 -0.7461
1 14 12 -12.9470 0.4214
1 14 13 -10.7026 0.7783
1 14 14 13.4178 -0.0919
1 14 15 7.9020 1.2751
1 14 16 -5.0056 -0.9738
1 14 17 -1.1958 0.5466
1 14 18 0.2315 2.3486
1 14 19 -2.3579 -3.5221
1 14 20 -0.5780 -2.1283
1 15 0 5.7155 -0.3257
1 15 1 -2.3830 0.1795
1 15 2 -3.9170 0.1615
1 15 3 -3.4016 -0.0067
1 15 4 -5.0676 -0.3003
1 15 5 0.9524 0.1600
1 15 6 7.0678 -0.2410
1 15 7 3.0290 -0.2155
1 15 8 -5.3487 0.3651
1 15 9 -0.4865 -0.2118
1 15 10 2.3676 0.3611
1 15 11 -2.5153 -0.1321
1 15 12 -3.2624 0.6170
1 15 13 -2.1975 -0.4900
1 15 14 1.0901 -0.1575
1 15 15 4.9009 0.5167
1 15 16 -0.8922 -2.8421
1 15 17 -1.3998 0.0143
1 15 18 -1.9010 1.8883
1 15 19 -0.2572 0.2143
1 16 0 -4.6435 0.0875
1 16 1 1.4205 -0.2666
1 16 2 -1.6954 -0.0163
1 16 3 -5.0867 0.5467
1 16 4 3.8584 -0.1298
1 16 5 2.0879 -0.1563
1 16 6 -3.5148 -0.1404
1 16 7 3.0728 -1.1803
1 16 8 1.3118 0.0549
1 16 9 -4.1835 -0.0792
1 16 10 6.4455 0.6209
1 16 11 -0.0158 -0.6614
1 16 12 -14.5187 -0.4488
1 16 13 0.3936 -0.0305
1 16 14 15.1908 -0.7851
1 16 15 1.6194 1.9932
1 16 16 -7.4651 -0.4421
1 16 17 -1.4968 0.4588
1 17 0 -1.8563 -0.2418
1 17 1 -1.6522 0.2614
1 17 2 2.2922 0.0256
1 17 3 -5.4337 0.1518
1 17 4 -8.0290 0.0188
1 17 5 7.3729 -0.0544
1 17 6 8.7343 -0.1529
1 17 7 -4.0556 -0.6315
1 17 8 -1.6710 -0.0933
1 17 9 1.3539 -0.1523
1 17 10 -3.2785 0.9925
1 17 11 -3.2820 1.0825
1 17 12 0.8560 -0.7908
1 17 13 1.9080 -1.0988
1 17 14 0.7130 1.1673
1 17 15 0.1971 1.0489
1 17 16 -1.7637 -2.9576
1 18 0 -2.0329 0.3102
1 18 1 0.7151 0.1796
1 18 2 -5.4376 0.2791
1 18 3 -2.0876 0.0943
1 18 4 6.4621 -0.3988
1 18 5 0.7757 0.1491
1 18 6 -2.8537 -0.6452
1 18 7 2.7806 -1.2667
1 18 8 -3.4051 1.0236
1 18 9 -3.0495 -0.6724
1 18 10 5.7706 1.4473
1 18 11 -2.5564 1.2597
1 18 12 -6.9661 -2.0797
1 18 13 5.4855 -0.9349
1 18 14 5.9881 0.7097
1 18 15 -2.4182 2.8584
1 19 0 -4.9419 -0.0354
1 19 1 0.5318 0.3791
1 19 2 3.6550 -0.1991
1 19 3 -9.0854 0.1407
1 19 4 -4.0544 0.0172
1 19 5 12.1908 -0.3422
1 19 6 3.3833 0.9482
1 19 7 -7.7618 -1.9455
1 19 8 2.2857 0.8371
1 19 9 0.5837 2.0343
1 19 10 -5.5003 1.3147
1 19 11 -0.7154 1.0371
1 19 12 1.5307 -2.0298
1 19 13 1.5482 -1.0454
1 20 0 0.4299 0.1885
1 20 1 -3.4579 0.3163
1 20 2 -5.5212 0.2060
1 20 3 4.6090 -0.8638
1 20 4 5.7093 0.2343
1 20 5 -2.4118 0.6009
1 20 6 -0.8332 0.1681
1 20 7 -0.2857 -0.1151
1 20 8 -6.3098 0.2655
1 20 9 0.2697 -1.0506
1 20 10 3.2973 1.8623
1 20 11 -1.4552 1.6193
1 21 0 -4.3315 -0.5354
1 21 1 1.8974 0.2516
1 21 2 1.3957 -0.1832
1 21 3 -6.4505 0.1693
1 21 4 2.1950 0.2391
1 21 5 7.6528 -0.6611
1 21 6 -3.4272 0.7863
1 21 7 -4.1113 -2.5121
1 21 8 3.1285 2.1660
1 22 0 -0.2257 0.1751
1 22 1 -3.7985 0.2527
1 22 2 -0.4170 -0.0364
1 22 3 5.5343 -1.5922
1 22 4 1.3708 0.9468
2 0 0 99.8099 -2.2963
2 0 2 -70.0835 -1.7262
2 0 4 8.9057 0.0131
2 0 6 6.6154 0.2077
2 0 8 18.7405 0.3597
2 0 10 -21.8044 0.4774
2 0 12 7.0520 0.1448
2 0 14 5.7675 0.0342
2 0 16 -3.1687 0.2332
2 0 18 -1.1924 -0.2282
2 0 20 -1.7657 -0.9613
2 0 22 -0.1332 -0.5730
2 0 24 2.3776 2.3775
2 1 0 -29.6975 -1.1243
2 1 1 -101.0200 1.4764
2 1 2 0.0352 -0.1835
2 1 3 23.1640 1.3527
2 1 4 3.6492 0.2227
2 1 5 8.4793 -0.1918
2 1 6 7.0717 0.2466
2 1 7 -9.0462 0.1004
2 1 8 -7.2427 0.1877
2 1 9 15.4485 0.2284
2 1 10 0.8685 0.1248
2 1 11 -22.5249 -0.5872
2 1 12 3.1018 -0.2402
2 1 13 9.0540 -0.8405
2 1 14 -1.3192 -0.4935
2 1 15 3.8911 0.5014
2 1 16 -2.0093 -0.1308
2 1 17 -4.8801 0.5913
2 1 18 -0.5776 0.5410
2 1 19 -0.6763 0.4208
2 1 20 0.6983 0.6285
2 1 21 2.7940 0.1076
2 1 22 0.7237 -0.4391
2 1 23 -0.4085 -0.0308
2 1 24 -1.5532 -4.0841
2 1 25 -2.7124 -2.3772
2 2 0 56.9123 -1.5912
2 2 1 -57.1776 0.1738
2 2 2 -44.3600 -0.1622
2 2 3 28.1726 0.4519
2 2 4 4.2965 -0.2196
2 2 5 -0.6035 -0.4020
2 2 6 4.5111 0.2048
2 2 7 4.5231 -0.1260
2 2 8 10.5605 -0.1106
2 2 9 -15.1647 -0.3401
2 2 10 -12.7852 0.3532
2 2 11 8.9712 -0.5002
2 2 12 1.6754 0.1851
2 2 13 1.4312 0.8229
2 2 14 4.0786 0.6337
2 2 15 -2.2736 0.5457
2 2 16 -4.9556 -0.2582
2 2 17 -1.0062 0.1693
2 2 18 1.2093 -0.2641
2 2 19 1.3942 -0.4846
2 2 20 -1.3964 -0.9706
2 2 21 -0.3522 -1.0058
2 2 22 -0.0864 -0.8084
2 2 23 -0.1998 0.9254
2 2 24 2.0703 2.5274
2 2 25 -1.0215 2.1296
2 3 0 -72.5807 -1.3870
2 3 1 -80.9850 0.0011
2 3 2 11.0837 -0.4417
2 3 3 29.5861 0.5521
2 3 4 2.3305 -0.2556
2 3 5 9.7953 -0.6226
2 3 6 14.2692 0.8947
2 3 7 -25.6149 0.2134
2 3 8 -11.5671 0.3826
2 3 9 22.9498 0.7408
2 3 10 -0.4422 0.0413
2 3 11 -18.9300 -0.1919
2 3 12 4.2231 -0.3510
2 3 13 4.7231 -0.7768
2 3 14 -0.7653 0.1757
2 3 15 3.3141 0.4526
2 3 16 -3.2465 -0.0594
2 3 17 -4.9682 0.2443
2 3 18 -0.7196 -0.5112
2 3 19 0.0241 0.1817
2 3 20 2.4149 0.5924
2 3 21 3.5747 -0.4808
2 3 22 2.0397 1.1458
2 3 23 -0.5806 -0.0934
2 3 24 -3.2237 -3.5980
2 3 25 -2.1324 -1.8143
2 4 0 -6.5350 -0.2285
2 4 1 -49.4037 0.3488
2 4 2 2.8134 0.7714
2 4 3 30.5486 -0.2637
2 4 4 -0.8801 0.3104
2 4 5 -2.9905 0.3442
2 4 6 4.6914 0.0166
2 4 7 1.8630 0.0554
2 4 8 -4.4169 -0.5514
2 4 9 -12.4631 -0.5541
2 4 10 3.3886 -0.2355
2 4 11 4.8200 -0.2208
2 4 12 -2.9609 0.1503
2 4 13 6.1851 0.0786
2 4 14 2.4244 0.2073
2 4 15 -6.6686 0.6548
2 4 16 -6.3437 -0.3811
2 4 17 0.9207 0.4784
2 4 18 5.5914 0.0561
2 4 19 2.2356 -0.3066
2 4 20 -0.1050 -0.0150
2 4 21 1.4364 -1.1676
2 4 22 -1.4435 0.0959
2 4 23 -2.1325 -0.8089
2 4 24 1.3184 0.3076
2 4 25 -0.3527 3.6065
2 5 0 -77.1283 0.0868
2 5 1 -37.2934 -0.8948
2 5 2 27.9546 -0.0011
2 5 3 23.4643 -0.2108
2 5 4 -4.0150 -0.8556
2 5 5 14.7878 -0.3592
2 5 6 3.3574 0.5203
2 5 7 -36.7629 -0.0102
2 5 8 1.4838 0.3105
2 5 9 29.1021 0.4309
2 5 10 -8.7156 -0.2598
2 5 11 -15.1404 0.0631
2 5 12 4.1005 -0.3537
2 5 13 4.8582 -0.1443
2 5 14 -0.6744 0.4358
2 5 15 1.1792 0.1946
2 5 16 -3.4488 0.1476
2 5 17 -2.7267 0.3330
2 5 18 1.5979 -0.7052
2 5 19 1.6134 -0.2646
2 5 20 0.4177 0.6941
2 5 21 2.9313 -0.4727
2 5 22 1.4968 0.1194
2 5 23 -2.6822 -0.3848
2 5 24 -2.9212 -1.1652
2 6 0 -15.4645 0.7333
2 6 1 -5.8250 -0.3073
2 6 2 20.6062 -0.1356
2 6 3 14.4081 -0.2448
2 6 4 -1.5216 0.7737
2 6 5 -5.8092 0.4278
2 6 6 2.5357 0.1076
2 6 7 -4.1048 0.2884
2 6 8 -10.1800 -0.6434
2 6 9 1.9430 0.1817
2 6 10 5.2645 -0.3133
2 6 11 -5.2343 -0.0382
2 6 12 1.0092 0.0433
2 6 13 10.3099 -0.6538
2 6 14 -2.2462 -0.1047
2 6 15 -10.8876 -0.1465
2 6 16 -3.5310 0.1187
2 6 17 4.7726 0.6694
2 6 18 5.6707 -0.2415
2 6 19 0.3598 -0.4288
2 6 20 0.3523 0.2997
2 6 21 0.5366 0.1217
2 6 22 -4.1172 -0.0458
2 6 23 -2.6405 -0.3185
2 6 24 1.5563 -0.2868
2 7 0 -47.1146 0.1546
2 7 1 -0.1428 -0.7802
2 7 2 30.4150 0.0376
2 7 3 6.9794 -0.2594
2 7 4 -1.8808 0.0653
2 7 5 12.8234 -0.0261
2 7 6 -16.1372 -0.4361
2 7 7 -29.1592 0.3106
2 7 8 18.3188 0.1034
2 7 9 19.5011 0.1336
2 7 10 -17.1273 -0.2794
2 7 11 -7.4836 -0.1652
2 7 12 10.7266 -0.2154
2 7 13 1.1206 0.0937
2 7 14 -5.4543 0.8064
2 7 15 -1.4062 0.1321
2 7 16 0.3191 0.6469
2 7 17 1.2461 0.4470
2 7 18 2.1220 -0.6580
2 7 19 -1.5531 -0.2230
2 7 20 -0.7876 0.5444
2 7 21 2.9625 -0.3992
2 7 22 -1.5390 -1.0645
2 7 23 -4.1673 -0.1844
2 7 24 0.1959 2.1269
2 8 0 16.4514 0.3007
2 8 1 16.8279 -0.1894
2 8 2 10.0529 0.4600
2 8 3 6.1595 -0.2731
2 8 4 -5.0971 0.2591
2 8 5 -11.2616 0.0267
2 8 6 0.9022 0.0348
2 8 7 -2.1640 0.3771
2 8 8 -4.7236 -0.1745
2 8 9 8.4965 0.7152
2 8 10 -1.1638 -0.1799
2 8 11 -8.7997 0.2301
2 8 12 7.8649 0.1154
2 8 13 9.4593 -0.6074
2 8 14 -9.4470 0.0575
2 8 15 -9.4435 -0.8091
2 8 16 2.4749 0.2716
2 8 17 7.2276 0.3822
2 8 18 2.5109 -0.7039
2 8 19 -0.1254 0.3035
2 8 20 -1.5936 -0.6356
2 8 21 -1.9574 0.6793
2 8 22 -3.4572 1.2220
2 8 23 0.1436 -0.6565
2 9 0 -10.8756 -0.3347
2 9 1 15.7428 -0.4010
2 9 2 16.6514 -0.0295
2 9 3 -4.5109 -0.2069
2 9 4 3.9971 0.4352
2 9 5 6.3211 -0.0824
2 9 6 -23.6502 -0.4593
2 9 7 -9.8780 0.6357
2 9 8 22.0271 -0.0351
2 9 9 4.1115 0.0055
2 9 10 -14.6185 -0.4579
2 9 11 4.4078 -0.3763
2 9 12 9.1042 0.0942
2 9 13 -5.8043 -0.2979
2 9 14 -8.9226 0.8051
2 9 15 2.7528 0.2602
2 9 16 7.5084 0.2330
2 9 17 2.3552 0.7034
2 9 18 -2.7444 -0.4536
2 9 19 -3.7282 0.6550
2 9 20 0.9198 -0.8079
2 9 21 2.9261 -0.0388
2 9 22 -1.4290 0.2299
2 9 23 -1.4181 0.6739
2 10 0 37.5889 -0.0998
2 10 1 8.9971 0.3727
2 10 2 -0.4178 0.7294
2 10 3 5.0823 -0.5794
2 10 4 -12.7058 0.0960
2 10 5 -12.1160 0.0262
2 10 6 6.1284 -0.2036
2 10 7 1.2280 0.1223
2 10 8 0.4721 -0.0615
2 10 9 7.4563 0.5149
2 10 10 -5.7411 0.1021
2 10 11 -7.6342 0.0368
2 10 12 12.2895 -0.5047
2 10 13 4.9573 -0.3335
2 10 14 -12.2520 0.5230
2 10 15 -4.8038 -0.8669
2 10 16 8.0998 -0.1989
2 10 17 4.9551 0.1261
2 10 18 0.2245 -0.4646
2 10 19 0.0748 0.4694
2 10 20 -2.0705 -0.7535
2 10 21 -0.9970 1.1364
2 10 22 -0.0611 2.3120
2 11 0 8.8634 -0.0278
2 11 1 12.7975 -0.0363
2 11 2 -4.6964 -0.2094
2 11 3 -6.9587 -0.2404
2 11 4 9.8520 0.1701
2 11 5 -0.9987 -0.0158
2 11 6 -18.3571 -0.1404
2 11 7 4.7948 -0.1801
2 11 8 15.6557 -0.3820
2 11 9 -3.1861 -0.0060
2 11 10 -4.9542 -0.6454
2 11 11 5.8020 0.1178
2 11 12 1.5978 0.0840
2 11 13 -7.7326 -0.1941
2 11 14 -7.7468 0.5501
2 11 15 8.7389 -0.0362
2 11 16 11.8427 0.1052
2 11 17 -1.2388 0.4115
2 11 18 -6.5274 -0.0042
2 11 19 -1.3086 0.4562
2 11 20 0.8518 -1.0841
2 11 21 1.7911 -0.1246
2 11 22 0.8570 0.9883
2 12 0 27.5299 -0.1683
2 12 1 -4.7700 0.1102
2 12 2 -2.6857 0.0599
2 12 3 1.9755 -0.3767
2 12 4 -13.3479 0.3623
2 12 5 -5.3270 -0.5095
2 12 6 8.8823 -0.1680
2 12 7 1.5686 0.2769
2 12 8 3.3097 0.1210
2 12 9 4.0058 0.1443
2 12 10 -9.1653 0.0561
2 12 11 -3.2040 0.6454
2 12 12 9.7847 -0.4267
2 12 13 0.5131 -0.5232
2 12 14 -9.2139 0.4227
2 12 15 1.2378 -0.7369
2 12 16 8.8776 0.0432
2 12 17 0.6354 -0.3832
2 12 18 -3.7814 -0.6670
2 12 19 -0.4706 1.4588
2 12 20 0.3016 -0.7564
2 12 21 1.4998 1.1717
2 13 0 7.3163 -0.2740
2 13 1 -0.4459 0.1553
2 13 2 -12.8582 -0.2098
2 13 3 0.5871 0.0941
2 13 4 9.3552 0.3465
2 13 5 -6.9118 -0.2057
2 13 6 -7.2465 -0.0646
2 13 7 11.1508 -0.7360
2 13 8 5.2898 -0.5741
2 13 9 -3.7031 0.1973
2 13 10 -0.3074 -0.1192
2 13 11 1.8647 0.5934
2 13 12 -2.3356 -0.2313
2 13 13 -6.7341 0.3108
2 13 14 -2.5408 0.2213
2 13 15 11.8491 -0.3353
2 13 16 6.6598 1.4606
2 13 17 -7.0899 -0.3886
2 13 18 -4.0434 -0.5155
2 13 19 1.7759 1.2954
2 13 20 -0.4603 -1.4913
2 14 0 9.1446 0.1354
2 14 1 -8.4643 0.0107
2 14 2 0.5171 -0.0590
2 14 3 -1.0794 -0.5362
2 14 4 -7.9861 0.0116
2 14 5 1.6631 -0.6164
2 14 6 6.3077 0.2390
2 14 7 0.0947 0.6367
2 14 8 4.4462 -0.5464
2 14 9 -0.3168 0.1365
2 14 10 -8.4487 0.4863
2 14 11 -2.3243 1.6324
2 14 12 3.3726 -0.6061
2 14 13 -0.2334 -0.8845
2 14 14 -2.0943 0.5266
2 14 15 1.5616 -1.2697
2 14 16 5.3033 0.8258
2 14 17 -2.3757 -0.6821
2 14 18 -4.9181 -1.3196
2 14 19 -0.7254 2.5686
2 15 0 -1.6918 -0.4228
2 15 1 -5.4276 0.4026
2 15 2 -6.6821 -0.2176
2 15 3 5.4484 -0.0403
2 15 4 1.9405 0.1246
2 15 5 -6.5049 -0.2757
2 15 6 3.2100 -0.0470
2 15 7 6.4456 -0.4208
2 15 8 -3.5617 -0.4530
2 15 9 -2.4561 0.1907
2 15 10 -0.3619 0.2228
2 15 11 0.2561 -0.0749
2 15 12 -3.8303 -0.9878
2 15 13 -3.3806 0.0240
2 15 14 4.8225 0.4159
2 15 15 8.8673 -1.0737
2 15 16 -2.6498 2.0766
2 15 17 -6.4821 0.2150
2 15 18 0.0753 -1.2947
2 16 0 -0.6253 0.2356
2 16 1 -3.7264 -0.3377
2 16 2 1.7684 0.1422
2 16 3 -4.2450 -0.9140
2 16 4 -2.7015 0.3088
2 16 5 4.9533 0.1163
2 16 6 0.8552 0.0659
2 16 7 -0.2701 -0.0226
2 16 8 4.6901 -0.2936
2 16 9 -1.0023 0.6365
2 16 10 -8.4091 -0.8590
2 16 11 -2.9536 0.1233
2 16 12 3.4248 0.6949
2 16 13 3.8432 -0.4297
2 16 14 -0.5826 -0.0755
2 16 15 -2.4540 -0.8711
2 16 16 2.2555 1.4145
2 16 17 -1.0803 -0.0379
2 17 0 -2.2238 0.4446
2 17 1 -4.3296 0.0419
2 17 2 -2.9573 -0.0461
2 17 3 4.8017 0.2060
2 17 4 -1.1238 -0.4157
2 17 5 -1.8786 0.0946
2 17 6 6.5541 -0.1573
2 17 7 -0.8811 0.2746
2 17 8 -6.4300 -0.2318
2 17 9 -1.4059 -0.3690
2 17 10 0.0642 -0.5496
2 17 11 1.3380 -0.3266
2 17 12 -1.9884 -0.3770
2 17 13 -1.5043 0.9315
2 17 14 6.0192 0.6465
2 17 15 2.9278 -1.7920
2 17 16 -2.9283 1.5598
2 18 0 -1.3767 -0.2232
2 18 1 2.3225 -0.2530
2 18 2 -2.0607 0.2812
2 18 3 -5.1536 -0.3708
2 18 4 2.8597 0.5526
2 18 5 3.1485 -0.1559
2 18 6 -3.0738 -0.1024
2 18 7 1.8557 0.8209
2 18 8 3.6439 0.3052
2 18 9 -1.6816 0.3134
2 18 10 -6.6253 -2.6358
2 18 11 -1.1932 0.2599
2 18 12 5.5868 3.9142
2 18 13 2.0574 -0.7860
2 18 14 -2.8877 -0.2272
2 19 0 -0.0537 0.5588
2 19 1 -4.6617 -0.7742
2 19 2 -1.4968 0.8148
2 19 3 2.9710 -0.0306
2 19 4 0.9971 -0.0882
2 19 5 1.8647 0.6268
2 19 6 2.9473 -0.4063
2 19 7 -4.2768 1.3409
2 19 8 -5.1643 0.2419
2 19 9 -1.2663 -1.8750
2 19 10 0.5455 -0.4166
2 19 11 1.5920 0.3516
2 19 12 -1.1301 1.5767
2 19 13 -2.0820 1.8981
2 20 0 1.8232 0.1040
2 20 1 2.2755 -0.0267
2 20 2 -4.6598 0.2438
2 20 3 -0.9052 0.2150
2 20 4 4.2450 -0.0343
2 20 5 -0.6207 -0.2900
2 20 6 -3.8961 -0.0686
2 20 7 2.0831 1.3738
2 20 8 1.0756 -0.7324
2 20 9 -0.9174 0.1232
2 20 10 -2.2709 -1.7661
2 21 0 0.5804 -0.0991
2 21 1 -2.6588 -0.2816
2 21 2 -0.6720 0.5427
2 21 3 1.8467 -0.3222
2 21 4 3.0056 0.3961
2 21 5 1.3982 0.3808
2 21 6 -1.8048 -1.0497
2 21 7 -2.0852 2.9976
2 21 8 -0.3560 0.2332
2 22 0 1.0346 0.6665
2 22 1 -0.2122 -0.5465
2 22 2 -1.3390 -0.1589
3 0 0 19.0791 -1.4060
3 0 2 -15.3584 2.6731
3 0 4 -14.3888 0.5152
3 0 6 28.8919 -0.1182
3 0 8 -15.4685 -0.2678
3 0 10 2.0941 -0.2845
3 0 12 -4.0460 -0.2062
3 0 14 4.8624 -0.5224
3 0 16 -1.2225 -0.2254
3 0 18 -0.9163 0.4894
3 0 20 -3.6108 0.7267
3 0 22 7.8461 0.3981
3 0 24 -6.6912 -0.4453
3 1 0 -8.4107 0.3548
3 1 1 1.4714 -1.0682
3 1 2 -4.5686 0.3290
3 1 3 7.1701 0.2608
3 1 4 -0.7640 -0.1954
3 1 5 -34.9739 -0.2414
3 1 6 14.0281 -0.2591
3 1 7 52.0592 -0.8526
3 1 8 -16.0109 -0.3459
3 1 9 -39.3225 0.2524
3 1 10 7.4071 -0.0650
3 1 11 14.3989 1.1403
3 1 12 -1.6536 0.3170
3 1 13 -2.6418 0.7774
3 1 14 1.3209 0.0018
3 1 15 4.8430 -0.1815
3 1 16 -2.7917 0.1346
3 1 17 -4.8698 -0.1317
3 1 18 1.3337 -0.4773
3 1 19 2.6493 -0.2911
3 1 20 -0.9003 -1.0834
3 1 21 -2.8070 -0.7636
3 1 22 0.1019 1.0246
3 1 23 0.3991 0.3881
3 1 24 -0.7413 4.2259
3 1 25 -0.1747 0.8813
3 2 0 -5.9876 -1.2113
3 2 1 -23.8894 0.1334
3 2 2 -7.4315 1.1129
3 2 3 -2.0577 -0.3648
3 2 4 -8.1378 -0.1105
3 2 5 17.4515 -0.0263
3 2 6 19.2619 0.2150
3 2 7 -9.3382 0.0048
3 2 8 -15.5920 0.1541
3 2 9 -4.0226 0.6626
3 2 10 5.4530 0.1043
3 2 11 6.9671 0.4208
3 2 12 -6.9539 0.0389
3 2 13 -0.4003 -0.2270
3 2 14 4.0511 -0.6966
3 2 15 -1.7445 -0.6706
3 2 16 -1.8099 -0.0313
3 2 17 -1.5332 -0.1916
3 2 18 -0.9942 0.4140
3 2 19 -1.5058 0.8979
3 2 20 -2.9722 1.0020
3 2 21 3.2910 0.5456
3 2 22 6.7363 0.5020
3 2 23 -2.6017 -0.9466
3 2 24 -4.2229 -1.7953
3 2 25 1.2306 -1.7084
3 3 0 -24.2049 0.4444
3 3 1 -6.0821 -0.5493
3 3 2 0.3574 1.0889
3 3 3 16.0427 0.9451
3 3 4 -5.6282 -0.2527
3 3 5 -24.3232 0.3062
3 3 6 27.6345 -0.7921
3 3 7 23.6511 -1.0475
3 3 8 -31.8027 -0.4721
3 3 9 -17.3398 -0.1671
3 3 10 13.8193 0.1562
3 3 11 8.0476 0.6669
3 3 12 -4.1343 0.2187
3 3 13 -2.5384 0.5916
3 3 14 4.4704 -0.0417
3 3 15 -0.2200 -0.3804
3 3 16 -6.8399 0.6224
3 3 17 -3.0281 -0.2493
3 3 18 3.9421 0.2845
3 3 19 4.1812 -0.2383
3 3 20 -0.3992 -0.7726
3 3 21 -2.4361 -0.2314
3 3 22 2.0112 -0.3159
3 3 23 0.7109 0.3715
3 3 24 -2.3084 0.3039
3 4 0 -34.6029 -0.1911
3 4 1 -13.8288 0.8768
3 4 2 7.6919 -0.6508
3 4 3 -4.6365 -0.0123
3 4 4 3.2403 -0.6614
3 4 5 17.8582 -0.6287
3 4 6 4.7286 -0.0529
3 4 7 -11.0732 -0.1249
3 4 8 -16.5443 0.3452
3 4 9 -1.7934 0.6014
3 4 10 15.5607 0.1013
3 4 11 3.7745 0.4280
3 4 12 -9.9723 0.1790
3 4 13 0.6677 0.1345
3 4 14 3.1947 -0.4784
3 4 15 -4.2964 -0.7432
3 4 16 -1.4497 -0.1371
3 4 17 1.7327 -0.4610
3 4 18 1.5236 0.9419
3 4 19 -1.5475 0.5190
3 4 20 -2.0743 0.0377
3 4 21 3.8064 0.3178
3 4 22 4.4644 -0.6192
3 4 23 -0.6687 0.6209
3 4 24 -2.1385 -0.3301
3 5 0 -27.4615 -0.3381
3 5 1 3.2951 0.1020
3 5 2 16.8471 0.4772
3 5 3 14.7447 0.5365
3 5 4 -13.7213 0.4469
3 5 5 -8.7199 0.4965
3 5 6 19.2148 -0.4909
3 5 7 0.6501 -0.6510
3 5 8 -22.3589 -0.2002
3 5 9 -0.0415 -0.1954
3 5 10 9.5561 0.3241
3 5 11 1.5133 0.0403
3 5 12 -4.5106 -0.2014
3 5 13 2.4827 -0.1043
3 5 14 5.0476 -0.5331
3 5 15 -5.1800 -0.1264
3 5 16 -8.1524 0.0888
3 5 17 1.9564 -0.3540
3 5 18 5.7633 0.3052
3 5 19 4.0434 0.4651
3 5 20 -1.2158 -0.7319
3 5 21 -1.4839 0.8069
3 5 22 3.2268 -1.2724
3 5 23 -1.1845 -0.9962
3 5 24 -3.8192 1.3054
3 6 0 -24.1178 0.0320
3 6 1 9.5910 0.4862
3 6 2 9.5442 -0.3221
3 6 3 -4.3975 0.5505
3 6 4 8.8444 -0.7228
3 6 5 8.8474 -0.3751
3 6 6 -5.8205 -0.1569
3 6 7 -12.3492 -0.5359
3 6 8 -13.1485 0.1824
3 6 9 7.6608 -0.0392
3 6 10 17.5943 0.0236
3 6 11 -4.2284 0.1279
3 6 12 -8.0214 -0.0450
3 6 13 3.8741 0.6807
3 6 14 -2.0604 0.2338
3 6 15 -6.1566 -0.6263
3 6 16 2.4857 -0.1769
3 6 17 5.6954 0.0663
3 6 18 1.4156 0.6741
3 6 19 -3.7140 0.6384
3 6 20 -0.6540 0.3325
3 6 21 1.7701 -0.7530
3 6 22 1.1287 -1.3583
3 6 23 -0.3188 3.1491
3 6 24 -2.4376 0.6235
3 7 0 -8.5359 -0.1695
3 7 1 19.7950 0.3871
3 7 2 20.6805 -0.4307
3 7 3 0.9259 0.2308
3 7 4 -16.0745 0.4277
3 7 5 -1.7252 0.0150
3 7 6 5.4139 -0.2475
3 7 7 -4.3758 0.0722
3 7 8 -6.2694 0.2163
3 7 9 1.8710 0.0709
3 7 10 4.6936 0.6507
3 7 11 -1.4825 -0.1331
3 7 12 -2.5933 -0.1421
3 7 13 4.6340 0.0298
3 7 14 2.1611 -0.5318
3 7 15 -9.2138 0.1258
3 7 16 -3.7107 -0.3373
3 7 17 6.7906 -0.4591
3 7 18 5.5697 -0.1591
3 7 19 -0.4847 0.1471
3 7 20 -2.8466 0.7783
3 7 21 -1.0920 -0.6207
3 7 22 -0.1646 -2.0453
3 7 23 -2.4457 0.2571
3 8 0 3.5996 -0.5547
3 8 1 16.4746 -0.3600
3 8 2 -1.0298 0.0883
3 8 3 0.7561 0.3220
3 8 4 5.8142 -0.1059
3 8 5 -1.7336 0.5132
3 8 6 -7.2117 -0.2200
3 8 7 -8.2574 -0.4624
3 8 8 -4.7029 0.0641
3 8 9 10.2930 -0.9201
3 8 10 10.3874 0.0088
3 8 11 -6.0785 0.6290
3 8 12 -3.9454 0.0397
3 8 13 2.5433 0.5486
3 8 14 -6.2638 -0.3659
3 8 15 -1.2090 0.0333
3 8 16 6.6382 0.1115
3 8 17 4.6039 0.1062
3 8 18 -2.3392 0.6482
3 8 19 -3.5641 0.6552
3 8 20 -0.2539 0.1379
3 8 21 -0.6260 -1.5490
3 8 22 0.1718 1.3270
3 8 23 -0.0095 5.0242
3 9 0 11.0327 0.3689
3 9 1 23.9069 0.1973
3 9 2 11.5370 -0.1506
3 9 3 -8.7669 0.3960
3 9 4 -10.7083 -0.0975
3 9 5 -3.0157 -0.3284
3 9 6 -1.6468 0.1062
3 9 7 2.1090 0.1400
3 9 8 0.9231 0.0864
3 9 9 -1.0276 0.1434
3 9 10 3.3627 0.7721
3 9 11 0.5428 -0.1029
3 9 12 -4.2352 -0.0294
3 9 13 4.2368 0.2517
3 9 14 0.5843 -0.6202
3 9 15 -7.9147 0.6951
3 9 16 1.6026 -0.3672
3 9 17 8.2321 -0.9571
3 9 18 2.5172 -0.6513
3 9 19 -3.7156 -0.1771
3 9 20 -1.4863 1.8273
3 9 21 -0.7923 -1.1025
3 9 22 -1.7490 -2.6572
3 10 0 16.4498 -0.2509
3 10 1 3.3394 -0.2282
3 10 2 -6.2066 -0.3234
3 10 3 2.8070 0.3814
3 10 4 -3.0344 -0.0321
3 10 5 -4.8758 0.2798
3 10 6 1.4521 -0.0682
3 10 7 -1.9208 -0.3299
3 10 8 -0.9160 -0.6356
3 10 9 6.9064 -0.5984
3 10 10 4.7279 0.5405
3 10 11 -2.9739 0.3131
3 10 12 -1.3839 -0.3559
3 10 13 -3.0819 0.1737
3 10 14 -2.7708 -0.7668
3 10 15 4.0251 0.1857
3 10 16 6.2963 0.4392
3 10 17 2.1489 -0.2077
3 10 18 -1.8771 0.9731
3 10 19 -2.8775 -1.1309
3 10 20 -1.3742 0.0099
3 10 21 -0.8234 1.5501
3 10 22 1.5897 3.0266
3 11 0 15.5200 0.0436
3 11 1 13.7748 0.1118
3 11 2 -0.8652 -0.0785
3 11 3 -7.5582 -0.0543
3 11 4 -3.5801 -0.0144
3 11 5 -6.2110 0.0087
3 11 6 -0.4792 0.0429
3 11 7 10.1911 0.1953
3 11 8 0.0774 -0.2683
3 11 9 -4.2090 0.2710
3 11 10 4.4800 0.4773
3 11 11 -0.3660 -0.2457
3 11 12 -5.2400 0.0660
3 11 13 3.3027 0.2486
3 11 14 1.3925 -0.3447
3 11 15 -1.7373 0.3264
3 11 16 3.9495 -0.5466
3 11 17 4.5817 -0.4714
3 11 18 -2.6663 -0.5035
3 11 19 -4.5513 -0.6476
3 11 20 1.8914 2.2481
3 11 21 1.3459 -0.9087
3 12 0 5.2207 0.5134
3 12 1 -10.2028 -0.2651
3 12 2 -1.1292 0.0177
3 12 3 -0.0943 0.5151
3 12 4 -9.0090 -0.3887
3 12 5 1.4243 -0.1652
3 12 6 7.9344 -0.2085
3 12 7 -1.8188 -0.3753
3 12 8 -1.2848 -0.3368
3 12 9 2.8259 -0.1287
3 12 10 2.6107 0.1820
3 12 11 2.3664 -0.7243
3 12 12 -3.2279 0.4051
3 12 13 -6.5220 0.5296
3 12 14 3.0444 -0.6804
3 12 15 5.6386 0.2941
3 12 16 1.1807 0.2714
3 12 17 0.1457 0.1874
3 12 18 -0.6539 -0.3877
3 12 19 -2.3571 -1.7568
3 12 20 -0.8477 1.2142
3 13 0 9.9756 -0.3761
3 13 1 -1.3558 -0.0486
3 13 2 -5.6666 -0.4099
3 13 3 1.2436 -0.3187
3 13 4 -3.3747 -0.1396
3 13 5 -7.1113 0.1626
3 13 6 8.0841 -0.2032
3 13 7 11.2083 0.2593
3 13 8 -7.0654 0.1860
3 13 9 -2.7184 0.1248
3 13 10 4.3183 0.2654
3 13 11 -3.3124 0.3105
3 13 12 -4.4134 0.7970
3 13 13 0.4027 0.0981
3 13 14 3.0417 -0.5802
3 13 15 3.9276 -0.3536
3 13 16 0.3450 -0.6327
3 13 17 -1.2652 1.2233
3 13 18 -3.7349 -0.5523
3 13 19 -2.5899 -1.2926
3 13 20 2.6007 2.7563
3 14 0 -10.9836 0.3876
3 14 1 -8.4869 -0.4722
3 14 2 5.0355 0.1203
3 14 3 -5.0972 0.3814
3 14 4 -6.7962 -0.6133
3 14 5 8.5422 0.1790
3 14 6 5.7068 -0.1180
3 14 7 -5.2052 -0.0130
3 14 8 -2.7485 -0.1475
3 14 9 -0.3877 -0.4028
3 14 10 3.9998 -0.0562
3 14 11 0.1082 -0.5915
3 14 12 -6.7934 0.4193
3 14 13 -3.4189 0.3369
3 14 14 8.1879 -0.3984
3 14 15 3.3877 0.6065
3 14 16 -3.3699 -1.1009
3 14 17 -2.2100 0.8278
3 14 18 0.0504 0.5804
3 14 19 -1.0656 -2.0275
3 15 0 0.3465 -0.4163
3 15 1 -7.5150 -0.2585
3 15 2 -1.0836 -0.4429
3 15 3 4.1497 0.0044
3 15 4 -7.7038 -0.0829
3 15 5 -1.5846 0.1814
3 15 6 13.5547 -0.1654
3 15 7 -0.4227 -0.1938
3 15 8 -9.5713 0.4655
3 15 9 4.0355 -0.1721
3 15 10 1.1055 0.3955
3 15 11 -6.1708 -0.0248
3 15 12 -0.9672 0.3239
3 15 13 2.1277 -0.0428
3 15 14 3.4362 -1.0738
3 15 15 1.6638 0.3060
3 15 16 -4.3503 -0.0230
3 15 17 -0.6735 1.1939
3 15 18 -0.1595 -0.3222
3 16 0 -16.0482 0.2749
3 16 1 0.4594 -0.2444
3 16 2 4.4805 -0.0375
3 16 3 -8.6994 0.5364
3 16 4 0.8773 -0.0005
3 16 5 9.0915 0.1707
3 16 6 -0.6628 -0.0095
3 16 7 -3.0295 -0.2685
3 16 8 -3.3872 0.0374
3 16 9 -1.2260 -0.8271
3 16 10 2.5808 -0.0931
3 16 11 -4.3116 -0.3826
3 16 12 -3.7579 -0.4738
3 16 13 2.8287 0.5555
3 16 14 5.3418 -0.2410
3 16 15 1.3372 0.3519
3 16 16 -2.0654 -1.6702
3 16 17 -0.5005 1.0487
3 17 0 -5.6156 -0.2870
3 17 1 -5.6718 -0.1050
3 17 2 4.7283 -0.4048
3 17 3 1.2137 0.6640
3 17 4 -8.5787 0.0910
3 17 5 5.1769 0.0753
3 17 6 8.1737 0.2453
3 17 7 -8.8241 -0.5324
3 17 8 -2.7030 -0.4341
3 17 9 5.7144 0.7656
3 17 10 -2.4000 0.3013
3 17 11 -4.6720 -1.3587
3 17 12 3.8611 -0.1477
3 17 13 4.1228 1.5789
3 17 14 0.5998 -1.0770
3 17 15 -1.6032 1.1223
3 18 0 -10.3696 0.2561
3 18 1 5.9561 0.4489
3 18 2 -0.8695 0.0865
3 18 3 -6.9296 0.7341
3 18 4 5.3710 0.2133
3 18 5 4.7992 0.0060
3 18 6 -0.7179 -0.1315
3 18 7 1.0988 -0.2260
3 18 8 -4.1854 -0.1910
3 18 9 -3.9140 -1.3834
3 18 10 0.8115 1.2798
3 18 11 -2.1435 0.9978
3 18 12 0.3905 -1.1488
3 18 13 1.5418 1.2292
3 18 14 -0.1420 0.9949
3 19 0 -6.4932 -0.4085
3 19 1 -1.2944 0.2800
3 19 2 8.3363 -0.4153
3 19 3 -2.5057 0.1495
3 19 4 -6.6010 0.1331
3 19 5 6.6682 0.0718
3 19 6 2.1571 0.5264
3 19 7 -8.8430 -2.2430
3 19 8 0.4414 0.0277
3 19 9 2.6814 2.4323
3 19 10 -1.4848 0.2900
3 19 11 -1.5769 -1.5085
3 19 12 1.5543 0.7581
3 20 0 -1.3366 0.1480
3 20 1 4.3718 0.6260
3 20 2 -4.4986 -0.2567
3 20 3 -1.4606 0.0530
3 20 4 4.1593 -0.0328
3 20 5 1.7701 0.1728
3 20 6 1.5214 -0.6363
3 20 7 1.0010 -0.4047
3 20 8 -4.1239 -0.3281
3 20 9 -3.7165 0.5549
3 20 10 -0.0852 2.2888
3 21 0 -2.5621 -1.4568
3 21 1 2.3467 0.4362
3 21 2 5.3833 -1.2726
3 21 3 -3.7611 0.1595
3 21 4 -2.1888 0.4721
3 21 5 4.6746 -0.3184
3 21 6 0.0870 -0.4516
3 21 7 -5.8642 -2.5882
4 0 0 10.4690 -1.5578
4 0 2 -6.6797 -0.5644
4 0 4 -7.1572 -0.1778
4 0 6 4.4543 -0.2320
4 0 8 15.4114 -0.1371
4 0 10 -25.8653 -0.0603
4 0 12 13.2521 0.7050
4 0 14 0.0648 0.7469
4 0 16 0.1636 -0.0019
4 0 18 -0.1329 -0.3838
4 0 20 -0.4688 -0.1786
4 0 22 -0.4688 0.2208
4 0 24 -2.7801 -0.8185
4 1 0 9.1756 -0.5065
4 1 1 22.7295 -0.8281
4 1 2 -11.9944 0.1513
4 1 3 -20.9740 0.1373
4 1 4 4.5424 -0.0498
4 1 5 6.4877 1.4538
4 1 6 8.5263 0.3351
4 1 7 11.8730 0.4525
4 1 8 -12.6510 0.2611
4 1 9 -16.0515 -0.6313
4 1 10 5.8553 0.1945
4 1 11 4.6578 -0.2090
4 1 12 0.9795 -0.3400
4 1 13 0.9477 -0.0978
4 1 14 -0.9555 -0.3887
4 1 15 0.4215 -0.0060
4 1 16 -0.2062 -0.3270
4 1 17 -1.2889 -0.4079
4 1 18 -2.0284 0.6233
4 1 19 -0.6896 0.6717
4 1 20 1.1780 1.0623
4 1 21 -0.5978 1.1446
4 1 22 -1.4700 -0.9983
4 1 23 1.8032 0.6315
4 1 24 0.1074 -1.8556
4 2 0 -2.1680 -1.3960
4 2 1 -4.0218 0.1418
4 2 2 -6.1360 -0.4191
4 2 3 -12.0332 0.0450
4 2 4 2.3249 0.6906
4 2 5 16.6712 0.2131
4 2 6 -6.0787 -0.1165
4 2 7 -5.2865 -0.7652
4 2 8 14.2819 -0.4599
4 2 9 -7.8042 -0.3290
4 2 10 -19.4164 -0.1743
4 2 11 8.5106 -0.0514
4 2 12 9.6815 0.5006
4 2 13 -2.7202 0.0866
4 2 14 -1.4720 1.1373
4 2 15 -1.4450 0.4514
4 2 16 -0.3197 0.0080
4 2 17 -0.1263 0.4998
4 2 18 -2.0938 -0.8664
4 2 19 -1.3711 -0.6720
4 2 20 2.6140 -0.4069
4 2 21 1.7471 -0.0746
4 2 22 -2.0116 0.6874
4 2 23 -1.8861 2.0636
4 2 24 -1.1248 -1.9870
4 3 0 17.8631 -0.5925
4 3 1 1.5951 -0.0642
4 3 2 -20.0837 -0.6533
4 3 3 -6.8606 -1.4424
4 3 4 7.1392 0.6617
4 3 5 10.6596 0.6227
4 3 6 14.6199 -0.0279
4 3 7 -7.1713 0.6025
4 3 8 -22.5763 -0.1440
4 3 9 -1.0332 -0.2849
4 3 10 10.5693 0.4984
4 3 11 2.1138 -0.1754
4 3 12 1.1797 0.3834
4 3 13 -2.3080 0.0430
4 3 14 -2.7701 -0.1984
4 3 15 0.3059 -0.0630
4 3 16 0.0923 -0.5838
4 3 17 -1.7940 0.0267
4 3 18 -1.2573 0.3734
4 3 19 1.4067 0.3146
4 3 20 2.2829 0.1479
4 3 21 -1.9106 0.4167
4 3 22 -1.5751 1.0213
4 3 23 2.8743 0.7085
4 3 24 2.1226 -3.0775
4 4 0 -12.1868 -0.4350
4 4 1 6.3430 -0.6290
4 4 2 -8.8296 -0.0740
4 4 3 -13.4145 0.5851
4 4 4 22.4444 0.8051
4 4 5 14.9490 0.1940
4 4 6 -22.1921 0.0090
4 4 7 -4.5477 -0.1998
4 4 8 12.2239 -0.4260
4 4 9 -9.8965 -0.5609
4 4 10 -6.1570 -0.4971
4 4 11 8.2413 -0.0923
4 4 12 3.8583 0.1345
4 4 13 -2.5123 -0.2413
4 4 14 -1.3482 0.2798
4 4 15 -1.5154 0.4324
4 4 16 0.2556 0.1045
4 4 17 -0.9080 -0.0341
4 4 18 -2.0988 -0.6540
4 4 19 1.0578 -0.1160
4 4 20 5.3489 -0.2475
4 4 21 2.7208 -0.2031
4 4 22 -3.0637 0.7425
4 4 23 -0.4872 -2.6984
4 4 24 -0.0211 -0.5338
4 5 0 11.2161 0.4404
4 5 1 -7.5538 0.1552
4 5 2 -6.9770 -0.4435
4 5 3 2.4375 -1.0861
4 5 4 3.0102 0.8451
4 5 5 14.9466 -0.2647
4 5 6 4.5923 -0.2035
4 5 7 -22.0898 0.3677
4 5 8 -11.0533 -0.5840
4 5 9 10.9882 -0.2073
4 5 10 6.9892 0.0514
4 5 11 2.3575 -0.1115
4 5 12 -0.6368 0.5794
4 5 13 -3.6728 -0.2620
4 5 14 -2.3212 -0.2846
4 5 15 0.8552 0.2458
4 5 16 -0.7410 -0.4366
4 5 17 -0.6457 1.0435
4 5 18 3.0192 -0.6715
4 5 19 2.9548 0.1326
4 5 20 -0.6576 -0.3147
4 5 21 -1.2962 -0.6271
4 5 22 -0.4655 3.5400
4 5 23 0.7885 0.2998
4 6 0 3.2498 0.2122
4 6 1 16.3715 -0.9596
4 6 2 -17.8448 0.2237
4 6 3 -1.3514 -0.2157
4 6 4 34.0442 -0.0707
4 6 5 -4.6863 0.4271
4 6 6 -30.6794 0.5039
4 6 7 2.0620 0.5437
4 6 8 13.2323 -0.1322
4 6 9 -4.2615 -0.1222
4 6 10 -2.4881 -0.3296
4 6 11 3.7008 -0.3984
4 6 12 1.4301 0.0215
4 6 13 -0.9243 -0.1430
4 6 14 -2.7321 0.1602
4 6 15 -1.5804 0.2704
4 6 16 3.4440 -0.2301
4 6 17 -0.3443 -0.4378
4 6 18 -2.0878 0.3861
4 6 19 1.2931 -0.3677
4 6 20 4.7616 0.0490
4 6 21 0.8285 -0.9046
4 6 22 -3.9689 -0.9050
4 6 23 -1.1601 -0.2830
4 7 0 7.2958 -0.0079
4 7 1 -0.8250 -0.1670
4 7 2 2.8801 0.0374
4 7 3 -3.8089 -0.0903
4 7 4 3.2207 0.0383
4 7 5 13.4695 0.0614
4 7 6 -8.8797 0.3883
4 7 7 -20.6962 -0.0057
4 7 8 3.8221 -0.7624
4 7 9 11.7136 -0.0935
4 7 10 0.6488 -0.4328
4 7 11 0.3142 -0.1033
4 7 12 -0.0229 0.3638
4 7 13 -2.6935 -0.5046
4 7 14 0.7866 0.2304
4 7 15 -1.6561 0.3224
4 7 16 -1.0569 0.4851
4 7 17 0.9495 0.5322
4 7 18 4.1273 -0.3199
4 7 19 0.8440 0.0212
4 7 20 -4.4045 -1.3358
4 7 21 -0.6617 0.2790
4 7 22 -0.8900 6.4102
4 7 23 -0.8349 -1.2888
4 8 0 25.9861 0.0275
4 8 1 11.0593 0.0162
4 8 2 -23.0796 -0.1749
4 8 3 15.3822 -0.7256
4 8 4 25.7708 0.0391
4 8 5 -24.9992 0.0950
4 8 6 -25.2110 0.2219
4 8 7 12.5510 0.7127
4 8 8 13.2470 -0.0211
4 8 9 -3.3986 0.2742
4 8 10 -3.8517 -0.3054
4 8 11 2.2920 -0.3328
4 8 12 1.9416 0.8330
4 8 13 -2.5324 0.2817
4 8 14 -3.9392 0.0851
4 8 15 2.2480 -0.0803
4 8 16 4.0610 -0.0950
4 8 17 -2.1979 -0.2822
4 8 18 -3.0385 0.2970
4 8 19 3.6862 0.7127
4 8 20 3.3159 -1.4066
4 8 21 -3.2342 -2.4228
4 8 22 -3.7374 0.4903
4 9 0 9.8116 -0.3266
4 9 1 5.0570 -0.2556
4 9 2 -0.3893 0.3941
4 9 3 -12.1700 -0.3403
4 9 4 6.5376 -0.3946
4 9 5 7.5609 0.3204
4 9 6 -13.7388 0.4942
4 9 7 -8.1640 -0.2221
4 9 8 10.6541 -0.0793
4 9 9 7.0513 -0.0169
4 9 10 -5.2624 -0.5763
4 9 11 -1.3854 -0.3120
4 9 12 3.0168 0.0681
4 9 13 1.6878 -0.5358
4 9 14 -1.3695 0.3175
4 9 15 -4.1035 0.0431
4 9 16 2.4518 0.4560
4 9 17 3.2217 -0.2191
4 9 18 2.4028 -0.2960
4 9 19 -1.5969 0.1311
4 9 20 -5.6334 -2.1430
4 9 21 -0.1390 3.6331
4 9 22 0.9864 6.0330
4 10 0 32.5074 -0.3197
4 10 1 -6.4281 0.3974
4 10 2 -18.5943 -0.5073
4 10 3 22.8066 -0.0269
4 10 4 8.7640 0.1606
4 10 5 -27.2007 -0.0566
4 10 6 -8.7241 0.2567
4 10 7 16.3811 0.3604
4 10 8 7.8691 -0.3020
4 10 9 -4.6610 0.5449
4 10 10 -3.2579 -0.1291
4 10 11 2.0317 -0.2845
4 10 12 2.1716 0.7689
4 10 13 -4.3926 -0.1773
4 10 14 0.6723 0.4878
4 10 15 5.1520 -0.2703
4 10 16 0.5029 -0.0021
4 10 17 -3.7432 -0.1845
4 10 18 -0.1032 0.3481
4 10 19 4.5282 1.6967
4 10 20 0.1933 -2.7388
4 10 21 -3.2054 -3.2023
4 11 0 9.3363 0.2140
4 11 1 5.3766 0.1040
4 11 2 -9.6037 0.3355
4 11 3 -11.5948 -0.0507
4 11 4 9.4673 -0.2282
4 11 5 1.4513 -0.1354
4 11 6 -10.2626 -0.0062
4 11 7 2.3420 -0.0000
4 11 8 9.2715 0.3326
4 11 9 1.2985 -0.2227
4 11 10 -6.1495 -0.6110
4 11 11 -1.1718 -0.3251
4 11 12 7.8511 -0.0248
4 11 13 2.4330 -0.3074
4 11 14 -7.6402 0.2414
4 11 15 -0.2953 -0.0432
4 11 16 6.6352 0.0038
4 11 17 0.1043 -0.4215
4 11 18 -1.1224 -0.9988
4 11 19 -0.9449 -0.1570
4 11 20 -2.8854 0.0047
4 11 21 0.9986 3.5146
4 12 0 16.2590 -0.3153
4 12 1 -18.3158 -0.1708
4 12 2 -6.9959 -0.1782
4 12 3 18.7270 0.0225
4 12 4 -3.0651 -0.1516
4 12 5 -17.6025 -0.2085
4 12 6 4.7848 0.3787
4 12 7 12.8689 -0.3323
4 12 8 2.8536 0.3149
4 12 9 -5.5799 0.6165
4 12 10 -1.3997 -0.1991
4 12 11 3.1073 0.0366
4 12 12 -3.0629 0.5835
4 12 13 -3.2732 -0.2850
4 12 14 5.9832 0.6740
4 12 15 2.5596 -0.2838
4 12 16 -2.4466 -0.5826
4 12 17 -1.5829 0.4456
4 12 18 1.0548 0.7411
4 12 19 1.1171 1.5396
4 12 20 -1.8687 -2.8883
4 13 0 4.2705 0.2398
4 13 1 -0.2333 0.0350
4 13 2 -12.7610 0.1165
4 13 3 -3.3600 0.3662
4 13 4 9.4524 -0.1477
4 13 5 -3.3433 -0.1856
4 13 6 -3.2699 0.1368
4 13 7 6.5277 -0.1980
4 13 8 1.1857 -0.1123
4 13 9 -1.7936 -0.0111
4 13 10 -5.0485 -0.4482
4 13 11 -0.5356 0.0158
4 13 12 6.3130 -0.0670
4 13 13 -1.2272 -0.3643
4 13 14 -4.5760 0.2262
4 13 15 6.1324 0.4549
4 13 16 1.3751 0.5765
4 13 17 -5.7835 -1.3380
4 13 18 -1.8485 -1.1240
4 13 19 1.7076 0.4177
4 14 0 -2.3050 -0.6672
4 14 1 -14.0819 -0.2098
4 14 2 3.0281 0.1967
4 14 3 7.9740 -0.2706
4 14 4 -7.7171 -0.5105
4 14 5 -6.0582 -0.2774
4 14 6 7.8016 0.0898
4 14 7 6.7629 -0.3543
4 14 8 -1.8961 0.1328
4 14 9 -5.8853 0.7245
4 14 10 3.7376 0.0405
4 14 11 -1.6496 0.5035
4 14 12 -8.3882 0.1573
4 14 13 5.1193 -0.3229
4 14 14 7.7390 0.4012
4 14 15 -4.9681 -0.8469
4 14 16 -2.3659 0.0055
4 14 17 0.3781 0.9398
4 14 18 0.8728 0.6108
4 15 0 -2.7476 0.3095
4 15 1 -3.5702 -0.2268
4 15 2 -7.9849 0.0362
4 15 3 1.9137 0.0467
4 15 4 5.9208 0.6060
4 15 5 -2.7672 0.2992
4 15 6 2.2156 0.0767
4 15 7 2.4513 -0.5027
4 15 8 -2.0687 0.0103
4 15 9 -2.7666 0.4350
4 15 10 -5.3667 -0.8038
4 15 11 -0.1653 -0.4292
4 15 12 1.3289 -0.1726
4 15 13 0.1413 -0.6671
4 15 14 3.2572 0.7954
4 15 15 3.0024 0.4457
4 15 16 -3.4916 0.3455
4 15 17 -2.1859 -2.0900
4 16 0 -7.4705 -0.4035
4 16 1 -5.3309 -0.1637
4 16 2 4.5329 0.1870
4 16 3 0.8926 -0.3063
4 16 4 -3.4569 0.2137
4 16 5 0.3497 0.0673
4 16 6 2.4592 -0.2444
4 16 7 2.0376 0.1720
4 16 8 -3.9723 -0.2649
4 16 9 -2.2249 -0.0039
4 16 10 2.4757 0.0245
4 16 11 -6.5552 0.1122
4 16 12 -2.3538 0.1654
4 16 13 13.5640 -0.6341
4 16 14 2.4246 -0.1248
4 16 15 -6.9323 -1.0497
4 16 16 -0.2728 1.4803
4 17 0 -3.3958 0.3515
4 17 1 -1.6521 -0.2712
4 17 2 -4.8428 0.4803
4 17 3 3.4966 0.4252
4 17 4 4.4601 0.5449
4 17 5 -0.5682 0.9545
4 17 6 -0.0657 -0.0193
4 17 7 0.6869 -0.5632
4 17 8 1.5503 -0.3417
4 17 9 -5.5094 -0.0502
4 17 10 -4.8239 -1.6891
4 17 11 3.7577 0.6606
4 17 12 0.3873 1.2267
4 17 13 1.2028 -0.4953
4 17 14 2.6166 1.4314
4 17 15 -2.4789 0.0373
4 18 0 -5.1469 -0.5692
4 18 1 -0.0454 -0.5830
4 18 2 2.3027 -0.2276
4 18 3 1.6654 -0.1657
4 18 4 1.4708 0.5703
4 18 5 -1.2833 -0.0571
4 18 6 -1.1453 0.1339
4 18 7 -0.4349 0.6119
4 18 8 -2.9524 -1.8459
4 18 9 -0.2454 -0.7924
4 18 10 -1.6180 1.8458
4 18 11 -3.9264 0.6844
4 18 12 3.9098 0.6796
4 18 13 7.5524 -0.9264
4 19 0 1.3860 0.1349
4 19 1 -0.1674 -0.5667
4 19 2 -2.3392 0.8326
4 19 3 3.2347 -0.7133
4 19 4 3.3786 0.4528
4 19 5 -3.0862 2.2240
4 19 6 -2.3577 -0.4263
4 19 7 3.5823 -2.4664
4 19 8 1.3910 -0.3272
4 19 9 -5.9826 -0.0862
4 19 10 -1.6464 -0.4693
4 19 11 4.5631 2.6106
4 20 0 -1.0393 -0.8806
4 20 1 1.5385 -1.3469
4 20 2 0.8745 -0.6542
4 20 3 2.9824 0.0892
4 20 4 1.3062 0.2719
4 20 5 -1.9891 0.1862
4 20 6 -2.1658 -0.2018
4 20 7 -0.7271 -0.7370
4 20 8 -1.7064 -3.1315
4 20 9 0.4154 1.7348
4 21 0 4.1794 -0.4111
4 21 1 0.4807 -0.3759
4 21 2 -0.2867 -0.1523
4 21 3 1.6312 -0.6223
4 21 4 0.8571 1.5127
4 21 5 -3.2905 1.4613
5 0 0 -22.8645 5.6035
5 0 2 38.8391 -0.2639
5 0 4 -37.6171 0.0436
5 0 6 30.9740 0.8219
5 0 8 -16.9172 0.4552
5 0 10 1.2190 -0.0802
5 0 12 3.0938 -0.8069
5 0 14 3.0036 -0.3951
5 0 16 -4.7825 0.1147
5 0 18 4.9808 0.1851
5 0 20 -5.4389 0.2243
5 0 22 3.7223 -0.0611
5 0 24 -4.3257 1.7619
5 1 0 8.8853 0.8708
5 1 1 16.3788 1.3819
5 1 2 -8.4260 -0.1175
5 1 3 -13.6239 -1.8725
5 1 4 2.5764 -0.5058
5 1 5 -0.9927 -1.1691
5 1 6 1.9582 -0.1506
5 1 7 5.3569 0.4206
5 1 8 -3.0828 0.1237
5 1 9 -2.5231 0.2844
5 1 10 0.6026 -0.3992
5 1 11 -4.5281 -0.0032
5 1 12 2.7189 -0.3182
5 1 13 6.6285 0.3158
5 1 14 -2.7106 0.4111
5 1 15 -5.8099 0.5540
5 1 16 0.8652 0.1180
5 1 17 7.9108 0.2195
5 1 18 -2.8857 -0.9465
5 1 19 -9.0460 -0.1093
5 1 20 2.1708 -0.2079
5 1 21 5.5801 -0.8893
5 1 22 -2.2314 2.1983
5 1 23 -4.9785 0.2029
5 1 24 0.4262 1.2592
5 2 0 -28.5623 3.4730
5 2 1 3.2061 -1.2782
5 2 2 32.8206 -0.3879
5 2 3 -18.3886 -0.5042
5 2 4 -29.7399 -0.2423
5 2 5 20.9607 0.1390
5 2 6 22.6364 0.3352
5 2 7 -10.6001 0.5629
5 2 8 -13.4016 0.6144
5 2 9 -0.5225 0.3261
5 2 10 2.2314 0.3511
5 2 11 3.3348 0.2335
5 2 12 1.0158 -0.6797
5 2 13 0.6857 -0.0287
5 2 14 0.2889 -0.6859
5 2 15 -4.0726 -0.5134
5 2 16 -2.5545 0.5857
5 2 17 2.5730 0.2789
5 2 18 2.4651 0.2464
5 2 19 -4.0596 0.9246
5 2 20 -3.7160 0.1094
5 2 21 2.1673 0.1545
5 2 22 2.2808 1.7792
5 2 23 -0.1260 -2.1614
5 3 0 17.5409 1.5399
5 3 1 -3.3225 0.2752
5 3 2 -15.6867 0.0189
5 3 3 -0.2591 -0.0106
5 3 4 5.4481 -0.5276
5 3 5 0.1646 -0.6658
5 3 6 2.5273 0.0971
5 3 7 -3.2956 0.0454
5 3 8 -5.4197 -0.2625
5 3 9 1.3244 0.0481
5 3 10 -0.1842 -0.7462
5 3 11 -1.0503 -0.1907
5 3 12 5.0537 -0.2120
5 3 13 1.4976 0.3599
5 3 14 -5.7506 0.7571
5 3 15 -4.1557 -0.0377
5 3 16 3.6589 0.2642
5 3 17 4.0036 -0.2408
5 3 18 -5.1635 0.0917
5 3 19 -3.0490 -0.6092
5 3 20 2.6422 -0.0070
5 3 21 0.2988 0.1964
5 3 22 2.4184 -0.1871
5 3 23 0.8859 -1.7509
5 4 0 -32.8349 0.8444
5 4 1 12.2203 0.1052
5 4 2 21.5139 -0.1362
5 4 3 -24.7146 -0.7868
5 4 4 -12.7605 -0.5815
5 4 5 24.7147 -0.0951
5 4 6 8.4837 -0.5322
5 4 7 -13.9316 0.4822
5 4 8 -8.7325 0.4462
5 4 9 1.0284 0.1517
5 4 10 6.3700 0.3874
5 4 11 2.7074 0.2332
5 4 12 0.3651 -0.5692
5 4 13 0.3081 -0.3527
5 4 14 -2.6177 -0.3932
5 4 15 -4.2760 0.0015
5 4 16 0.9604 0.4375
5 4 17 2.5497 -0.3344
5 4 18 0.8588 0.5681
5 4 19 -1.7759 -0.8605
5 4 20 -1.4191 0.1230
5 4 21 2.6406 0.7403
5 4 22 1.6732 0.6255
5 4 23 3.8093 -2.1282
5 5 0 7.7096 0.3270
5 5 1 -18.1708 -0.1531
5 5 2 -3.6170 0.2118
5 5 3 11.8233 0.6548
5 5 4 1.9680 -0.4844
5 5 5 0.5592 -0.0731
5 5 6 -2.2131 0.5073
5 5 7 -7.8548 -0.0914
5 5 8 -0.5780 0.2312
5 5 9 5.1099 -0.2004
5 5 10 0.4436 -0.5848
5 5 11 1.8378 0.0494
5 5 12 2.0824 -0.1418
5 5 13 -3.3117 0.1705
5 5 14 -4.7833 -0.0659
5 5 15 0.9769 -0.1185
5 5 16 5.1065 -0.1638
5 5 17 1.4988 -0.4475
5 5 18 -4.7835 0.3611
5 5 19 0.3502 -0.0218
5 5 20 -0.1982 -0.0555
5 5 21 1.0270 1.0270
5 5 22 8.7467 -3.6516
5 5 23 -0.3837 -0.0733
5 6 0 -21.6268 -0.1960
5 6 1 21.6167 1.1627
5 6 2 10.3453 0.3165
5 6 3 -19.3938 -0.5753
5 6 4 -1.0701 -0.1720
5 6 5 15.6275 -0.1342
5 6 6 -1.8319 -0.3063
5 6 7 -11.6096 -0.1313
5 6 8 -3.8425 0.2146
5 6 9 4.9396 0.0357
5 6 10 5.5268 0.1438
5 6 11 0.6765 -0.1727
5 6 12 2.1104 -0.6085
5 6 13 -0.6241 -0.0948
5 6 14 -4.6619 0.2363
5 6 15 -0.8181 -0.0674
5 6 16 2.3049 0.4624
5 6 17 1.3257 -0.4458
5 6 18 0.0482 0.3792
5 6 19 -1.9335 -1.3162
5 6 20 -0.1240 0.5168
5 6 21 1.5265 2.5596
5 6 22 1.2245 -0.8578
5 6 23 2.7845 -0.7926
5 7 0 -3.7847 -0.0344
5 7 1 -13.9376 -0.0312
5 7 2 11.9932 -0.0134
5 7 3 9.0497 0.2205
5 7 4 -3.7870 -0.3710
5 7 5 -1.6527 0.0571
5 7 6 -8.5256 0.0796
5 7 7 -4.4419 -0.2139
5 7 8 6.5309 0.4073
5 7 9 4.6806 -0.0625
5 7 10 1.9269 0.1714
5 7 11 0.1135 0.5863
5 7 12 -1.5242 0.0411
5 7 13 -4.8776 0.1426
5 7 14 -0.8867 -0.0756
5 7 15 2.4420 -0.1892
5 7 16 2.7736 -0.2960
5 7 17 -0.2380 -0.0781
5 7 18 -3.7511 1.4120
5 7 19 0.4596 0.3037
5 7 20 0.2278 -0.8312
5 7 21 2.3719 -0.7962
5 7 22 3.1334 -0.9422
5 8 0 -2.8000 -0.2545
5 8 1 22.4897 0.2752
5 8 2 0.9647 0.1912
5 8 3 -11.0101 -0.0471
5 8 4 -3.3210 -0.0952
5 8 5 3.6937 -0.3201
5 8 6 -2.2226 0.0396
5 8 7 -4.0987 -0.2145
5 8 8 1.6236 0.3061
5 8 9 2.9830 -0.1575
5 8 10 1.4295 -0.1367
5 8 11 0.1445 -0.1578
5 8 12 1.5706 -0.3850
5 8 13 -3.1856 0.0708
5 8 14 -3.8964 -0.1402
5 8 15 5.2533 0.2764
5 8 16 1.0976 -0.1869
5 8 17 -0.5934 -0.3856
5 8 18 -0.9638 -0.5097
5 8 19 -2.4273 -0.8142
5 8 20 0.4122 1.3454
5 8 21 -0.2202 3.8392
5 8 22 -0.1390 -1.2945
5 9 0 -6.6820 -0.0161
5 9 1 -3.6045 -0.0870
5 9 2 15.0249 0.1195
5 9 3 -1.7033 -0.2752
5 9 4 -5.4844 0.1096
5 9 5 -3.2594 -0.2623
5 9 6 -7.0992 -0.1979
5 9 7 3.7946 -0.3927
5 9 8 7.4803 0.5775
5 9 9 0.1902 0.0123
5 9 10 0.6125 0.4707
5 9 11 -0.4504 0.6256
5 9 12 -2.6492 -0.2503
5 9 13 -0.4763 0.2855
5 9 14 0.0230 -0.2362
5 9 15 -0.3110 0.0718
5 9 16 2.3003 -0.3077
5 9 17 0.8807 0.8791
5 9 18 -2.6664 1.7271
5 9 19 -0.0011 -0.9760
5 9 20 1.3916 -1.2088
5 9 21 0.8755 0.2334
5 10 0 7.7647 -0.0348
5 10 1 12.5619 0.1032
5 10 2 -1.5418 0.2456
5 10 3 -7.0701 0.2683
5 10 4 -9.5897 -0.3589
5 10 5 1.0201 0.0405
5 10 6 4.6129 0.2068
5 10 7 1.0779 -0.0848
5 10 8 1.8343 0.2590
5 10 9 0.0494 -0.0242
5 10 10 -1.3798 -0.1847
5 10 11 1.0719 0.1466
5 10 12 1.7010 -0.3213
5 10 13 -5.3919 -0.2876
5 10 14 1.1636 -0.2068
5 10 15 7.8827 0.4033
5 10 16 -2.3806 -1.3745
5 10 17 -1.6050 -0.8985
5 10 18 0.5393 0.6589
5 10 19 -1.7923 -1.4857
5 10 20 -0.0014 1.9712
5 10 21 -0.1251 2.8762
5 11 0 -6.9355 -0.0727
5 11 1 2.5977 0.0234
5 11 2 7.6580 -0.1364
5 11 3 -8.9704 -0.4686
5 11 4 -2.8378 0.2174
5 11 5 -0.1750 -0.1661
5 11 6 -0.6121 0.0474
5 11 7 8.4371 0.0379
5 11 8 2.5664 0.5587
5 11 9 -3.5105 0.0015
5 11 10 1.0075 0.1248
5 11 11 -0.7762 0.2775
5 11 12 0.1711 -0.3175
5 11 13 1.3821 0.2193
5 11 14 -4.2812 -0.6269
5 11 15 1.9893 0.8487
5 11 16 5.4175 0.2952
5 11 17 -1.0052 0.5064
5 11 18 -3.3698 1.4066
5 11 19 -0.0244 -1.6205
5 11 20 1.2695 -0.1241
5 12 0 3.6183 0.3777
5 12 1 2.0222 -0.0696
5 12 2 3.0803 0.3889
5 12 3 -7.9499 0.0578
5 12 4 -10.2733 0.5938
5 12 5 7.1499 0.5607
5 12 6 8.6197 -0.1960
5 12 7 -1.1376 -0.2857
5 12 8 -0.2762 0.3110
5 12 9 -3.7514 -0.5032
5 12 10 -2.6626 -0.1655
5 12 11 5.9142 0.3880
5 12 12 -0.2911 -0.0903
5 12 13 -6.6189 0.1156
5 12 14 7.0061 -0.3008
5 12 15 5.7827 0.3461
5 12 16 -5.9522 -1.3756
5 12 17 -1.9754 -0.2491
5 12 18 0.3751 0.8434
5 12 19 -1.9378 -1.9136
5 13 0 -5.7110 0.1025
5 13 1 1.6512 -0.2609
5 13 2 -0.1890 -0.4744
5 13 3 -7.6924 -0.2887
5 13 4 -0.4798 -0.4934
5 13 5 2.5260 0.0858
5 13 6 3.7045 -0.0802
5 13 7 5.1439 -0.1930
5 13 8 -4.5473 0.0869
5 13 9 -1.0374 -0.0727
5 13 10 0.4579 0.1261
5 13 11 -1.4481 0.4799
5 13 12 2.7683 0.0008
5 13 13 -1.7222 -0.2054
5 13 14 -4.0609 -0.3761
5 13 15 7.2918 1.5751
5 13 16 -0.2361 0.3533
5 13 17 -4.9875 -1.2296
5 13 18 -0.1011 1.5500
5 14 0 -5.2293 -0.3835
5 14 1 1.9141 0.1347
5 14 2 4.6329 0.1706
5 14 3 -12.4689 0.1020
5 14 4 -5.5919 0.8800
5 14 5 16.2142 0.5991
5 14 6 4.9857 -0.4444
5 14 7 -6.8044 -0.1061
5 14 8 -2.6736 -0.0181
5 14 9 -5.8951 -0.4872
5 14 10 1.8767 0.4517
5 14 11 6.2786 -0.0463
5 14 12 -5.9550 -0.1148
5 14 13 -3.4092 0.5127
5 14 14 9.8001 -1.1284
5 14 15 0.3657 0.6014
5 14 16 -5.1128 -0.0496
5 14 17 -1.2207 -0.5017
5 14 18 0.5627 -0.4580
5 15 0 -6.0588 0.4497
5 15 1 -0.9070 -0.4881
5 15 2 -1.7732 -0.2394
5 15 3 -3.2291 -0.1893
5 15 4 0.4279 -0.3024
5 15 5 5.5588 0.2225
5 15 6 5.5615 -0.2397
5 15 7 -6.9229 -0.4982
5 15 8 -5.9632 0.4693
5 15 9 3.9153 -0.5456
5 15 10 -3.3800 -0.0699
5 15 11 -0.9451 0.3829
5 15 12 5.2071 -0.2079
5 15 13 -2.1797 0.0770
5 15 14 1.6820 -0.3484
5 15 15 4.7406 0.7731
5 15 16 -6.0338 -0.6882
5 16 0 -7.3052 -0.3609
5 16 1 5.6206 1.1930
5 16 2 0.5254 -0.0258
5 16 3 -13.3509 0.3669
5 16 4 4.7916 0.4452
5 16 5 16.6421 0.1599
5 16 6 -3.8506 0.3775
5 16 7 -8.4613 0.1818
5 16 8 -3.4645 0.0350
5 16 9 -0.5016 -0.2332
5 16 10 5.2714 0.0582
5 16 11 1.8482 -0.8080
5 16 12 -4.7562 0.5004
5 16 13 1.8384 0.5325
5 16 14 3.8629 -1.7569
5 16 15 -1.7584 1.3794
5 17 0 -5.7720 0.2465
5 17 1 -1.1810 -0.0049
5 17 2 -0.6414 -0.3023
5 17 3 0.4970 -0.7583
5 17 4 2.9808 -0.4103
5 17 5 8.3120 0.3752
5 17 6 -0.9714 0.2446
5 17 7 -12.9358 0.3646
5 17 8 -0.4527 0.1400
5 17 9 4.6085 -1.5161
5 17 10 -4.8861 -0.4208
5 17 11 1.1667 1.5553
5 17 12 4.2663 0.0961
5 17 13 -2.0585 0.4780
5 17 14 3.6357 -1.4834
5 18 0 -3.0731 -0.0252
5 18 1 6.3363 0.4891
5 18 2 -2.1785 -0.4390
5 18 3 -7.3349 0.1114
5 18 4 7.6878 -0.7225
5 18 5 7.0563 -0.0367
5 18 6 -6.3346 2.2390
5 18 7 -6.5144 -0.0711
5 18 8 -1.7667 -1.1222
5 18 9 3.7529 -0.5648
5 18 10 4.3537 0.0146
5 18 11 -1.3351 0.0871
5 18 12 0.0252 1.5330
5 19 0 -2.1865 -0.0287
5 19 1 -1.8523 0.2413
5 19 2 1.0033 -1.7603
5 19 3 2.4783 -2.5970
5 19 4 3.7370 0.3666
5 19 5 3.2671 0.8460
5 19 6 -5.4017 -0.2009
5 19 7 -6.7430 -0.4385
5 19 8 2.0796 -0.5316
5 19 9 1.9462 -1.2416
5 19 10 -1.6125 1.2434
5 20 0 1.8041 -0.5034
5 20 1 3.8958 -0.8888
5 20 2 -2.2789 -1.0221
5 20 3 -2.0373 -0.3414
5 20 4 2.1234 -1.1537
5 20 5 2.3120 0.9986
5 20 6 -3.4328 2.0675
5 20 7 -3.7344 -1.3980
5 21 0 0.7790 -0.4795
5 21 1 -0.8398 0.2460
5 21 2 1.3352 -3.5249
5 21 3 1.9701 -1.3065
6 0 0 48.4716 -0.1174
6 0 2 -24.6139 -0.0842
6 0 4 1.6538 -1.0778
6 0 6 4.7967 -1.3457
6 0 8 -5.6612 -0.4547
6 0 10 5.4096 0.5438
6 0 12 -6.6880 0.4741
6 0 14 9.2579 -0.1809
6 0 16 -5.3433 0.1322
6 0 18 2.4953 0.3851
6 0 20 -1.6720 0.0969
6 0 22 -1.1798 -1.5332
6 1 0 5.9511 -0.8580
6 1 1 4.4235 -0.4529
6 1 2 -9.9352 -0.8839
6 1 3 -4.9997 2.3456
6 1 4 4.5489 0.6302
6 1 5 3.9217 0.6133
6 1 6 0.6718 -0.1116
6 1 7 -2.3018 0.1866
6 1 8 -0.4647 0.4006
6 1 9 4.5495 0.3456
6 1 10 -1.4371 0.5822
6 1 11 -7.5782 -0.1401
6 1 12 2.7223 -0.1839
6 1 13 6.9517 -0.5615
6 1 14 -1.8179 -0.5936
6 1 15 0.0341 -0.3685
6 1 16 -0.0057 -0.0023
6 1 17 -3.7718 0.5037
6 1 18 -2.3902 1.1205
6 1 19 0.6339 0.2776
6 1 20 2.3702 1.1204
6 1 21 1.9788 0.0155
6 1 22 -3.2735 -3.7215
6 1 23 -2.3606 1.7209
6 2 0 36.6774 -0.5718
6 2 1 -13.9002 1.4154
6 2 2 -23.4597 0.5783
6 2 3 1.3115 0.4572
6 2 4 6.5251 -0.3760
6 2 5 6.8783 0.1554
6 2 6 0.2839 -0.9128
6 2 7 -6.3955 -0.4156
6 2 8 -5.0781 -0.6852
6 2 9 1.9916 -0.7342
6 2 10 6.2790 0.3171
6 2 11 -1.1994 -0.5570
6 2 12 -7.6729 0.8922
6 2 13 4.0104 0.3142
6 2 14 6.5456 0.0096
6 2 15 -5.5484 0.4770
6 2 16 -3.8134 -0.3381
6 2 17 1.2359 0.3619
6 2 18 0.9148 -0.0097
6 2 19 -0.9810 -0.4627
6 2 20 -0.7281 -0.1897
6 2 21 1.4348 -0.3817
6 2 22 -1.6531 -1.7929
6 2 23 -2.0595 2.8322
6 3 0 15.1710 -1.1652
6 3 1 -6.9067 -0.7672
6 3 2 -23.3154 -0.6187
6 3 3 4.5405 0.8348
6 3 4 12.3938 -0.2156
6 3 5 -0.1664 0.0203
6 3 6 -1.8652 -0.2871
6 3 7 -5.2356 -0.1237
6 3 8 0.1908 0.5393
6 3 9 5.7415 0.2543
6 3 10 -3.6858 0.6249
6 3 11 -3.4341 -0.1023
6 3 12 5.2811 0.2455
6 3 13 1.0015 -0.5883
6 3 14 -3.4172 -0.3088
6 3 15 1.3133 -0.0129
6 3 16 -0.1375 0.3045
6 3 17 -5.1210 -0.0687
6 3 18 -2.5714 0.0134
6 3 19 5.4548 0.1175
6 3 20 3.3602 0.0587
6 3 21 -4.2281 0.1545
6 3 22 -0.8866 -2.7485
6 3 23 3.3365 1.0745
6 4 0 13.7890 -1.0372
6 4 1 -18.2533 0.2587
6 4 2 -19.1414 1.0743
6 4 3 5.2403 0.9786
6 4 4 15.6718 0.2147
6 4 5 5.6143 0.5931
6 4 6 -7.4165 -0.3076
6 4 7 -7.6217 -0.3091
6 4 8 -3.3346 -0.8363
6 4 9 5.6347 -0.6588
6 4 10 9.4571 0.2742
6 4 11 -6.8550 -0.3429
6 4 12 -7.1113 0.6247
6 4 13 7.6676 0.0159
6 4 14 2.4334 -0.0708
6 4 15 -6.0120 -0.0120
6 4 16 -0.8675 -0.6933
6 4 17 1.3322 0.7018
6 4 18 0.9184 -0.4062
6 4 19 0.2657 -0.0959
6 4 20 0.3590 -0.5453
6 4 21 2.7294 -1.2838
6 4 22 -1.2968 1.4162
6 5 0 10.6226 -0.3020
6 5 1 -19.9938 -0.0319
6 5 2 -15.3098 0.7857
6 5 3 19.7968 -0.1892
6 5 4 10.1016 -0.7496
6 5 5 -7.4800 0.2229
6 5 6 -5.0267 -0.3157
6 5 7 -5.7187 -0.3210
6 5 8 3.9960 0.2582
6 5 9 5.3718 -0.0364
6 5 10 -3.0109 0.3871
6 5 11 1.8836 -0.1714
6 5 12 2.2081 0.0070
6 5 13 -2.1733 -0.0512
6 5 14 -0.6337 0.1051
6 5 15 3.5153 0.3070
6 5 16 -1.9481 -0.9686
6 5 17 -5.6138 -0.0613
6 5 18 1.1695 -1.0181
6 5 19 7.4099 1.2248
6 5 20 -0.8109 0.1484
6 5 21 -4.0838 -0.1163
6 5 22 4.8419 -2.7176
6 6 0 2.0351 -0.4977
6 6 1 -12.3256 -0.5285
6 6 2 -14.2577 0.3915
6 6 3 11.8153 0.3153
6 6 4 18.9245 0.4225
6 6 5 -4.8239 0.3603
6 6 6 -12.5120 0.0834
6 6 7 -5.7424 0.1296
6 6 8 1.5423 -0.3884
6 6 9 13.4751 -0.0382
6 6 10 5.6706 0.4185
6 6 11 -11.7877 0.1665
6 6 12 -2.1014 0.2847
6 6 13 9.2962 -0.3543
6 6 14 -2.6555 -0.0290
6 6 15 -5.4321 -0.5254
6 6 16 0.5725 -0.1092
6 6 17 1.7154 1.2531
6 6 18 2.1744 -0.3312
6 6 19 -0.6963 0.5265
6 6 20 -0.2182 -0.3757
6 6 21 1.3863 -1.4816
6 6 22 0.1738 4.0917
6 7 0 -1.7334 0.3106
6 7 1 -19.1739 0.0791
6 7 2 5.0801 0.1117
6 7 3 19.9142 -0.2034
6 7 4 -1.7528 0.0701
6 7 5 -11.8748 0.6208
6 7 6 -5.1557 -0.5457
6 7 7 -0.7986 0.2671
6 7 8 7.7575 -0.4594
6 7 9 2.9492 -0.2359
6 7 10 -2.1587 0.1395
6 7 11 0.4071 -0.4641
6 7 12 -2.3874 0.0085
6 7 13 -0.5724 0.4100
6 7 14 4.1769 0.2241
6 7 15 1.0469 -0.4490
6 7 16 -4.9032 -0.5382
6 7 17 -3.9027 0.5584
6 7 18 4.8760 -1.0259
6 7 19 4.5385 0.4163
6 7 20 -4.9500 1.7944
6 7 21 -1.7240 -1.4202
6 7 22 2.6079 0.6645
6 8 0 3.7274 0.1872
6 8 1 -7.7016 -0.2067
6 8 2 -10.6445 -0.6941
6 8 3 16.6605 -0.0476
6 8 4 9.3385 0.2515
6 8 5 -14.7191 -0.1910
6 8 6 -8.7541 -0.4281
6 8 7 -1.1960 0.2689
6 8 8 7.1823 0.0187
6 8 9 12.9261 0.0590
6 8 10 -4.8093 0.1441
6 8 11 -9.9677 0.2772
6 8 12 5.6173 -0.0791
6 8 13 6.5899 -0.2461
6 8 14 -7.1582 0.4891
6 8 15 -4.0797 -0.1657
6 8 16 1.5202 -0.0390
6 8 17 2.1914 1.3209
6 8 18 1.3036 -0.2778
6 8 19 -1.5098 1.4070
6 8 20 -1.0026 -0.4274
6 8 21 -0.0922 -0.1613
6 9 0 -7.1615 0.2019
6 9 1 -9.7068 -0.2504
6 9 2 15.0403 -0.2733
6 9 3 7.9294 -0.0296
6 9 4 -9.0675 0.7837
6 9 5 -12.0494 0.2115
6 9 6 -0.5555 -0.2615
6 9 7 7.4664 0.6176
6 9 8 4.9460 -0.7621
6 9 9 -0.0291 -0.1777
6 9 10 -1.3302 0.2239
6 9 11 -3.4710 -0.0424
6 9 12 -3.2671 0.2187
6 9 13 5.6952 -0.2126
6 9 14 2.9024 -0.4084
6 9 15 -5.4312 -0.2948
6 9 16 -2.8944 0.0871
6 9 17 2.6161 -0.4949
6 9 18 5.2636 -1.2238
6 9 19 -0.9596 0.3790
6 9 20 -5.2430 1.6637
6 9 21 -0.1841 -0.2434
6 10 0 7.5965 0.1163
6 10 1 -8.8367 -0.1114
6 10 2 -6.2111 -0.4616
6 10 3 14.6730 -0.0463
6 10 4 -2.6411 -0.3135
6 10 5 -11.1737 0.3408
6 10 6 -0.3589 -0.4688
6 10 7 2.9824 0.5682
6 10 8 8.6648 0.2782
6 10 9 4.4034 0.0222
6 10 10 -10.9264 -0.4625
6 10 11 -2.7742 -0.1818
6 10 12 9.6291 -0.0135
6 10 13 1.8766 -0.0587
6 10 14 -6.9995 0.6302
6 10 15 -2.3483 -0.5542
6 10 16 2.8248 0.9042
6 10 17 2.0096 0.9625
6 10 18 0.4879 0.0094
6 10 19 -0.9178 1.3608
6 10 20 -1.4634 -0.2739
6 11 0 -5.7197 0.3741
6 11 1 0.1352 0.3484
6 11 2 11.0963 0.1529
6 11 3 1.2802 0.6596
6 11 4 -9.9983 0.6590
6 11 5 -7.7851 0.1774
6 11 6 8.0330 0.1338
6 11 7 8.6074 0.3643
6 11 8 -3.0837 -0.5539
6 11 9 -0.6618 0.1773
6 11 10 0.7648 0.3434
6 11 11 -6.1751 0.3011
6 11 12 0.9766 0.0757
6 11 13 9.4104 -0.3492
6 11 14 -3.9013 0.5063
6 11 15 -6.5235 -0.5447
6 11 16 4.3689 -0.5095
6 11 17 4.3445 -0.7297
6 11 18 -1.2337 -1.0389
6 11 19 -4.0041 0.7231
6 12 0 6.0716 0.1392
6 12 1 -9.7562 0.0767
6 12 2 -2.2487 -0.0560
6 12 3 8.7694 -0.5947
6 12 4 -5.1307 -0.3047
6 12 5 -5.3883 0.0530
6 12 6 3.2293 -0.0306
6 12 7 4.2659 0.4981
6 12 8 6.4406 -0.2770
6 12 9 -4.0859 -0.4045
6 12 10 -8.5196 -0.3689
6 12 11 3.8381 -0.0372
6 12 12 6.0423 0.2146
6 12 13 -0.2960 0.0096
6 12 14 -3.7131 0.2285
6 12 15 -3.3550 -0.3813
6 12 16 3.1232 1.3346
6 12 17 0.8486 1.4270
6 12 18 -0.5374 -1.0014
6 12 19 -0.3484 0.8832
6 13 0 -1.0455 0.4006
6 13 1 3.4154 0.7623
6 13 2 3.1596 0.4875
6 13 3 -1.1843 0.4434
6 13 4 -9.3640 -0.1891
6 13 5 -1.1651 0.1679
6 13 6 12.8792 -0.1666
6 13 7 2.2752 0.2971
6 13 8 -8.1707 -0.0532
6 13 9 2.4302 0.1864
6 13 10 -1.8236 0.1571
6 13 11 -6.5394 0.4054
6 13 12 5.1887 -0.1709
6 13 13 7.5351 0.0102
6 13 14 -6.1970 1.4296
6 13 15 -2.0819 -1.5661
6 13 16 4.7352 -0.0459
6 13 17 0.9341 -0.2303
6 13 18 -4.7426 -1.0314
6 14 0 2.0079 -0.4118
6 14 1 -6.6252 0.4948
6 14 2 -2.2317 -0.3975
6 14 3 4.3508 -0.3547
6 14 4 -2.6429 -0.0953
6 14 5 -2.6077 -0.6416
6 14 6 2.8271 0.1781
6 14 7 4.1033 -0.1233
6 14 8 0.0069 -1.2496
6 14 9 -6.9372 0.2730
6 14 10 -1.7332 0.0513
6 14 11 2.2761 -0.1049
6 14 12 1.7751 0.0705
6 14 13 2.9606 -0.2129
6 14 14 -1.1773 0.4393
6 14 15 -4.8517 -0.6789
6 14 16 3.1016 0.4382
6 14 17 -0.9837 1.5371
6 15 0 1.1288 0.4627
6 15 1 1.4967 0.5274
6 15 2 -0.3586 0.9265
6 15 3 -3.6256 -0.8037
6 15 4 -5.6227 0.2200
6 15 5 5.1003 -0.0281
6 15 6 10.1570 -0.3004
6 15 7 -5.3989 1.1593
6 15 8 -4.6001 0.4619
6 15 9 2.4059 0.2036
6 15 10 -5.4038 0.0991
6 15 11 -2.6375 -0.1974
6 15 12 8.4408 -0.4698
6 15 13 4.1152 0.2626
6 15 14 -4.1173 1.1061
6 15 15 -1.3584 -2.0342
6 15 16 1.8043 -0.2186
6 16 0 3.4892 -0.1554
6 16 1 -4.6325 0.1392
6 16 2 -3.7541 -0.4129
6 16 3 4.2689 0.6236
6 16 4 2.0362 -0.2069
6 16 5 -1.8181 -0.3038
6 16 6 1.2799 -0.1035
6 16 7 3.5350 -0.3433
6 16 8 -4.5687 -0.1797
6 16 9 -3.4951 1.0035
6 16 10 0.5965 -0.3023
6 16 11 -2.0593 -0.5578
6 16 12 1.9051 -0.0592
6 16 13 5.9092 -1.0207
6 16 14 -2.3368 0.9286
6 17 0 0.9360 -0.4440
6 17 1 1.6353 -0.1810
6 17 2 -1.2109 0.4472
6 17 3 -2.6984 -0.7064
6 17 4 -0.4632 0.4801
6 17 5 6.5423 -0.0982
6 17 6 0.5257 0.4708
6 17 7 -5.8402 1.7409
6 17 8 0.2757 -0.6321
6 17 9 -1.7706 0.2531
6 17 10 -3.6538 -0.0761
6 17 11 3.1203 -0.4883
6 17 12 6.5372 0.3244
6 17 13 1.3292 0.3461
6 18 0 5.4785 -0.1980
6 18 1 -4.3300 -0.9370
6 18 2 -3.5275 -0.2149
6 18 3 5.7583 -0.1684
6 18 4 2.3078 -0.8457
6 18 5 -4.0884 0.2725
6 18 6 1.8928 -1.1088
6 18 7 1.6740 -0.8234
6 18 8 -3.3381 1.1121
6 18 9 -0.6333 0.8104
6 18 10 0.4525 0.1115
6 18 11 -2.9312 -0.3044
6 19 0 1.7341 -1.4497
6 19 1 2.1815 -1.0893
6 19 2 -0.3841 -0.8419
6 19 3 -1.4641 -0.7481
6 19 4 1.7184 0.1666
6 19 5 1.1797 0.5403
6 19 6 -3.3534 0.6420
6 19 7 -0.9909 -0.2888
6 19 8 0.1331 -1.4374
6 19 9 -2.6317 1.3570
6 20 0 3.7160 -0.9279
6 20 1 -2.5736 -0.9066
6 20 2 -2.1260 -0.3288
6 20 3 3.7875 -1.0975
6 20 4 -0.3518 -0.0753
6 20 5 -2.0287 0.7782
6 20 6 1.5429 -2.7985
7 0 0 3.1213 -9.6715
7 0 2 5.4825 0.7166
7 0 4 -9.8338 2.4074
7 0 6 1.2457 1.2944
7 0 8 8.0457 -0.1589
7 0 10 -7.9435 -0.6054
7 0 12 6.8987 0.1646
7 0 14 -3.1013 0.1306
7 0 16 4.8711 -0.4569
7 0 18 -7.1379 -0.1400
7 0 20 3.7453 0.3527
7 0 22 -1.5139 1.6725
7 1 0 8.3314 -0.5584
7 1 1 34.1718 0.2554
7 1 2 -9.5099 1.9686
7 1 3 -24.8292 -0.2729
7 1 4 4.1453 0.0968
7 1 5 2.8436 -0.0771
7 1 6 1.5255 -0.2079
7 1 7 8.2803 -1.0327
7 1 8 -1.5980 -0.4598
7 1 9 -7.5078 -0.7238
7 1 10 -0.4460 -0.2580
7 1 11 4.5811 0.3038
7 1 12 2.1557 0.1953
7 1 13 -0.8038 0.7260
7 1 14 -2.5011 -0.0382
7 1 15 -2.7537 0.3862
7 1 16 1.3430 -0.3936
7 1 17 7.2731 -0.2877
7 1 18 -3.3278 -0.9425
7 1 19 -5.8610 -0.2882
7 1 20 2.0138 -0.8520
7 1 21 0.9911 0.4682
7 1 22 -0.9260 3.0745
7 2 0 -4.3389 -5.1261
7 2 1 -5.9060 -0.0074
7 2 2 5.1697 -0.4039
7 2 3 -7.6611 -0.5586
7 2 4 -6.1450 0.7618
7 2 5 5.5793 -1.0981
7 2 6 0.0260 1.1783
7 2 7 3.5554 0.0206
7 2 8 4.0010 0.4621
7 2 9 -9.0161 0.6198
7 2 10 -2.9906 -0.4688
7 2 11 8.4950 0.6723
7 2 12 2.0809 -0.5215
7 2 13 -4.6681 0.4576
7 2 14 -3.1159 0.1054
7 2 15 1.8594 -0.3139
7 2 16 5.0716 -0.9978
7 2 17 -3.4936 0.1107
7 2 18 -6.9675 0.2571
7 2 19 1.2321 1.4332
7 2 20 2.8987 0.6716
7 2 21 -0.7735 -1.9721
7 2 22 0.3575 -0.5394
7 3 0 16.1296 -0.5342
7 3 1 14.7136 0.6716
7 3 2 -20.4346 1.9225
7 3 3 -12.8033 0.1290
7 3 4 10.8956 0.9444
7 3 5 2.6198 -0.0977
7 3 6 1.2668 0.1506
7 3 7 5.1370 -0.6962
7 3 8 -3.4874 -0.8600
7 3 9 -8.2818 -0.0743
7 3 10 -0.5627 -0.3717
7 3 11 8.6219 0.2373
7 3 12 2.6672 -0.2014
7 3 13 -6.7866 0.2222
7 3 14 -2.9919 0.0703
7 3 15 1.0876 0.0574
7 3 16 2.4926 1.0282
7 3 17 2.9749 -0.7761
7 3 18 -6.1099 -0.9963
7 3 19 -2.5483 -0.3473
7 3 20 5.2713 -0.2044
7 3 21 0.0433 0.5575
7 3 22 1.4445 1.9969
7 4 0 -18.2195 0.6185
7 4 1 -4.7360 0.1796
7 4 2 7.1529 -1.4729
7 4 3 -7.6570 0.0394
7 4 4 0.1451 -0.3305
7 4 5 5.9195 -1.0567
7 4 6 -1.6418 0.3780
7 4 7 3.3510 -0.3598
7 4 8 -3.3521 0.3823
7 4 9 -9.2521 0.4935
7 4 10 6.4695 -0.3175
7 4 11 8.3159 0.4970
7 4 12 -3.0975 -0.4985
7 4 13 -5.0025 1.1169
7 4 14 -1.4376 -0.1280
7 4 15 5.0441 -0.9102
7 4 16 3.2774 -0.6185
7 4 17 -7.3142 -0.0993
7 4 18 -3.4106 0.2981
7 4 19 3.7684 0.1972
7 4 20 2.1565 1.8677
7 4 21 2.3996 -3.9925
7 4 22 1.1722 -1.4774
7 5 0 10.3970 0.0523
7 5 1 -2.7769 0.4173
7 5 2 -12.8665 -0.9074
7 5 3 1.3603 0.2329
7 5 4 9.0461 1.3449
7 5 5 -1.0852 -0.1277
7 5 6 -0.1906 0.6958
7 5 7 2.8742 -0.0309
7 5 8 -3.3632 -0.1083
7 5 9 -6.8132 0.3095
7 5 10 4.5040 -0.1977
7 5 11 13.2815 0.5490
7 5 12 -3.5850 -0.6711
7 5 13 -10.9993 -0.1932
7 5 14 2.2154 -0.0865
7 5 15 4.0729 0.0283
7 5 16 0.5219 0.7575
7 5 17 0.1885 -0.3336
7 5 18 -4.9124 -0.2854
7 5 19 0.0690 -0.4646
7 5 20 5.7120 -0.3392
7 5 21 0.8635 3.1881
7 6 0 -21.0972 0.8061
7 6 1 3.5671 0.0882
7 6 2 8.3675 -0.6584
7 6 3 -4.8384 0.5185
7 6 4 3.0758 0.3839
7 6 5 2.0241 -0.1503
7 6 6 -3.0951 0.1105
7 6 7 2.5673 -0.5976
7 6 8 -5.9956 0.4336
7 6 9 -1.3023 -0.1770
7 6 10 9.1089 -0.4771
7 6 11 2.4428 0.3268
7 6 12 -3.8118 -0.1298
7 6 13 -4.0854 0.4208
7 6 14 0.4801 -0.4416
7 6 15 6.7014 0.1330
7 6 16 -1.5552 0.5706
7 6 17 -7.5928 -0.9782
7 6 18 1.8421 0.8120
7 6 19 2.4519 -0.1325
7 6 20 1.6683 0.8247
7 6 21 2.4205 -2.7495
7 7 0 5.3384 -0.2388
7 7 1 -4.7123 0.0826
7 7 2 -0.6256 -0.8847
7 7 3 2.1492 0.0507
7 7 4 0.8364 0.1532
7 7 5 -1.4181 -0.3356
7 7 6 -2.4591 0.3183
7 7 7 1.6193 0.0082
7 7 8 -1.5956 0.1333
7 7 9 -4.9978 -0.0273
7 7 10 10.5989 -0.1660
7 7 11 10.6240 0.4704
7 7 12 -11.6560 -0.2868
7 7 13 -8.8728 0.4762
7 7 14 7.8653 -0.1196
7 7 15 2.0618 -0.5364
7 7 16 -2.0183 1.3759
7 7 17 -1.1524 -0.2082
7 7 18 -2.8598 0.1473
7 7 19 0.9907 -1.3694
7 7 20 3.3285 2.1843
7 7 21 0.5661 4.1700
7 8 0 -13.4894 -0.0930
7 8 1 9.5167 -0.1153
7 8 2 2.5007 0.1899
7 8 3 -3.2274 0.2799
7 8 4 0.8091 0.1505
7 8 5 -2.1447 0.2574
7 8 6 -1.5557 0.2491
7 8 7 1.7463 -0.5662
7 8 8 -2.6504 0.1850
7 8 9 4.2674 -0.5661
7 8 10 4.7679 0.1690
7 8 11 -2.0726 0.0588
7 8 12 -3.4256 -0.4369
7 8 13 -4.7366 0.3105
7 8 14 1.9975 -0.3270
7 8 15 6.5242 0.2407
7 8 16 -4.1303 -0.1590
7 8 17 -4.0944 -0.7294
7 8 18 2.8684 1.1828
7 8 19 -0.3633 -0.0449
7 8 20 1.5864 -2.0254
7 9 0 4.0322 -0.4064
7 9 1 0.0252 0.1800
7 9 2 2.2556 0.0930
7 9 3 -5.3387 -0.3009
7 9 4 -0.5482 -0.6147
7 9 5 0.0010 -0.3521
7 9 6 -3.0568 0.5423
7 9 7 4.6081 -0.4778
7 9 8 -0.7928 -0.1578
7 9 9 -5.1884 -0.4208
7 9 10 11.7314 -0.0504
7 9 11 3.7342 0.2223
7 9 12 -15.4587 -0.0322
7 9 13 -0.9666 0.4835
7 9 14 9.9000 -0.6534
7 9 15 -1.8517 0.1491
7 9 16 -2.3709 1.4086
7 9 17 -0.9086 -1.0508
7 9 18 -0.2871 -0.0077
7 9 19 1.0044 0.4944
7 9 20 0.5411 2.7184
7 10 0 -5.1619 0.1328
7 10 1 9.8475 0.5014
7 10 2 -2.9189 0.4893
7 10 3 -3.0881 0.2119
7 10 4 -0.2726 -0.1164
7 10 5 1.0321 -0.0568
7 10 6 0.8237 0.4700
7 10 7 -0.0344 0.2034
7 10 8 1.2338 0.3388
7 10 9 3.8295 0.0517
7 10 10 -1.5409 0.5584
7 10 11 -0.5464 -0.5476
7 10 12 -2.0444 0.1455
7 10 13 -5.9215 1.1935
7 10 14 5.8201 -0.5887
7 10 15 5.1416 -0.6006
7 10 16 -5.2177 -0.0482
7 10 17 -0.8317 -0.9030
7 10 18 1.4404 0.5173
7 10 19 -0.8577 -0.9711
7 11 0 3.5581 -0.1079
7 11 1 5.9522 -0.0423
7 11 2 -1.8232 -0.1217
7 11 3 -7.9601 -0.0849
7 11 4 2.4585 -0.2355
7 11 5 0.5761 -0.0367
7 11 6 1.0948 0.6346
7 11 7 5.7161 -0.4567
7 11 8 -5.0114 -0.1043
7 11 9 -3.2291 -0.1870
7 11 10 11.0854 0.1500
7 11 11 -2.5857 -0.3002
7 11 12 -11.8110 -0.3270
7 11 13 4.3735 0.3879
7 11 14 7.0930 -0.1512
7 11 15 -2.4954 -0.3789
7 11 16 -2.2785 0.0757
7 11 17 -1.1614 0.8031
7 11 18 0.6796 1.4660
7 12 0 -1.7366 0.0829
7 12 1 7.1780 0.4767
7 12 2 -2.1746 0.2713
7 12 3 -5.7438 0.0102
7 12 4 2.3553 0.2246
7 12 5 4.6774 -0.5228
7 12 6 0.0629 0.6793
7 12 7 -0.7518 0.5985
7 12 8 2.1898 0.2027
7 12 9 -2.3137 -0.1145
7 12 10 -3.3646 0.3292
7 12 11 4.3249 -0.6144
7 12 12 -1.6421 0.6321
7 12 13 -5.5074 1.5327
7 12 14 9.0702 -0.1371
7 12 15 1.1365 1.1818
7 12 16 -5.4553 -1.4035
7 12 17 1.5196 -1.8932
7 12 18 0.1140 0.2251
7 13 0 6.0890 -0.2645
7 13 1 3.7885 -0.2957
7 13 2 -7.2533 0.0367
7 13 3 -6.0247 0.1067
7 13 4 3.0906 -0.1516
7 13 5 3.5264 -0.1589
7 13 6 3.7415 -0.3194
7 13 7 -1.3421 -0.3857
7 13 8 -9.3376 0.0046
7 13 9 3.4489 -0.6118
7 13 10 8.0953 0.1795
7 13 11 -5.5566 -0.2287
7 13 12 -5.1959 -0.6608
7 13 13 5.0435 0.3335
7 13 14 3.0954 0.1091
7 13 15 -0.4385 -1.5183
7 13 16 -4.5798 0.8538
7 13 17 -0.7836 1.8493
7 14 0 -3.4663 -0.3238
7 14 1 6.7970 -0.0558
7 14 2 -2.5828 -0.0980
7 14 3 -7.6119 0.0640
7 14 4 4.2907 0.2195
7 14 5 6.3361 0.0936
7 14 6 -2.4680 0.2551
7 14 7 -0.9102 -0.1977
7 14 8 -0.7455 0.1972
7 14 9 -5.7361 -0.0580
7 14 10 1.7266 -0.0745
7 14 11 5.6389 -0.1621
7 14 12 -2.9799 1.1178
7 14 13 -2.4585 1.0520
7 14 14 7.2809 0.0688
7 14 15 -1.9357 1.1724
7 14 16 -2.0659 -3.4565
7 15 0 3.5608 0.5421
7 15 1 -3.3878 0.1423
7 15 2 -7.5054 0.2498
7 15 3 -2.1920 0.2764
7 15 4 5.5454 0.5256
7 15 5 6.6207 -0.4246
7 15 6 1.0398 -0.2187
7 15 7 -9.5689 -0.2018
7 15 8 -3.9188 0.2640
7 15 9 6.8483 -0.3374
7 15 10 2.5790 1.0068
7 15 11 -4.8510 -0.8205
7 15 12 0.3787 -2.3426
7 15 13 2.9447 0.9336
7 15 14 0.5939 0.0285
7 16 0 -1.7312 -0.1840
7 16 1 5.1684 -0.0421
7 16 2 -4.7306 -0.1426
7 16 3 -3.7566 0.7646
7 16 4 8.3735 -0.0384
7 16 5 4.2483 0.5949
7 16 6 -5.9601 0.0799
7 16 7 -1.8248 -0.1711
7 16 8 -2.3066 0.6113
7 16 9 -2.7708 -0.5395
7 16 10 3.9226 0.2979
7 16 11 3.7143 1.2111
7 16 12 -3.0256 0.5224
7 16 13 1.0519 -0.8176
7 17 0 -3.5537 0.2746
7 17 1 -4.4565 0.2571
7 17 2 -4.0889 -0.2506
7 17 3 2.4418 0.3138
7 17 4 6.9227 0.0749
7 17 5 3.8708 -1.1589
7 17 6 -5.3154 0.9558
7 17 7 -6.9428 0.1804
7 17 8 2.8257 -0.0043
7 17 9 4.0696 0.3799
7 17 10 -0.8097 0.9183
7 17 11 -1.0389 -1.0646
7 18 0 -0.7766 -0.9144
7 18 1 0.0091 -1.0625
7 18 2 -2.2185 -0.6153
7 18 3 2.5144 -1.0386
7 18 4 6.8611 -0.8350
7 18 5 -2.2471 0.7489
7 18 6 -5.3569 0.5518
7 18 7 -1.2440 -0.2893
7 18 8 -0.6415 0.2707
7 18 9 -1.4613 -0.4233
7 19 0 -4.3767 -0.7751
7 19 1 -2.6196 -0.1789
7 19 2 -0.2918 -0.9343
7 19 3 2.6564 -0.6507
7 19 4 3.6312 -1.0027
7 19 5 -1.3274 -0.3945
7 19 6 -4.6891 1.5784
7 19 7 -0.5315 -1.0769
7 20 0 -2.4265 -1.5301
7 20 1 -0.9324 -1.6386
7 20 2 1.6894 -1.5237
7 20 3 3.2768 -2.5498
8 0 0 15.4258 13.2043
8 0 2 -5.6453 -0.6844
8 0 4 1.3260 -2.2912
8 0 6 -12.6947 -0.5938
8 0 8 23.9733 0.2045
8 0 10 -18.3724 -0.0377
8 0 12 8.2924 -0.2469
8 0 14 -0.8038 0.2353
8 0 16 -0.3025 0.3733
8 0 18 2.1724 0.2305
8 0 20 -1.7885 -0.5063
8 1 0 -0.1335 1.4501
8 1 1 -12.3806 -1.1696
8 1 2 -3.1936 -2.3005
8 1 3 2.4087 -1.6886
8 1 4 -0.5559 -0.9085
8 1 5 1.4094 0.3654
8 1 6 2.9106 0.6178
8 1 7 -8.9162 1.2947
8 1 8 0.9206 0.0631
8 1 9 19.0832 0.3765
8 1 10 -5.7023 0.2465
8 1 11 -21.0670 0.0154
8 1 12 6.3993 0.2888
8 1 13 16.0516 -0.6937
8 1 14 -3.6729 -0.4924
8 1 15 -5.1438 -0.5895
8 1 16 0.3905 -0.1643
8 1 17 0.1017 0.2621
8 1 18 -1.0806 1.6747
8 1 19 -1.4906 0.1279
8 1 20 0.7239 -0.3087
8 1 21 0.6766 -0.8377
8 2 0 9.3794 8.0850
8 2 1 -9.6733 -1.0825
8 2 2 -4.6781 -0.1282
8 2 3 3.1246 0.7996
8 2 4 3.6679 -0.8892
8 2 5 -2.7820 1.1903
8 2 6 -11.6442 -0.6600
8 2 7 9.4585 0.2535
8 2 8 17.9776 0.2563
8 2 9 -11.7154 -0.4666
8 2 10 -13.7003 0.0257
8 2 11 6.5006 -0.7284
8 2 12 5.3063 -0.3395
8 2 13 -0.2202 0.0947
8 2 14 -1.3085 0.5952
8 2 15 -1.3665 0.9599
8 2 16 -0.9322 0.5767
8 2 17 -2.6458 -1.2690
8 2 18 3.1004 -1.3172
8 2 19 1.1668 -0.3286
8 2 20 -2.0857 0.8879
8 2 21 0.0675 1.3509
8 3 0 -3.8032 1.6703
8 3 1 -16.8643 -0.3731
8 3 2 -3.4760 -2.2699
8 3 3 6.3952 -1.3606
8 3 4 -1.2595 -0.9492
8 3 5 4.8848 -0.0155
8 3 6 3.5477 0.1852
8 3 7 -13.8421 0.4920
8 3 8 4.0856 -0.0983
8 3 9 16.8607 0.0619
8 3 10 -14.7899 0.3875
8 3 11 -13.9359 -0.1398
8 3 12 15.6128 0.6277
8 3 13 7.5678 -0.5097
8 3 14 -8.3555 0.0057
8 3 15 -3.1699 -0.9569
8 3 16 1.5998 0.2982
8 3 17 -0.4521 0.3888
8 3 18 -0.8078 1.3221
8 3 19 1.0578 -0.6224
8 3 20 1.3086 -1.8663
8 3 21 -1.0065 -0.9200
8 4 0 -1.5246 0.8013
8 4 1 -11.9617 -0.6867
8 4 2 -0.9558 0.4082
8 4 3 7.9406 -0.4707
8 4 4 4.1501 0.2341
8 4 5 -7.5976 1.1294
8 4 6 -6.9266 -0.2191
8 4 7 13.7349 1.1383
8 4 8 5.7484 -0.0256
8 4 9 -13.3919 -0.2606
8 4 10 -2.4491 0.2143
8 4 11 5.2723 -0.9577
8 4 12 2.0397 0.0029
8 4 13 0.8708 0.1570
8 4 14 -1.8394 0.6999
8 4 15 -0.7458 0.4144
8 4 16 -1.9582 -0.1549
8 4 17 -2.3115 -0.8127
8 4 18 5.6121 -1.3584
8 4 19 1.1281 0.4793
8 4 20 -2.5731 3.1568
8 4 21 2.8805 -0.5959
8 5 0 -11.0561 0.4465
8 5 1 -15.9459 -0.3862
8 5 2 4.9998 0.6975
8 5 3 8.7535 -0.1322
8 5 4 -2.1261 -0.7291
8 5 5 6.6023 0.1804
8 5 6 -0.6964 -0.1731
8 5 7 -15.3523 0.4464
8 5 8 10.5899 -0.0020
8 5 9 12.0923 -0.3039
8 5 10 -17.3143 0.2760
8 5 11 -3.5872 -0.5160
8 5 12 15.4488 0.5916
8 5 13 -0.3313 -0.5389
8 5 14 -7.5314 -0.2652
8 5 15 0.3673 0.5143
8 5 16 1.8511 0.8386
8 5 17 -1.4289 0.4672
8 5 18 0.8813 -0.4339
8 5 19 2.4354 -0.1135
8 5 20 -0.8182 -3.1112
8 6 0 -5.4247 -0.1519
8 6 1 -5.1887 -0.1792
8 6 2 3.9819 0.4616
8 6 3 9.2200 -0.5980
8 6 4 -1.2488 -0.3566
8 6 5 -10.0833 0.0331
8 6 6 0.5243 0.4350
8 6 7 10.2047 0.7184
8 6 8 -4.1624 0.1325
8 6 9 -4.2143 0.0392
8 6 10 4.5408 -0.2823
8 6 11 -0.2879 -0.2502
8 6 12 1.3563 0.8742
8 6 13 1.9257 0.2036
8 6 14 -1.9465 0.2710
8 6 15 -2.0820 -0.1123
8 6 16 -2.2909 -0.1655
8 6 17 1.5394 -0.6217
8 6 18 5.5766 -1.2438
8 6 19 -1.9678 2.6460
8 6 20 -3.1950 4.4344
8 7 0 -14.4540 0.0109
8 7 1 -8.6298 -0.5192
8 7 2 10.5109 1.3435
8 7 3 4.5940 -0.0000
8 7 4 -3.4177 -0.6378
8 7 5 5.0222 0.2558
8 7 6 -6.1793 0.2400
8 7 7 -9.8912 0.7535
8 7 8 16.3064 -0.4350
8 7 9 4.6124 0.0930
8 7 10 -14.8176 -0.0592
8 7 11 2.2398 -0.9630
8 7 12 8.7906 0.2311
8 7 13 -3.8891 -0.5857
8 7 14 -2.9679 0.0784
8 7 15 1.6283 0.5317
8 7 16 0.6018 0.9650
8 7 17 -1.5577 0.1747
8 7 18 -0.0630 -0.8645
8 7 19 1.0310 0.2701
8 7 20 -1.9726 -0.1173
8 8 0 -4.7821 0.4281
8 8 1 2.5995 -0.4389
8 8 2 5.8361 0.4116
8 8 3 4.9619 -0.1670
8 8 4 -8.2557 -0.5563
8 8 5 -8.2356 -0.1710
8 8 6 7.1340 -0.1604
8 8 7 2.2198 -0.3007
8 8 8 -5.2101 -0.4735
8 8 9 5.6684 -0.0633
8 8 10 -0.0984 0.0703
8 8 11 -5.6527 -0.1230
8 8 12 4.6162 0.0371
8 8 13 2.7090 -0.1650
8 8 14 -3.3259 0.2887
8 8 15 -3.5438 -0.1695
8 8 16 -0.4000 -0.4493
8 8 17 4.1654 1.1730
8 8 18 1.1271 -1.1271
8 8 19 -3.1109 2.8469
8 9 0 -11.3974 0.3789
8 9 1 -1.9341 -0.0119
8 9 2 10.5797 0.0699
8 9 3 -2.4262 -0.2156
8 9 4 -2.0547 -0.0801
8 9 5 1.3525 -0.1129
8 9 6 -6.5950 -0.0679
8 9 7 0.5746 0.7908
8 9 8 13.4120 0.2388
8 9 9 -2.7389 0.2970
8 9 10 -9.6275 -0.3284
8 9 11 2.6794 -0.3687
8 9 12 4.6273 0.1042
8 9 13 -2.1200 0.1381
8 9 14 -1.0418 0.4900
8 9 15 -0.2005 -0.2546
8 9 16 0.2134 -0.4762
8 9 17 0.0966 -0.2892
8 9 18 -1.2505 -0.8906
8 9 19 0.0644 1.3077
8 10 0 0.4958 -0.0768
8 10 1 5.9636 -0.1001
8 10 2 5.0746 0.1040
8 10 3 0.2638 -0.3954
8 10 4 -10.6100 0.7038
8 10 5 -0.6903 -0.0734
8 10 6 8.3066 -0.5949
8 10 7 -1.8575 0.1609
8 10 8 -0.0358 -0.2126
8 10 9 6.0953 0.6919
8 10 10 -8.7785 -0.0801
8 10 11 -4.1081 -0.5500
8 10 12 10.0699 -0.1898
8 10 13 0.8773 -1.1827
8 10 14 -5.8395 -0.5521
8 10 15 -1.3538 0.0314
8 10 16 0.4603 1.3071
8 10 17 2.3244 2.3686
8 10 18 -1.0001 -1.1043
8 11 0 -2.4004 0.4090
8 11 1 4.8229 -0.3925
8 11 2 5.3108 -0.0602
8 11 3 -4.5192 0.0256
8 11 4 -0.6122 0.2682
8 11 5 -0.3580 0.3381
8 11 6 -0.7493 -0.6604
8 11 7 5.2256 0.8957
8 11 8 4.5541 0.3544
8 11 9 -5.3801 -0.0086
8 11 10 -5.2530 0.0330
8 11 11 1.0468 0.0814
8 11 12 5.8672 0.8319
8 11 13 0.4417 1.1947
8 11 14 -4.5236 0.3621
8 11 15 -0.6173 -1.0440
8 11 16 1.8146 -0.5369
8 11 17 0.4541 0.7954
8 12 0 8.1680 0.2881
8 12 1 2.8801 0.0396
8 12 2 1.6978 -0.2516
8 12 3 -3.1501 0.0551
8 12 4 -6.6363 0.0477
8 12 5 3.8981 -0.5294
8 12 6 5.5115 0.5297
8 12 7 -2.1068 0.1789
8 12 8 1.3139 -0.2197
8 12 9 -1.6064 0.8271
8 12 10 -8.3609 -0.7780
8 12 11 2.9431 -0.2152
8 12 12 10.8678 -0.5695
8 12 13 -2.2137 -1.9293
8 12 14 -6.6215 -0.1973
8 12 15 -0.0443 2.0118
8 12 16 0.9961 0.6660
8 13 0 5.7327 -0.2168
8 13 1 2.7792 -0.4926
8 13 2 -1.8506 0.0257
8 13 3 -2.4338 -0.3689
8 13 4 -1.9484 0.0282
8 13 5 0.8828 0.2505
8 13 6 3.2054 -0.5721
8 13 7 1.1765 0.0707
8 13 8 -0.5316 -0.9935
8 13 9 -3.0533 0.2520
8 13 10 -3.9300 0.2875
8 13 11 2.3517 0.4043
8 13 12 5.1012 1.8544
8 13 13 0.4563 -0.3969
8 13 14 -5.4173 -0.9988
8 13 15 1.4158 0.0977
8 13 16 1.1366 2.4243
8 14 0 8.1500 0.5309
8 14 1 -0.8042 0.1319
8 14 2 -3.3312 0.2904
8 14 3 -3.6397 0.2309
8 14 4 -1.8548 -0.6342
8 14 5 5.1896 0.3858
8 14 6 3.4838 0.5023
8 14 7 -2.2497 -0.1611
8 14 8 -2.4323 0.3637
8 14 9 -3.6548 0.5502
8 14 10 -2.2145 -1.7911
8 14 11 5.8087 -0.3766
8 14 12 7.0526 -0.3574
8 14 13 -3.3264 -0.9056
8 14 14 -4.6568 0.6059
8 15 0 3.9877 -0.0976
8 15 1 -3.1908 0.2949
8 15 2 -1.3973 0.0872
8 15 3 -1.5951 -0.5610
8 15 4 -0.5985 0.1431
8 15 5 4.2001 -0.0757
8 15 6 2.2036 0.2899
8 15 7 -4.1402 -0.5715
8 15 8 0.5957 -0.7733
8 15 9 -1.7216 1.7659
8 15 10 -2.5345 -0.1637
8 15 11 2.8740 -0.2974
8 15 12 2.5073 0.8638
8 15 13 0.2877 -1.6180
8 16 0 6.2791 0.6772
8 16 1 -3.1053 0.3424
8 16 2 -4.3944 0.4055
8 16 3 -1.4034 0.5338
8 16 4 2.4954 -0.0329
8 16 5 4.8520 0.5371
8 16 6 0.5567 -0.1308
8 16 7 -3.1174 2.3003
8 16 8 -2.3719 0.6835
8 16 9 0.2526 -1.4295
8 16 10 -1.1457 -1.1179
8 16 11 3.7992 0.7093
8 16 12 3.0229 0.2457
8 17 0 -0.8442 -0.8211
8 17 1 -2.5240 -0.6607
8 17 2 0.5522 -0.4371
8 17 3 -0.6064 -0.9890
8 17 4 1.7139 -0.5516
8 17 5 4.7518 -0.3120
8 17 6 -1.8743 0.9729
8 17 7 -3.0764 0.4588
8 17 8 0.2898 0.7231
8 17 9 -2.2962 1.1646
8 17 10 -1.4509 -2.4599
8 18 0 3.8355 -0.0797
8 18 1 -4.4979 -1.0544
8 18 2 -1.9815 -0.1575
8 18 3 0.7943 -0.0004
8 18 4 2.2572 -0.8283
8 18 5 0.9471 0.2034
8 18 6 -1.2557 0.4246
8 18 7 -2.1846 2.2958
8 18 8 0.7038 -1.2385
8 19 0 -1.1249 -1.7578
8 19 1 -1.1261 -1.7473
8 19 2 0.7873 -1.8215
8 19 3 0.4128 -1.7189
8 19 4 1.1269 -1.8595
9 0 0 12.5976 -8.2755
9 0 2 -6.9012 -0.6819
9 0 4 -7.4843 1.3354
9 0 6 8.3410 0.4997
9 0 8 -1.9015 -0.1084
9 0 10 2.1401 0.2636
9 0 12 -4.6033 -0.0639
9 0 14 3.2049 -0.4539
9 0 16 8.2372 0.0494
9 0 18 -11.2164 -0.0950
9 0 20 5.1140 1.1377
9 1 0 1.6128 -0.5272
9 1 1 6.2323 1.7107
9 1 2 -2.3370 1.3391
9 1 3 1.4057 1.5006
9 1 4 -2.4345 0.3704
9 1 5 -14.8147 -0.5125
9 1 6 6.7166 0.6369
9 1 7 16.5802 -0.3200
9 1 8 -5.0107 0.2096
9 1 9 -7.0500 -0.3692
9 1 10 0.4774 -0.7211
9 1 11 1.2568 0.1762
9 1 12 1.8465 0.3955
9 1 13 -1.5973 0.2358
9 1 14 0.1930 0.7002
9 1 15 3.4281 0.3821
9 1 16 -2.3148 -1.2838
9 1 17 -1.2043 -0.8530
9 1 18 0.1951 -0.1736
9 1 19 -0.1822 2.0662
9 1 20 0.0331 -1.1497
9 2 0 8.6815 -5.0349
9 2 1 -5.3927 0.6471
9 2 2 -5.8171 0.3059
9 2 3 -3.4287 -0.0814
9 2 4 -5.3507 0.0731
9 2 5 2.5612 -1.3571
9 2 6 9.7174 0.0531
9 2 7 5.4891 -0.6360
9 2 8 -8.6838 0.4503
9 2 9 -9.1845 0.3590
9 2 10 8.3304 0.0236
9 2 11 4.4889 0.7712
9 2 12 -8.3726 -0.1878
9 2 13 -0.0215 -0.6757
9 2 14 2.5511 -0.9970
9 2 15 1.4523 0.2769
9 2 16 6.4608 0.3055
9 2 17 -5.5943 0.7727
9 2 18 -8.3953 -0.8347
9 2 19 3.5578 1.5695
9 2 20 3.7124 -1.0135
9 3 0 1.0683 -1.6048
9 3 1 0.0292 0.0873
9 3 2 -4.4365 1.2720
9 3 3 2.1624 1.0103
9 3 4 -3.9447 0.8145
9 3 5 -5.2960 0.0079
9 3 6 11.9609 0.7699
9 3 7 6.8364 -0.5926
9 3 8 -9.8337 -0.2538
9 3 9 -6.0625 0.0948
9 3 10 1.2268 -0.4988
9 3 11 3.4244 0.3938
9 3 12 2.3336 0.1449
9 3 13 -3.8622 0.4085
9 3 14 2.2689 0.2686
9 3 15 2.0011 -0.1956
9 3 16 -4.5328 -0.7987
9 3 17 -0.3721 -0.8589
9 3 18 0.2386 2.0966
9 3 19 0.4210 2.5524
9 3 20 1.2995 -1.9513
9 4 0 0.4713 -0.4660
9 4 1 -6.2932 0.6716
9 4 2 -3.1769 0.7353
9 4 3 -1.7849 0.2085
9 4 4 -2.2118 -0.5450
9 4 5 4.0096 -0.6981
9 4 6 12.0721 -0.3374
9 4 7 2.4770 -0.7467
9 4 8 -18.7193 0.2145
9 4 9 -6.3977 0.8577
9 4 10 18.3074 0.1342
9 4 11 0.9314 -0.1019
9 4 12 -11.0874 -0.8202
9 4 13 3.0233 0.0067
9 4 14 2.2459 -0.1345
9 4 15 2.2754 1.1957
9 4 16 1.3072 0.3827
9 4 17 -7.6074 -0.3305
9 4 18 -1.7764 0.2460
9 4 19 6.1999 0.4375
9 4 20 0.9033 -1.9050
9 5 0 -3.3270 -0.5689
9 5 1 -1.9139 -0.3361
9 5 2 -1.5397 -0.3308
9 5 3 1.9947 0.9981
9 5 4 0.2745 0.3459
9 5 5 0.8639 -0.1475
9 5 6 6.3307 0.2896
9 5 7 -0.7308 -0.4485
9 5 8 -6.8212 0.1720
9 5 9 -4.5046 0.3140
9 5 10 3.5750 0.0799
9 5 11 7.2326 0.6367
9 5 12 -2.1345 -0.0258
9 5 13 -3.4694 0.6790
9 5 14 4.4723 -0.3315
9 5 15 -0.8552 -0.0254
9 5 16 -4.4698 0.0370
9 5 17 1.4070 -0.7370
9 5 18 0.6627 1.0956
9 5 19 1.0309 3.5340
9 6 0 -3.5735 0.3255
9 6 1 -3.9370 0.3339
9 6 2 -0.1470 -0.6111
9 6 3 -0.1214 0.2955
9 6 4 -0.3551 0.2412
9 6 5 5.2394 -0.2626
9 6 6 9.7999 0.2663
9 6 7 -4.7548 -0.0067
9 6 8 -20.1028 0.3347
9 6 9 5.5628 0.5084
9 6 10 20.3288 -0.6617
9 6 11 -6.4861 -0.0748
9 6 12 -9.2906 -0.2994
9 6 13 4.5570 0.1280
9 6 14 3.1574 -0.0289
9 6 15 1.1775 0.7714
9 6 16 -3.7912 0.1387
9 6 17 -4.1994 -0.2396
9 6 18 2.5270 0.8839
9 6 19 2.9492 0.3188
9 7 0 -4.1984 -0.3116
9 7 1 1.7128 -0.0308
9 7 2 0.6009 -0.3058
9 7 3 1.4271 0.5686
9 7 4 3.1831 0.4500
9 7 5 -0.6189 -0.0660
9 7 6 -2.1639 -0.6102
9 7 7 -0.6811 -0.6649
9 7 8 -2.4542 -0.3665
9 7 9 -4.2862 0.0608
9 7 10 7.3328 0.2966
9 7 11 6.1550 0.0901
9 7 12 -6.6455 -0.2413
9 7 13 -0.2048 0.1142
9 7 14 3.8115 -0.4068
9 7 15 -3.0351 1.0390
9 7 16 -3.9636 0.5983
9 7 17 2.3579 -2.1251
9 7 18 1.4753 1.9180
9 7 19 -0.0422 2.2867
9 8 0 -3.5988 -0.2979
9 8 1 -1.4748 0.0029
9 8 2 -0.3682 -0.5420
9 8 3 -1.7142 0.0159
9 8 4 0.0368 -0.3352
9 8 5 4.3950 0.1394
9 8 6 3.6762 0.5444
9 8 7 -8.8185 0.0071
9 8 8 -11.3494 -0.4136
9 8 9 14.7075 -0.3278
9 8 10 13.0745 -0.1155
9 8 11 -12.2328 0.8042
9 8 12 -6.0260 0.1637
9 8 13 6.0626 0.0006
9 8 14 1.4630 -0.5624
9 8 15 -0.8862 -0.4341
9 8 16 -2.8488 -0.4466
9 8 17 -0.2774 -0.2700
9 8 18 1.5607 0.6854
9 9 0 -0.4091 -0.5416
9 9 1 3.5450 0.6067
9 9 2 0.3339 0.0979
9 9 3 0.7742 0.3413
9 9 4 3.2664 0.1392
9 9 5 -3.7769 0.2536
9 9 6 -3.9891 -0.6055
9 9 7 3.5622 -0.5310
9 9 8 -1.3065 0.1992
9 9 9 -3.8377 -0.1272
9 9 10 9.8074 -0.0518
9 9 11 0.5274 -0.1202
9 9 12 -8.5355 -0.6716
9 9 13 3.4047 -0.8215
9 9 14 2.5854 -0.1668
9 9 15 -3.8353 1.7379
9 9 16 -2.4489 -0.8610
9 9 17 1.4407 -1.7401
9 9 18 1.8149 3.2043
9 10 0 -1.3823 -0.4936
9 10 1 1.5705 0.1654
9 10 2 -1.8051 -0.0417
9 10 3 -2.6004 -0.1844
9 10 4 0.1028 0.1145
9 10 5 4.8500 0.0860
9 10 6 -0.2182 0.2194
9 10 7 -6.9863 -0.5249
9 10 8 -0.9750 -0.3165
9 10 9 13.2694 0.2504
9 10 10 2.0911 0.3532
9 10 11 -11.1307 1.1621
9 10 12 -1.8484 1.1376
9 10 13 6.2425 -0.4735
9 10 14 -2.0696 -1.4219
9 10 15 -1.2700 0.4835
9 10 16 0.1319 1.6200
9 10 17 0.0776 -2.0280
9 11 0 4.5564 0.2270
9 11 1 4.3555 0.6980
9 11 2 -3.7200 -0.0049
9 11 3 1.9490 -0.1030
9 11 4 4.2352 -0.5397
9 11 5 -5.1330 0.5318
9 11 6 -0.7256 -0.0078
9 11 7 4.9638 0.6155
9 11 8 -3.1350 0.7129
9 11 9 -2.4550 -0.2604
9 11 10 7.4488 -0.1660
9 11 11 -2.5651 -0.9118
9 11 12 -6.3481 0.0105
9 11 13 4.2607 0.9707
9 11 14 1.1926 -0.1350
9 11 15 -3.4545 -1.2789
9 11 16 0.5018 -1.4217
9 12 0 -0.7858 -0.6782
9 12 1 1.4637 -0.1418
9 12 2 -1.8683 -0.8625
9 12 3 -3.8424 0.5456
9 12 4 2.7743 -0.1342
9 12 5 4.8213 -0.8579
9 12 6 -3.3214 0.0799
9 12 7 -4.7763 -0.6233
9 12 8 3.1434 -0.1012
9 12 9 5.9166 -0.2130
9 12 10 -2.5499 0.2775
9 12 11 -5.0526 1.3188
9 12 12 0.9593 -0.0394
9 12 13 2.5294 -0.9650
9 12 14 -1.8721 0.0581
9 12 15 -0.8701 3.0349
9 13 0 6.5066 0.0796
9 13 1 -1.2068 0.2778
9 13 2 -6.9571 -0.4290
9 13 3 5.4842 0.0480
9 13 4 2.8968 0.1955
9 13 5 -6.7295 -0.2100
9 13 6 2.3362 0.4234
9 13 7 4.2127 0.5859
9 13 8 -5.7207 0.0576
9 13 9 -1.5696 -0.6353
9 13 10 4.1674 -0.6897
9 13 11 0.0327 -0.8623
9 13 12 -3.3639 2.2115
9 13 13 2.3017 1.0572
9 13 14 0.8397 -2.4674
9 14 0 -4.6453 0.0843
9 14 1 0.0669 -0.3603
9 14 2 -1.8516 0.0670
9 14 3 -1.9675 0.2222
9 14 4 5.3347 -0.5241
9 14 5 2.8707 -0.1706
9 14 6 -6.8212 -0.9969
9 14 7 -2.2640 -0.2749
9 14 8 2.6139 0.7057
9 14 9 1.9421 -1.1375
9 14 10 -0.5736 -0.2482
9 14 11 -0.4708 0.3062
9 14 12 0.8328 -1.0103
9 14 13 -1.1771 1.0077
9 15 0 2.2593 -0.1525
9 15 1 -6.0243 0.6687
9 15 2 -2.4563 0.0583
9 15 3 7.0365 1.3706
9 15 4 0.1744 0.3699
9 15 5 -5.5559 0.3848
9 15 6 4.2276 1.4455
9 15 7 1.3796 -1.1873
9 15 8 -4.7145 0.9401
9 15 9 -0.0896 0.8002
9 15 10 3.3190 -0.8674
9 15 11 -0.0813 -0.2552
9 15 12 -1.3786 1.1222
9 16 0 -4.4176 0.7255
9 16 1 0.3065 -0.0802
9 16 2 0.0589 0.3170
9 16 3 1.6325 0.3119
9 16 4 4.9955 0.4772
9 16 5 -0.3670 -0.1938
9 16 6 -6.1233 -1.2350
9 16 7 0.6562 1.7129
9 16 8 1.2159 0.6889
9 16 9 -0.1257 -2.5895
9 16 10 0.1547 0.0402
9 17 0 -2.1940 -0.6260
9 17 1 -2.5864 0.3891
9 17 2 0.3125 0.0834
9 17 3 5.3204 0.4101
9 17 4 -0.6709 0.2526
9 17 5 -3.0930 0.8684
9 17 6 1.0969 0.3033
9 17 7 -0.1861 -1.7719
9 17 8 -1.6992 3.7449
9 18 0 -2.1148 -0.7163
9 18 1 0.6555 -1.0928
9 18 2 1.3732 -0.9167
9 18 3 1.6281 -0.1148
9 18 4 2.0826 -0.4616
9 18 5 -2.4477 -0.9326
10 0 0 -5.3446 2.9385
10 0 2 4.1079 1.2525
10 0 4 -0.4197 -0.7652
10 0 6 -13.7867 -0.7448
10 0 8 27.6313 -0.1162
10 0 10 -26.9181 0.0479
10 0 12 14.9496 0.2876
10 0 14 -1.1483 0.0801
10 0 16 -1.8849 0.1992
10 0 18 0.9122 0.0260
10 1 0 1.5875 0.8451
10 1 1 2.3660 -1.7298
10 1 2 0.1324 -0.4415
10 1 3 0.9175 -0.4438
10 1 4 -4.6510 -0.7835
10 1 5 -13.2610 0.6281
10 1 6 7.8867 -0.8540
10 1 7 16.1260 0.3536
10 1 8 -5.1143 0.3277
10 1 9 -8.5024 0.2198
10 1 10 0.1380 0.1075
10 1 11 -0.5898 -0.0868
10 1 12 2.0960 -0.9182
10 1 13 2.4040 0.3081
10 1 14 -0.2242 -0.0343
10 1 15 2.3988 0.0633
10 1 16 -1.9870 0.2215
10 1 17 -1.3773 -2.0602
10 1 18 0.6268 1.4506
10 1 19 -0.1904 0.9052
10 2 0 -5.9070 1.4589
10 2 1 0.6481 -0.5379
10 2 2 2.7501 0.4848
10 2 3 -4.1197 0.5664
10 2 4 2.9020 -0.0409
10 2 5 1.7073 1.3338
10 2 6 -12.7177 -0.5981
10 2 7 8.0177 0.4100
10 2 8 20.8057 -0.4043
10 2 9 -15.1814 -0.6979
10 2 10 -20.7507 -0.1213
10 2 11 10.5965 0.4306
10 2 12 10.1843 1.0019
10 2 13 0.1846 0.1090
10 2 14 -1.2399 0.1278
10 2 15 -2.1943 -0.4529
10 2 16 -1.8197 -0.5748
10 2 17 -0.9016 1.1967
10 2 18 0.9742 -0.0516
10 2 19 0.3326 -0.3199
10 3 0 1.9527 1.0135
10 3 1 1.1513 -0.2340
10 3 2 1.1992 -0.2721
10 3 3 -0.8099 0.0013
10 3 4 -10.1947 -0.8502
10 3 5 -2.8764 0.2297
10 3 6 16.8475 -0.8727
10 3 7 3.8229 0.0558
10 3 8 -12.0110 0.1408
10 3 9 -4.6630 -0.0163
10 3 10 0.6668 0.2124
10 3 11 3.0578 -0.3840
10 3 12 4.2471 -0.3260
10 3 13 -1.1848 0.4734
10 3 14 0.2433 0.3885
10 3 15 -1.7079 0.5548
10 3 16 -3.7258 -0.7853
10 3 17 1.5534 -2.1964
10 3 18 1.3311 3.9267
10 3 19 0.4064 -0.0147
10 4 0 -5.2750 -0.4380
10 4 1 2.2664 -0.3262
10 4 2 -0.7448 0.2401
10 4 3 -3.9773 0.4267
10 4 4 8.4130 0.1104
10 4 5 0.6087 0.3846
10 4 6 -10.3841 -0.3671
10 4 7 10.0091 0.2381
10 4 8 8.8499 -0.6991
10 4 9 -17.2015 -0.1113
10 4 10 -8.1586 0.5472
10 4 11 11.8445 0.5557
10 4 12 4.6125 0.8375
10 4 13 -0.3974 -0.7021
10 4 14 -1.9900 0.8676
10 4 15 -1.8812 -0.1170
10 4 16 -1.9445 -0.8660
10 4 17 0.2324 0.5725
10 4 18 2.1805 0.9426
10 5 0 -2.2192 0.5110
10 5 1 -0.0995 0.1921
10 5 2 5.0126 0.2619
10 5 3 -3.7990 -0.4984
10 5 4 -8.9921 -0.7542
10 5 5 8.6539 0.7797
10 5 6 14.0224 -0.5113
10 5 7 -8.9608 0.4924
10 5 8 -10.0625 0.4401
10 5 9 1.5235 -0.5584
10 5 10 1.5552 0.5002
10 5 11 6.1837 -0.1463
10 5 12 1.5970 0.1145
10 5 13 -2.1842 -0.2107
10 5 14 0.2559 0.6882
10 5 15 -3.8787 0.7729
10 5 16 -1.5549 -1.7588
10 5 17 2.7242 0.3661
10 5 18 1.0290 3.6073
10 6 0 -1.6809 -0.7502
10 6 1 2.6945 -0.0128
10 6 2 -1.9145 0.4863
10 6 3 0.4546 0.2143
10 6 4 9.4353 -0.2640
10 6 5 -1.8673 -0.1159
10 6 6 -8.7403 -0.2752
10 6 7 6.5369 -0.3338
10 6 8 1.6645 0.2181
10 6 9 -9.7489 0.3083
10 6 10 0.3703 -0.1001
10 6 11 8.6337 0.1497
10 6 12 1.9747 0.4204
10 6 13 -3.5311 -0.8250
10 6 14 -0.6348 1.1915
10 6 15 -1.2405 0.5509
10 6 16 -2.2477 -1.8223
10 6 17 1.9168 0.3440
10 6 18 2.9681 2.5064
10 7 0 -4.4464 0.0962
10 7 1 2.8420 -0.3402
10 7 2 5.2899 0.1587
10 7 3 -6.9714 -1.1223
10 7 4 -5.6795 0.1404
10 7 5 12.0859 0.6222
10 7 6 3.8585 -0.3053
10 7 7 -13.0905 0.3213
10 7 8 -1.4609 0.1217
10 7 9 4.2921 -0.3926
10 7 10 1.6705 0.3291
10 7 11 5.4828 -0.3132
10 7 12 -1.7877 0.5865
10 7 13 -1.3817 -0.8743
10 7 14 -1.2257 0.1222
10 7 15 -2.0778 0.4584
10 7 16 2.1655 -1.0967
10 7 17 1.3313 0.2497
10 8 0 0.1614 0.2962
10 8 1 1.5540 -0.2346
10 8 2 -1.8272 0.3982
10 8 3 3.1446 0.1431
10 8 4 6.5702 -0.3629
10 8 5 -4.8788 0.1967
10 8 6 -7.6598 -0.3414
10 8 7 3.0366 0.0286
10 8 8 2.5985 0.2803
10 8 9 -2.0723 -0.2992
10 8 10 0.2737 -0.2819
10 8 11 5.6760 -0.5625
10 8 12 -1.2701 0.0420
10 8 13 -4.3602 -0.6010
10 8 14 2.8250 -0.0522
10 8 15 -1.8304 -0.7083
10 8 16 -1.5085 -1.2700
10 8 17 1.8649 2.6488
10 9 0 -0.4287 0.0100
10 9 1 4.5713 -0.2000
10 9 2 2.0557 -0.3756
10 9 3 -7.5853 0.2826
10 9 4 -2.8098 0.3229
10 9 5 8.1162 -0.5291
10 9 6 -1.4395 -0.0476
10 9 7 -8.4258 -0.1490
10 9 8 4.1988 0.2004
10 9 9 3.7480 -0.0291
10 9 10 0.5936 0.1047
10 9 11 1.9256 0.1460
10 9 12 -1.3890 0.1450
10 9 13 -1.8702 -1.4306
10 9 14 -0.9636 0.5483
10 9 15 -0.6932 2.4260
10 9 16 2.3547 -1.2637
10 10 0 1.9022 0.5470
10 10 1 0.3344 -0.3560
10 10 2 -2.0035 0.2363
10 10 3 4.2655 -0.4437
10 10 4 3.8130 0.7383
10 10 5 -5.7488 -0.2966
10 10 6 -4.7067 0.1571
10 10 7 5.1369 0.7794
10 10 8 4.6962 0.2336
10 10 9 -1.7354 -0.0053
10 10 10 -3.4207 0.0889
10 10 11 3.9487 0.0146
10 10 12 -2.5379 0.7316
10 10 13 -2.8918 -1.2117
10 10 14 3.1495 -1.7642
10 10 15 -1.2606 -0.6754
10 11 0 3.7197 0.1604
10 11 1 3.6675 -0.4868
10 11 2 0.6783 0.1225
10 11 3 -5.4518 -0.1736
10 11 4 -1.5314 -0.5711
10 11 5 5.6338 -0.0725
10 11 6 -1.5948 -0.0354
10 11 7 -5.0242 -0.4688
10 11 8 4.7070 0.1206
10 11 9 2.2886 0.5931
10 11 10 -3.0588 -0.1292
10 11 11 -0.0781 -0.6244
10 11 12 2.2357 0.0460
10 11 13 -2.4204 0.0641
10 11 14 -0.8823 1.6649
10 11 15 -1.1741 1.7168
10 12 0 4.2359 -0.1731
10 12 1 -2.1658 -0.6979
10 12 2 -1.9102 -0.2089
10 12 3 3.3761 0.2089
10 12 4 1.6306 0.0493
10 12 5 -4.9153 -0.3836
10 12 6 -0.7428 0.3117
10 12 7 6.1039 0.3736
10 12 8 1.4774 -0.0035
10 12 9 -5.1670 -0.1587
10 12 10 -2.3878 0.7201
10 12 11 2.8036 1.2242
10 12 12 -0.4066 -1.0837
10 12 13 -2.0692 -1.8397
10 12 14 1.4635 0.1983
10 13 0 3.1470 0.0808
10 13 1 0.6221 0.2705
10 13 2 0.9060 -0.0335
10 13 3 -4.9025 -0.7799
10 13 4 -1.2840 -0.0116
10 13 5 5.7794 -1.0474
10 13 6 -2.4157 0.0397
10 13 7 -4.2866 -0.9111
10 13 8 3.1158 -0.1843
10 13 9 -0.8214 0.3598
10 13 10 -2.8122 -1.8205
10 13 11 3.3471 -0.3299
10 13 12 2.5344 2.2004
10 13 13 -2.1778 -0.5298
10 14 0 2.7000 0.4946
10 14 1 -3.9733 -1.0538
10 14 2 -1.9082 1.1989
10 14 3 3.5937 -0.3708
10 14 4 -0.3117 0.0472
10 14 5 -2.8002 1.0500
10 14 6 0.8566 -0.7016
10 14 7 3.6680 1.1090
10 14 8 -1.2279 0.2441
10 14 9 -3.4795 -0.2698
10 14 10 0.4834 0.3705
10 14 11 1.6538 -0.3202
10 15 0 -0.1182 0.3359
10 15 1 0.0507 1.9236
10 15 2 1.4795 0.1189
10 15 3 -5.5593 1.6713
10 15 4 1.3854 -0.6973
10 15 5 5.9555 -0.8307
10 15 6 -1.8443 2.3529
10 15 7 -3.8762 -1.6800
10 15 8 0.4865 -1.0190
10 15 9 -1.6747 0.3289
10 15 10 1.5966 -1.5941
10 16 0 0.4475 0.8008
10 16 1 -4.1588 -0.2677
10 16 2 0.7404 1.0502
10 16 3 3.2845 -1.0678
10 16 4 -0.7110 1.9127
10 16 5 -0.9087 0.1370
10 16 6 0.4822 -0.6497
10 16 7 0.9729 3.9833
10 16 8 -0.8654 -0.7696
10 17 0 -1.9914 0.2373
10 17 1 1.3085 0.5784
10 17 2 -0.0599 0.5758
10 17 3 -2.9297 0.5886
10 17 4 2.9963 -1.2202
10 17 5 3.8413 1.5859
11 0 0 1.6222 -4.8987
11 0 2 3.8783 -1.1412
11 0 4 -10.2662 1.0694
11 0 6 6.4282 0.8780
11 0 8 -1.3316 0.1560
11 0 10 0.2669 -0.0591
11 0 12 -2.9747 0.1258
11 0 14 3.8004 0.0677
11 0 16 0.8456 -0.5502
11 0 18 -0.4501 1.6293
11 1 0 1.0635 -1.4024
11 1 1 0.4734 0.5136
11 1 2 -0.8471 0.9096
11 1 3 -3.0119 -0.2385
11 1 4 -0.6669 0.4481
11 1 5 -0.7948 -0.1553
11 1 6 3.3710 -0.2610
11 1 7 0.4175 0.1056
11 1 8 -3.3277 0.0815
11 1 9 4.0848 -0.5679
11 1 10 0.0465 0.8178
11 1 11 -4.7291 -0.4852
11 1 12 1.4602 -0.0300
11 1 13 -0.7240 0.5104
11 1 14 1.5021 1.0074
11 1 15 7.4195 -0.0102
11 1 16 -2.1448 -0.2544
11 1 17 -5.3287 -0.7992
11 1 18 0.1222 -0.9849
11 2 0 1.6619 -2.7464
11 2 1 1.0273 0.4386
11 2 2 3.2324 -1.0071
11 2 3 -4.7918 -0.3824
11 2 4 -7.5340 1.0938
11 2 5 4.8401 -0.3515
11 2 6 5.1703 1.0781
11 2 7 1.3672 -0.2379
11 2 8 -4.7830 0.0893
11 2 9 -5.0038 -0.7979
11 2 10 3.3869 -0.2865
11 2 11 4.1028 -0.1032
11 2 12 -4.0420 0.3012
11 2 13 0.4844 0.2707
11 2 14 1.9879 0.9177
11 2 15 -0.7269 -1.7733
11 2 16 0.3959 -2.5314
11 2 17 -1.3896 4.0817
11 3 0 1.7491 -1.6093
11 3 1 -1.1773 1.1657
11 3 2 -3.3263 0.7817
11 3 3 -2.5151 -1.2040
11 3 4 -0.0837 1.1680
11 3 5 4.2407 -0.8124
11 3 6 4.9349 0.0193
11 3 7 -6.3233 0.3771
11 3 8 -5.1756 -0.2588
11 3 9 6.6994 -0.0767
11 3 10 -0.1652 -0.0194
11 3 11 -4.6751 -0.3588
11 3 12 2.0828 0.2658
11 3 13 -3.0516 -0.0191
11 3 14 4.1240 0.2521
11 3 15 4.4207 1.2021
11 3 16 -4.0035 -1.1154
11 3 17 -2.8389 -1.0790
11 4 0 1.7528 0.3276
11 4 1 0.3209 -0.1687
11 4 2 -0.0531 -0.4252
11 4 3 -4.8538 -0.0505
11 4 4 -1.8297 0.7661
11 4 5 6.1935 -0.0578
11 4 6 3.9409 0.5609
11 4 7 0.5722 -0.6296
11 4 8 -9.2808 0.1460
11 4 9 -3.5768 -0.7513
11 4 10 7.6853 0.1550
11 4 11 0.3975 0.4668
11 4 12 -1.8065 0.2775
11 4 13 3.5037 0.4763
11 4 14 -1.7727 -0.3026
11 4 15 -0.5092 -1.9016
11 4 16 -0.4970 1.7116
11 4 17 -2.9629 5.1428
11 5 0 -0.0111 -0.0023
11 5 1 -3.7263 0.5613
11 5 2 -3.8786 -1.0353
11 5 3 0.0533 -0.4998
11 5 4 3.7064 0.7473
11 5 5 7.5042 -1.0922
11 5 6 0.0742 0.5246
11 5 7 -11.2100 0.4735
11 5 8 -0.6194 0.0465
11 5 9 8.8135 0.2837
11 5 10 -1.3299 -0.4469
11 5 11 -2.8334 -0.3466
11 5 12 -0.1286 -0.5443
11 5 13 -1.2526 0.2081
11 5 14 3.7549 1.6689
11 5 15 -0.6063 1.0616
11 5 16 -2.5456 -2.0484
11 5 17 -0.0168 1.1454
11 6 0 0.9580 0.6225
11 6 1 -2.5478 -0.2573
11 6 2 -1.0678 -0.5290
11 6 3 0.2524 0.0748
11 6 4 0.8961 0.5939
11 6 5 3.5277 -0.1316
11 6 6 3.3326 0.2391
11 6 7 -3.1069 -0.3661
11 6 8 -10.0774 0.2089
11 6 9 3.1159 -0.4460
11 6 10 7.1837 0.4716
11 6 11 -4.9841 0.6799
11 6 12 4.3847 -0.8598
11 6 13 2.8521 0.1685
11 6 14 -4.0473 -0.3382
11 6 15 -0.2808 0.4482
11 6 16 -0.2267 1.9886
11 7 0 -1.6484 -0.1025
11 7 1 -3.8204 -0.3057
11 7 2 -4.3645 -0.3676
11 7 3 3.1084 -0.3201
11 7 4 7.7917 0.5353
11 7 5 4.2373 -0.4859
11 7 6 -7.8023 0.7417
11 7 7 -9.6883 -0.0745
11 7 8 5.5991 0.1562
11 7 9 7.2190 -0.0716
11 7 10 -2.2993 -1.3623
11 7 11 -1.4421 -0.5442
11 7 12 -0.3432 -0.4298
11 7 13 1.7357 1.3649
11 7 14 0.0451 0.6311
11 7 15 -2.2286 -1.8774
11 7 16 -0.2095 0.2162
11 8 0 -1.6525 0.2728
11 8 1 -3.6648 -0.2960
11 8 2 1.8445 -0.0003
11 8 3 3.1836 0.3102
11 8 4 -0.5868 -0.1051
11 8 5 -1.4514 0.0290
11 8 6 0.5544 -0.2840
11 8 7 -5.1830 0.1034
11 8 8 -4.6943 -0.1536
11 8 9 9.4051 -0.1329
11 8 10 2.0726 0.4375
11 8 11 -6.0775 -0.1139
11 8 12 6.7948 -1.6318
11 8 13 0.1895 0.6097
11 8 14 -4.3311 1.0455
11 8 15 0.2280 -0.0914
11 9 0 -1.1876 -0.6168
11 9 1 -4.4468 0.2225
11 9 2 -4.4467 0.3544
11 9 3 6.8263 0.3790
11 9 4 8.5161 0.2655
11 9 5 -4.1935 0.0799
11 9 6 -10.3097 0.4034
11 9 7 -0.8439 -0.2297
11 9 8 8.6173 0.2684
11 9 9 2.9830 -0.4978
11 9 10 -1.2323 -0.6302
11 9 11 -2.5384 0.9271
11 9 12 0.2808 -0.5323
11 9 13 0.9455 0.6951
11 9 14 -1.5445 -0.8142
11 9 15 -0.5035 -1.3139
11 10 0 -2.5430 -0.1281
11 10 1 -1.6230 -0.1642
11 10 2 5.5438 0.5430
11 10 3 3.8910 -0.6076
11 10 4 -3.9291 -0.2238
11 10 5 -5.2776 -0.0318
11 10 6 -0.0653 -0.0779
11 10 7 -0.0790 0.2009
11 10 8 1.4154 0.2209
11 10 9 6.4615 0.1905
11 10 10 -3.1543 -0.3046
11 10 11 -4.0749 0.2789
11 10 12 3.9501 -0.2826
11 10 13 0.0329 0.2567
11 10 14 -3.6668 0.5176
11 11 0 0.4956 -0.4847
11 11 1 -3.7782 -0.1110
11 11 2 -2.0273 0.4480
11 11 3 9.1117 0.0254
11 11 4 3.2998 -0.5055
11 11 5 -9.2204 0.5501
11 11 6 -4.9737 0.0256
11 11 7 5.7568 -0.3418
11 11 8 6.3742 -0.2754
11 11 9 -0.6498 0.8576
11 11 10 -2.2679 0.5368
11 11 11 -3.3326 -0.1124
11 11 12 0.4664 -0.6625
11 11 13 0.1879 1.5858
11 12 0 -1.6414 -0.6353
11 12 1 0.2966 0.5163
11 12 2 6.2736 -0.8856
11 12 3 1.6287 -0.1789
11 12 4 -6.7002 -0.8150
11 12 5 -4.8184 0.3278
11 12 6 3.6910 -0.7177
11 12 7 2.8446 -0.5714
11 12 8 -0.2574 0.0780
11 12 9 -0.5003 -0.5079
11 12 10 -2.7210 0.0463
11 12 11 -1.3007 1.4429
11 12 12 1.5622 -0.6393
11 13 0 2.2683 -0.8468
11 13 1 -3.4899 0.3870
11 13 2 0.2714 -0.6790
11 13 3 6.6165 -0.9055
11 13 4 -2.1659 0.7047
11 13 5 -8.1419 -0.6631
11 13 6 0.3653 0.6122
11 13 7 5.9167 -0.3658
11 13 8 2.6547 -0.2705
11 13 9 -2.4661 0.6528
11 13 10 -2.5425 -1.0044
11 13 11 -0.2232 -0.5747
11 14 0 -1.0653 1.1372
11 14 1 0.7593 0.1429
11 14 2 2.7928 1.0584
11 14 3 0.3723 0.0462
11 14 4 -5.6115 0.4577
11 14 5 -0.7008 2.4562
11 14 6 4.5857 -2.8704
11 14 7 0.8087 -1.1515
11 14 8 -2.8344 0.0178
11 14 9 -1.3515 -0.2549
11 15 0 1.3189 -0.9036
11 15 1 -2.8353 2.2998
11 15 2 1.6453 -1.7865
11 15 3 2.8935 1.5128
11 15 4 -2.3117 0.1004
11 15 5 -3.9233 -0.7425
11 15 6 2.2887 2.4549
11 15 7 2.7327 -1.0007
11 16 0 -0.1640 1.8584
11 16 1 0.5309 0.3619
11 16 2 1.5625 2.3956
11 16 3 0.8664 -0.7444
11 16 4 -2.6062 3.3547
12 0 0 -1.9268 9.6352
12 0 2 4.7874 0.3398
12 0 4 -10.2139 -1.7043
12 0 6 5.7862 -0.5696
12 0 8 0.1146 0.2578
12 0 10 -0.7919 0.3726
12 0 12 -1.0084 -0.2449
12 0 14 3.6809 0.2275
12 0 16 -0.1276 -0.5344
12 1 0 1.8680 1.2458
12 1 1 5.8043 0.0439
12 1 2 -0.5431 -1.0172
12 1 3 -3.5384 -0.8522
12 1 4 -0.8312 0.2532
12 1 5 -2.7732 -0.7423
12 1 6 3.1013 0.1929
12 1 7 8.8984 0.6217
12 1 8 -3.3445 -0.0885
12 1 9 -8.2506 0.9153
12 1 10 1.7891 0.9490
12 1 11 0.9892 0.0153
12 1 12 1.1012 -0.5882
12 1 13 3.0361 0.2775
12 1 14 -0.0182 -2.8121
12 1 15 -2.0767 -0.1826
12 1 16 -1.3294 3.5030
12 2 0 0.0635 5.9714
12 2 1 4.6583 -1.3695
12 2 2 2.2285 0.0066
12 2 3 -5.8265 -0.4769
12 2 4 -7.4790 -1.1781
12 2 5 7.1390 0.6099
12 2 6 4.6880 -0.5088
12 2 7 -3.5313 0.6807
12 2 8 -1.8426 -0.2683
12 2 9 -0.7470 -0.5852
12 2 10 1.0087 0.1574
12 2 11 -0.4860 -0.7510
12 2 12 -2.6008 -0.2757
12 2 13 4.0126 1.8881
12 2 14 1.3341 0.0331
12 2 15 -1.9882 -2.0924
12 2 16 0.3705 -1.3689
12 3 0 3.3071 2.2597
12 3 1 4.4745 -0.1811
12 3 2 -2.5513 -0.8447
12 3 3 -3.3752 0.6242
12 3 4 -0.7593 -0.6812
12 3 5 -0.6200 -0.5220
12 3 6 5.7497 -0.1535
12 3 7 2.5466 0.0416
12 3 8 -5.5644 0.3542
12 3 9 -5.0646 1.0490
12 3 10 2.5264 0.1451
12 3 11 0.5959 0.3818
12 3 12 2.4971 -0.7862
12 3 13 2.2112 -0.4177
12 3 14 0.1783 -2.4353
12 3 15 -4.4425 2.7330
12 3 16 -1.7378 4.4235
12 4 0 2.5211 0.4296
12 4 1 3.1742 -0.6839
12 4 2 -3.8834 0.2214
12 4 3 -7.2876 -0.8054
12 4 4 0.4306 -0.1712
12 4 5 10.7333 0.5125
12 4 6 1.8314 -0.0509
12 4 7 -7.0166 0.8157
12 4 8 -3.2780 -1.0540
12 4 9 2.2075 -0.6530
12 4 10 3.3216 -0.3876
12 4 11 -2.4907 -0.5036
12 4 12 -2.2920 1.7813
12 4 13 4.3366 1.7666
12 4 14 -2.4718 -1.3494
12 4 15 -1.8122 -2.7519
12 5 0 1.2914 0.3473
12 5 1 2.2788 -0.0398
12 5 2 -3.1867 0.7112
12 5 3 -1.7452 0.7078
12 5 4 2.4232 -1.4791
12 5 5 0.8997 -0.2252
12 5 6 3.2341 -0.8434
12 5 7 -1.0589 0.8435
12 5 8 -4.0704 0.8265
12 5 9 -2.1771 1.0330
12 5 10 1.3391 0.2176
12 5 11 1.4924 -0.7362
12 5 12 0.4603 -1.4755
12 5 13 2.4343 0.0137
12 5 14 -0.1071 1.2275
12 5 15 -3.9582 3.4724
12 6 0 1.4787 -0.9894
12 6 1 -0.7191 0.4247
12 6 2 -5.4871 0.1015
12 6 3 -3.6674 -0.5574
12 6 4 7.2691 0.0050
12 6 5 9.1612 0.3287
12 6 6 -3.4415 -0.0115
12 6 7 -9.1137 -0.1879
12 6 8 -1.1201 -1.1768
12 6 9 4.7077 -0.2705
12 6 10 2.9376 0.0796
12 6 11 -2.8070 0.8752
12 6 12 1.3543 1.0986
12 6 13 0.5074 -0.0193
12 6 14 -2.9613 -1.8635
12 6 15 -0.5689 -1.1454
12 7 0 0.4507 0.1681
12 7 1 1.9485 0.1588
12 7 2 -3.4832 0.4427
12 7 3 0.8711 -0.6766
12 7 4 4.9891 -0.9318
12 7 5 -1.1967 -0.1417
12 7 6 -2.4736 0.1626
12 7 7 -1.4344 1.2083
12 7 8 -1.4360 0.2993
12 7 9 0.0774 1.0051
12 7 10 1.6140 -1.2679
12 7 11 0.4249 -2.0925
12 7 12 -1.7923 0.3422
12 7 13 3.7386 0.7193
12 7 14 -1.2556 1.7879
12 8 0 -0.5751 -0.1461
12 8 1 -0.5361 0.3247
12 8 2 -3.3267 0.0445
12 8 3 -2.4457 0.9394
12 8 4 8.8954 -0.1605
12 8 5 4.7690 0.2319
12 8 6 -10.2787 -0.8304
12 8 7 -7.0758 -0.1575
12 8 8 5.3283 -0.4393
12 8 9 5.1413 0.5254
12 8 10 -0.6612 0.7026
12 8 11 0.0558 -0.3883
12 8 12 2.1127 0.0196
12 8 13 -2.2317 -0.5399
12 9 0 1.9735 0.4620
12 9 1 0.0280 0.2432
12 9 2 -2.2042 -1.2135
12 9 3 4.3489 -0.0396
12 9 4 1.7705 -0.0469
12 9 5 -5.6016 0.1343
12 9 6 -2.7835 0.9782
12 9 7 1.5742 0.4168
12 9 8 1.4960 -0.1603
12 9 9 0.9563 0.4088
12 9 10 1.0369 -0.8907
12 9 11 -2.4708 -0.2733
12 9 12 -0.8160 0.5775
12 9 13 2.5664 -0.6957
12 10 0 -0.0275 -0.5358
12 10 1 2.0091 0.4156
12 10 2 -2.8075 0.3745
12 10 3 -3.2190 0.0503
12 10 4 8.1001 0.0908
12 10 5 0.5556 -0.2291
12 10 6 -11.5125 -0.1616
12 10 7 0.4573 0.2193
12 10 8 9.3701 0.6805
12 10 9 0.5531 0.6569
12 10 10 -4.4224 -0.1649
12 10 11 2.5493 -0.8032
12 10 12 0.2117 1.0530
12 11 0 1.3365 -0.0207
12 11 1 -0.8556 -0.3458
12 11 2 2.1629 -0.4877
12 11 3 3.8149 -0.1723
12 11 4 -5.2219 0.5216
12 11 5 -3.6724 -0.1541
12 11 6 2.7067 -0.9039
12 11 7 1.9644 -0.4389
12 11 8 0.1861 -0.3018
12 11 9 0.3224 1.3345
12 11 10 -1.6801 0.9391
12 11 11 -2.7895 -0.8241
12 12 0 1.6016 -0.5654
12 12 1 4.1060 0.5813
12 12 2 -4.5950 -1.3013
12 12 3 -3.8450 -0.4347
12 12 4 6.5347 -0.9314
12 12 5 -1.2030 0.3389
12 12 6 -6.3282 -0.2196
12 12 7 3.9725 0.2400
12 12 8 4.2712 0.9313
12 12 9 -3.3725 -1.1618
12 12 10 -2.3803 -0.0759
12 13 0 -0.0444 0.2642
12 13 1 0.3488 0.1603
12 13 2 3.7255 0.2952
12 13 3 -1.7604 0.0799
12 13 4 -5.4136 2.5538
12 13 5 1.9591 -2.7906
12 13 6 3.5027 -1.6732
12 13 7 -0.8146 -0.4691
12 13 8 -1.2820 0.3657
12 14 0 2.2612 1.9047
12 14 1 3.2936 -1.3144
12 14 2 -6.0376 1.1225
12 14 3 -1.1237 -0.0669
12 14 4 4.7386 -1.6031
12 14 5 -0.4293 1.1661
12 14 6 -2.5501 -1.1642
12 15 0 -0.6195 0.1303
12 15 1 1.6595 2.0775
12 15 2 1.9535 -0.3697
12 15 3 -3.4506 3.4531
13 0 0 0.4866 -9.0575
13 0 2 -2.4547 -0.0231
13 0 4 1.3992 0.9729
13 0 6 0.2737 -0.3383
13 0 8 2.9333 -0.1996
13 0 10 -0.5108 0.1450
13 0 12 -2.8182 -0.0141
13 0 14 2.6432 0.3944
13 1 0 -0.8939 -2.1132
13 1 1 -5.2185 0.3118
13 1 2 1.5232 0.3090
13 1 3 2.8677 2.0733
13 1 4 0.3449 0.5485
13 1 5 -2.1232 0.6526
13 1 6 1.1774 -0.3406
13 1 7 0.9570 -1.3646
13 1 8 -1.4792 -1.6899
13 1 9 -0.6909 -0.0457
13 1 10 -0.7910 0.0020
13 1 11 0.5335 -0.0639
13 1 12 1.5695 2.3125
13 1 13 -1.2395 0.1465
13 1 14 -0.3071 -2.7825
13 2 0 1.7601 -5.5668
13 2 1 -0.6616 2.2062
13 2 2 -2.0738 -0.3113
13 2 3 1.3024 0.2191
13 2 4 0.6758 -0.1865
13 2 5 -1.9082 -0.6475
13 2 6 0.0769 0.5189
13 2 7 2.5729 0.4912
13 2 8 -0.3478 0.5909
13 2 9 -2.5577 1.1714
13 2 10 1.2288 -0.4522
13 2 11 1.4006 -1.7367
13 2 12 -3.6915 -1.7606
13 2 13 2.5889 1.7831
13 2 14 1.2101 4.2506
13 3 0 -1.7707 -2.6477
13 3 1 -4.0454 -0.1790
13 3 2 1.4502 0.8114
13 3 3 0.3430 1.0805
13 3 4 1.6523 1.2632
13 3 5 0.5651 0.4148
13 3 6 0.9985 -0.5371
13 3 7 -2.8826 -1.7388
13 3 8 -0.7714 -1.3034
13 3 9 0.2836 0.3726
13 3 10 -2.2984 -0.5495
13 3 11 1.8488 1.6240
13 3 12 3.1776 2.0853
13 3 13 -4.3399 -2.6663
13 3 14 -0.4380 -2.9062
13 4 0 3.0025 -0.9140
13 4 1 -2.8522 0.2698
13 4 2 -2.6079 0.0554
13 4 3 2.5636 0.5896
13 4 4 1.0217 -0.2293
13 4 5 -1.6618 0.3458
13 4 6 0.7382 0.7732
13 4 7 2.0234 0.1614
13 4 8 -4.2458 0.5189
13 4 9 -0.2851 -0.5502
13 4 10 2.4738 -1.2137
13 4 11 -2.2062 -1.7988
13 4 12 -2.3518 1.2686
13 4 13 4.5182 3.6222
13 4 14 -0.8833 2.8605
13 5 0 -3.2042 -0.7726
13 5 1 -4.2737 0.1174
13 5 2 0.4784 0.2413
13 5 3 -0.5033 0.8267
13 5 4 3.6506 -0.1395
13 5 5 2.9606 -0.1553
13 5 6 -2.2680 -0.6826
13 5 7 -3.2527 -1.1701
13 5 8 0.6459 -0.4173
13 5 9 -0.8225 0.5971
13 5 10 -1.4239 1.3289
13 5 11 5.0017 1.3046
13 5 12 0.6876 -1.7940
13 5 13 -4.3393 -2.9622
13 6 0 -0.1287 0.0992
13 6 1 -6.7820 -0.8505
13 6 2 0.0564 -0.4537
13 6 3 5.6629 0.1155
13 6 4 0.6607 0.6333
13 6 5 -0.2577 0.8528
13 6 6 0.8355 0.5786
13 6 7 -2.5916 -0.5037
13 6 8 -3.7609 -0.3900
13 6 9 2.0467 -1.5227
13 6 10 1.4513 -0.2895
13 6 11 -4.0597 0.4354
13 6 12 1.2460 1.9176
13 6 13 2.5844 1.7476
13 7 0 -4.7367 0.5365
13 7 1 -2.7641 0.3058
13 7 2 0.9786 0.0601
13 7 3 1.7825 -0.1832
13 7 4 3.6945 -0.1095
13 7 5 -0.1728 -0.4495
13 7 6 -5.3023 -0.2052
13 7 7 -1.9147 -0.0611
13 7 8 0.2323 0.6771
13 7 9 -0.3702 0.2847
13 7 10 1.5076 0.3672
13 7 11 4.7883 -1.6407
13 7 12 -1.5601 -1.8273
13 8 0 -4.7372 -0.3000
13 8 1 -6.2826 -0.3847
13 8 2 5.1138 -0.2962
13 8 3 5.3951 0.2168
13 8 4 -2.4907 1.0683
13 8 5 -0.6726 0.3206
13 8 6 -1.1183 -0.4275
13 8 7 -4.0719 -0.2769
13 8 8 -0.3151 -0.6650
13 8 9 3.5480 -0.6959
13 8 10 1.0867 1.6180
13 8 11 -1.9120 0.8033
13 9 0 -3.2078 0.4428
13 9 1 -1.6658 -0.5570
13 9 2 1.3799 -0.1772
13 9 3 4.8781 0.2625
13 9 4 -0.6148 0.6638
13 9 5 -5.7887 0.2931
13 9 6 -2.1048 0.4526
13 9 7 1.2683 0.8850
13 9 8 0.5139 0.8407
13 9 9 0.4670 -1.3743
13 9 10 2.2315 -0.8773
13 10 0 -5.4730 -0.3691
13 10 1 -2.1657 0.4498
13 10 2 7.2862 1.1945
13 10 3 2.4568 -0.6464
13 10 4 -4.9882 0.2426
13 10 5 -2.8090 -1.1292
13 10 6 0.1380 -0.3015
13 10 7 0.2222 -0.4625
13 10 8 1.1721 0.1396
13 10 9 2.3441 1.0715
13 11 0 -1.6040 0.6160
13 11 1 -0.8727 -1.8658
13 11 2 2.3899 0.2633
13 11 3 3.2078 -0.3193
13 11 4 -5.7669 0.1056
13 11 5 -3.7155 0.7024
13 11 6 3.7132 -0.3037
13 11 7 2.0266 0.9355
13 11 8 -1.1058 -0.0398
13 12 0 -3.5479 0.7431
13 12 1 1.2798 1.5695
13 12 2 5.4115 -1.6356
13 12 3 -0.5010 -0.1490
13 12 4 -4.9344 -0.5592
13 12 5 -1.8698 -0.8158
13 12 6 3.0218 -1.0012
13 12 7 1.3541 -0.7411
13 13 0 -0.5370 0.8907
13 13 1 0.1707 -0.9706
13 13 2 2.1994 0.3735
13 13 3 -1.7380 -1.3551
13 13 4 -3.4862 0.9012
13 14 0 -0.5313 3.3799
13 14 1 1.5967 -0.6644
14 0 0 0.4934 3.0885
14 0 2 -1.4579 1.1232
14 0 4 6.4729 -0.0204
14 0 6 -5.0480 -0.2313
14 0 8 4.3932 -0.0608
14 0 10 -3.8745 -0.1259
14 0 12 1.1996 0.5837
14 1 0 0.2389 0.2637
14 1 1 0.7954 -0.8484
14 1 2 1.7723 -0.5677
14 1 3 -2.6548 -1.5682
14 1 4 -0.9436 -0.2645
14 1 5 4.6434 0.0982
14 1 6 0.0029 1.6726
14 1 7 -3.1517 -0.2024
14 1 8 -1.0601 0.7387
14 1 9 4.6213 -0.9974
14 1 10 -0.0614 -1.2280
14 1 11 -3.5283 0.8096
14 1 12 1.0820 2.7255
14 2 0 2.2089 2.3520
14 2 1 2.8806 -0.3742
14 2 2 -2.1299 0.5930
14 2 3 1.5171 -0.5314
14 2 4 3.7085 -0.5580
14 2 5 -2.0415 -0.3909
14 2 6 -4.3040 -0.1678
14 2 7 2.8522 -0.6806
14 2 8 2.9961 0.3302
14 2 9 -3.0989 1.3723
14 2 10 -3.0754 0.0119
14 2 11 1.3804 -3.2246
14 2 12 0.2502 -0.3207
14 3 0 0.6973 1.2640
14 3 1 5.0755 -0.7185
14 3 2 0.6367 0.0339
14 3 3 -5.8451 -0.3831
14 3 4 0.6943 -0.0373
14 3 5 4.9058 0.2048
14 3 6 -1.8008 1.3763
14 3 7 -5.4692 -0.3296
14 3 8 0.5350 -0.2958
14 3 9 3.1515 -2.2501
14 3 10 -1.3083 -0.5235
14 3 11 -2.4600 4.0354
14 3 12 2.4693 2.3334
14 4 0 5.7695 1.4209
14 4 1 1.9796 0.4254
14 4 2 -5.5823 -0.5314
14 4 3 0.2585 -0.5493
14 4 4 1.6838 0.1363
14 4 5 -1.3790 -0.9243
14 4 6 -1.8139 0.0143
14 4 7 3.7932 0.4494
14 4 8 0.2884 1.6042
14 4 9 -3.6583 0.2692
14 4 10 -1.1988 -2.6455
14 4 11 1.9710 -2.8864
14 5 0 1.0758 0.1629
14 5 1 4.8711 -0.2604
14 5 2 -3.7773 -0.4694
14 5 3 -4.1825 0.0666
14 5 4 5.3220 0.6566
14 5 5 3.4685 0.2365
14 5 6 -4.7684 -0.3823
14 5 7 -3.3013 -0.9288
14 5 8 2.4670 -0.5669
14 5 9 -0.0661 -0.3905
14 5 10 -2.1258 2.2706
14 5 11 0.3346 3.0424
14 6 0 5.1726 0.7450
14 6 1 -2.8717 0.4536
14 6 2 -5.2449 0.1077
14 6 3 2.7538 -0.2963
14 6 4 1.5587 -0.0807
14 6 5 -1.6012 -0.9843
14 6 6 0.0327 0.8250
14 6 7 0.2372 0.8691
14 6 8 -1.3758 0.6156
14 6 9 -2.2412 -2.2830
14 6 10 0.3286 -2.4890
14 7 0 2.6563 -0.0975
14 7 1 3.4548 -0.3383
14 7 2 -5.4946 -0.2948
14 7 3 -1.0277 -0.5554
14 7 4 6.5469 -0.0076
14 7 5 -0.5910 -0.7303
14 7 6 -5.7455 -0.5450
14 7 7 0.1501 -0.3920
14 7 8 1.6026 1.1612
14 7 9 -0.5378 2.0480
14 8 0 0.5865 0.0602
14 8 1 -3.7361 0.3854
14 8 2 -0.5333 0.5786
14 8 3 3.1797 0.2006
14 8 4 -0.0074 0.2724
14 8 5 -1.3739 0.6280
14 8 6 -1.0432 0.6084
14 8 7 -2.0302 0.9318
14 8 8 -0.2506 -0.9038
14 8 9 -0.0524 -2.0358
14 9 0 4.3132 0.4711
14 9 1 2.2680 0.3298
14 9 2 -5.4125 -0.0557
14 9 3 0.2508 -0.6736
14 9 4 4.6155 -2.0825
14 9 5 -3.6022 0.6999
14 9 6 -3.7425 1.2942
14 9 7 2.1918 -0.2089
14 9 8 1.6823 1.5205
14 10 0 -1.1895 0.3717
14 10 1 -1.7619 1.8200
14 10 2 1.3200 -0.5751
14 10 3 -0.2247 -1.0640
14 10 4 0.0380 0.7544
14 10 5 -0.1993 0.1912
14 10 6 -1.1421 1.2638
14 11 0 2.3990 0.5151
14 11 1 -0.0932 0.3498
14 11 2 -2.9009 -0.0378
14 11 3 1.5519 -2.1808
14 11 4 1.6931 -1.8246
14 12 0 -0.8489 1.2856
14 12 1 -0.0150 2.5219
15 0 0 -6.2847 3.6826
15 0 2 3.3541 -0.4933
15 0 4 -0.3495 -0.1232
15 0 6 1.5644 -0.0094
15 0 8 -0.7911 -1.4241
15 1 0 -3.2000 0.9642
15 1 1 -5.6265 0.4845
15 1 2 3.1634 -0.0175
15 1 3 6.6242 1.3203
15 1 4 -1.6534 0.1394
15 1 5 -3.1263 -0.7427
15 1 6 0.8866 -0.8056
15 1 7 3.9718 0.4599
15 1 8 -1.1328 -0.2115
15 1 9 -2.5966 -0.9946
15 2 0 -4.8068 1.7743
15 2 1 4.8870 -0.8338
15 2 2 4.0700 -1.3747
15 2 3 -1.0073 -0.2055
15 2 4 -2.7112 -1.0588
15 2 5 -0.8096 -0.2494
15 2 6 1.5843 -0.5079
15 2 7 -1.6075 0.7551
15 2 8 -1.8222 0.8848
15 2 9 -0.0572 1.9413
15 3 0 -6.1164 0.6923
15 3 1 -2.2530 0.2445
15 3 2 5.3143 0.2658
15 3 3 0.2913 0.6010
15 3 4 -2.3924 0.6702
15 3 5 -0.3633 0.6145
15 3 6 0.2289 1.1095
15 3 7 -0.9293 -0.4697
15 3 8 0.6248 -3.3463
15 3 9 -0.0217 -0.1857
15 4 0 -1.6162 -0.9014
15 4 1 5.2660 -1.1039
15 4 2 1.8554 -0.4799
15 4 3 -2.4996 -0.6843
15 4 4 -3.2182 -1.1059
15 4 5 0.6184 -0.1462
15 4 6 1.8156 -0.1230
15 4 7 -1.7526 3.1129
15 4 8 -2.5212 1.4292
15 5 0 -4.4461 0.7793
15 5 1 -0.0339 0.3557
15 5 2 3.0097 0.8727
15 5 3 -2.3708 1.2024
15 5 4 -0.1423 0.8685
15 5 5 0.5832 1.6661
15 5 6 -2.8100 -1.0027
15 5 7 -1.0494 -2.8444
15 5 8 2.3662 -2.0501
15 6 0 -0.2486 -0.6181
15 6 1 1.1795 -1.1638
15 6 2 -0.0848 -0.9472
15 6 3 -0.3640 -1.4144
15 6 4 -2.2527 -1.4580
15 6 5 -0.3927 0.3893
15 6 6 2.5412 2.1485
15 6 7 -1.2079 2.6184
15 7 0 -2.6425 0.2207
15 7 1 0.0950 0.3421
15 7 2 1.6542 1.0554
15 7 3 -1.1411 1.8482
15 7 4 0.6300 1.1197
15 7 5 -0.6705 -0.7085
15 7 6 -2.7037 -2.2854
15 8 0 -0.7478 -0.9420
15 8 1 -0.0766 -1.3641
15 8 2 1.2580 -0.1746
15 8 3 0.2586 0.0280
15 8 4 -3.9996 -0.7512
15 8 5 -0.4256 1.7345
15 9 0 -1.7290 -0.4747
15 9 1 -0.5257 0.6462
15 9 2 0.3351 0.0549
15 9 3 -0.5063 1.9841
15 10 0 -0.0884 -2.5019
16 0 0 -6.7344 -2.8719
16 0 2 4.2897 1.1141
16 0 4 2.9151 2.7393
16 1 0 -1.0771 -0.9949
16 1 1 -2.7380 0.8726
16 1 2 3.3347 -1.9916
16 1 3 3.0940 0.3448
16 1 4 -2.5813 -3.0080
16 1 5 0.0257 -0.4493
16 2 0 -2.7799 -2.3345
16 2 1 1.2816 1.9538
16 2 2 2.7623 1.2455
16 2 3 1.6428 2.1302
16 2 4 -0.2371 2.0358
16 2 5 -3.8379 -0.5833
16 3 0 -1.3875 -0.4146
16 3 1 1.3526 -0.5006
16 3 2 4.6431 -0.7201
16 3 3 -1.0248 -0.7219
16 3 4 -3.8711 -2.2264
16 3 5 0.0934 0.2432
16 4 0 3.1524 -0.1336
16 4 1 1.4689 1.6680
16 4 2 -0.7282 0.8654
16 4 3 0.1047 1.9201
16 4 4 -2.4754 -0.0531
16 5 0 0.3107 -1.1393
16 5 1 1.8242 -0.8484
16 5 2 0.1847 -0.9316
16 5 3 -2.0267 -0.3328
16 6 0 3.8281 -0.0759
16 6 1 0.1091 -0.0130
16 6 2 -2.0809 -0.0627
0 0 0 0.0 0.0
;
_shelx_fab_checksum              54864
_olex2_submission_special_instructions 'No special instructions were received'
_oxdiff_exptl_absorpt_empirical_details 
;
Empirical correction (ABSPACK) includes:
- Absorption correction using spherical harmonics
- Frame scaling
;
####################################################################### 
# 
# This file contains crystal structure data downloaded from the 
# Cambridge Structural Database (CSD) hosted by the Cambridge 
# Crystallographic Data Centre (CCDC).
# 
# Full information about CCDC data access policies and citation 
# guidelines are available at http://www.ccdc.cam.ac.uk/access/V1 
# 
# Audit and citation data items may have been added by the CCDC. 
# Please retain this information to preserve the provenance of 
# this file and to allow appropriate attribution of the data. 
# 
#######################################################################

data_3
_database_code_depnum_ccdc_archive 'CCDC 2428094'
loop_
_audit_author_name
_audit_author_address
'Jian Xu'
;Technical University of Berlin
Germany
;
_audit_update_record             
;
2025-03-01 deposited with the CCDC.	2025-05-19 downloaded from the CCDC.
;
_audit_creation_date             2024-10-08
_audit_creation_method           
;
Olex2 1.5-alpha
(compiled 2024.02.16 svn.r378c4104 for OlexSys, GUI svn.r6928)
;
_shelx_SHELXL_version_number     2014/7
_chemical_name_common            ?
_chemical_name_systematic        ?
_chemical_formula_moiety         'C80 H144 B20 Bi2 K2 N8 O4 Si4, 2(C4 H8 O)'
_chemical_formula_sum            'C88 H160 B20 Bi2 K2 N8 O6 Si4'
_chemical_formula_weight         2250.95
_chemical_melting_point          ?
loop_
_atom_type_symbol
_atom_type_description
_atom_type_scat_dispersion_real
_atom_type_scat_dispersion_imag
_atom_type_scat_source
C C 0.0181 0.0091 'International Tables Vol C Tables 4.2.6.8 and 6.1.1.4'
H H 0.0000 0.0000 'International Tables Vol C Tables 4.2.6.8 and 6.1.1.4'
B B 0.0090 0.0039 'International Tables Vol C Tables 4.2.6.8 and 6.1.1.4'
Bi Bi -4.0111 8.9310 'International Tables Vol C Tables 4.2.6.8 and 6.1.1.4'
K K 0.3868 1.0657 'International Tables Vol C Tables 4.2.6.8 and 6.1.1.4'
N N 0.0311 0.0180 'International Tables Vol C Tables 4.2.6.8 and 6.1.1.4'
O O 0.0492 0.0322 'International Tables Vol C Tables 4.2.6.8 and 6.1.1.4'
Si Si 0.2541 0.3302 'International Tables Vol C Tables 4.2.6.8 and 6.1.1.4'

_shelx_space_group_comment       
;
The symmetry employed for this shelxl refinement is uniquely defined
by the following loop, which should always be used as a source of
symmetry information in preference to the above space-group names.
They are only intended as comments.
;
_space_group_crystal_system      triclinic
_space_group_IT_number           2
_space_group_name_H-M_alt        'P -1'
_space_group_name_Hall           '-P 1'
loop_
_space_group_symop_operation_xyz
'x, y, z'
'-x, -y, -z'

_cell_length_a                   10.0567(4)
_cell_length_b                   14.8404(6)
_cell_length_c                   19.9981(8)
_cell_angle_alpha                70.800(4)
_cell_angle_beta                 86.199(3)
_cell_angle_gamma                84.365(3)
_cell_volume                     2803.2(2)
_cell_formula_units_Z            1
_cell_measurement_reflns_used    8997
_cell_measurement_temperature    111.5(6)
_cell_measurement_theta_max      71.7900
_cell_measurement_theta_min      3.1410
_shelx_estimated_absorpt_T_max   0.864
_shelx_estimated_absorpt_T_min   0.660
_exptl_absorpt_coefficient_mu    7.539
_exptl_absorpt_correction_T_max  1.00000
_exptl_absorpt_correction_T_min  0.85827
_exptl_absorpt_correction_type   multi-scan
_exptl_absorpt_process_details   
;
CrysAlisPro 1.171.40.67a (Rigaku Oxford Diffraction, 2019)
Empirical absorption correction using spherical harmonics,
 implemented in SCALE3 ABSPACK scaling algorithm.
;
_exptl_absorpt_special_details   ?
_exptl_crystal_colour            orange
_exptl_crystal_colour_primary    orange
_exptl_crystal_density_diffrn    1.333
_exptl_crystal_density_meas      ?
_exptl_crystal_density_method    ?
_exptl_crystal_description       needle
_exptl_crystal_F_000             1152
_exptl_crystal_size_max          0.06
_exptl_crystal_size_mid          0.03
_exptl_crystal_size_min          0.02
_exptl_transmission_factor_max   ?
_exptl_transmission_factor_min   ?
_diffrn_reflns_av_R_equivalents  0.0667
_diffrn_reflns_av_unetI/netI     0.0653
_diffrn_reflns_Laue_measured_fraction_full 0.998
_diffrn_reflns_Laue_measured_fraction_max 0.966
_diffrn_reflns_limit_h_max       12
_diffrn_reflns_limit_h_min       -9
_diffrn_reflns_limit_k_max       16
_diffrn_reflns_limit_k_min       -18
_diffrn_reflns_limit_l_max       24
_diffrn_reflns_limit_l_min       -24
_diffrn_reflns_number            21148
_diffrn_reflns_point_group_measured_fraction_full 0.998
_diffrn_reflns_point_group_measured_fraction_max 0.966
_diffrn_reflns_theta_full        67.684
_diffrn_reflns_theta_max         72.691
_diffrn_reflns_theta_min         3.164
_diffrn_ambient_temperature      111.5(6)
_diffrn_detector_area_resol_mean 10.5435
_diffrn_detector_type            Atlas
_diffrn_measured_fraction_theta_full 0.998
_diffrn_measured_fraction_theta_max 0.966
_diffrn_measurement_details      
;
List of Runs (angles in degrees, time in seconds):

  # Type    Start    End  Width  t~exp~   \w     \q     \k     \f   Frames
#--------------------------------------------------------------------------
  1  \w     19.00 106.00   1.00    7.00    --   41.50  38.00-150.00   87
  2  \w    -26.00  69.00   1.00    7.00    --   41.50 -57.00 -60.00   95
  3  \w      8.00  94.00   1.00    7.00    --   41.50-125.00 -60.00   86
  4  \w    -30.00  66.00   1.00    7.00    --   41.50 -38.00  30.00   96
  5  \w     70.00 129.00   1.00    6.00    --  103.63 -61.00  30.00   59
  6  \w     77.00 118.00   1.00    6.00    --  103.63  61.00-180.00   41
  7  \w     32.00  63.00   1.00    6.00    --  103.63 -77.00-180.00   31
  8  \w     32.00 123.00   1.00    6.00    --  103.63 -45.00-180.00   91
  9  \w     28.00 104.00   1.00    6.00    --  103.63-111.00   0.00   76
 10  \w     61.00 109.00   1.00    6.00    --  103.63-111.00-120.00   48
 11  \w     36.00  62.00   1.00    6.00    --  103.63-111.00 150.00   26
 12  \w     74.00 109.00   1.00    6.00    --  103.63-111.00 150.00   35
 13  \w     76.00 158.00   1.00    6.00    --  103.63  61.00   0.00   82
 14  \w    132.00 157.00   1.00    6.00    --  103.63  61.00-180.00   25
 15  \w    103.00 133.00   1.00    6.00    --  103.63 -77.00-180.00   30
 16  \w     15.00 158.00   1.00    6.00    --  103.63   0.00-180.00  143
 17  \w     52.00 121.00   1.00    6.00    --  103.63 -45.00 -30.00   69
 18  \w     42.00 109.00   1.00    6.00    --  103.63-111.00  60.00   67
;
_diffrn_measurement_device       'four-circle diffractometer'
_diffrn_measurement_device_type  'SuperNova, Single source at offset/far, Atlas'
_diffrn_measurement_method       '\w scans'
_diffrn_radiation_type           CuK\a
_diffrn_radiation_wavelength     1.54184
_diffrn_source                   ?
_reflns_Friedel_coverage         0.000
_reflns_Friedel_fraction_full    .
_reflns_Friedel_fraction_max     .
_reflns_number_gt                9482
_reflns_number_total             10794
_reflns_special_details          
;
 Reflections were merged by SHELXL according to the crystal
 class for the calculation of statistics and refinement.
 
 _reflns_Friedel_fraction is defined as the number of unique
 Friedel pairs measured divided by the number that would be
 possible theoretically, ignoring centric projections and
 systematic absences.
;
_reflns_threshold_expression     'I > 2\s(I)'
_computing_cell_refinement       'CrysAlisPro 1.171.40.67a (Rigaku OD, 2019)'
_computing_data_collection       'CrysAlisPro 1.171.40.67a (Rigaku OD, 2019)'
_computing_data_reduction        'CrysAlisPro 1.171.40.67a (Rigaku OD, 2019)'
_computing_molecular_graphics    'Olex2 1.5-alpha (Dolomanov et al., 2009)'
_computing_publication_material  'Olex2 1.5-alpha (Dolomanov et al., 2009)'
_computing_structure_refinement  'SHELXL 2014/7 (Sheldrick, 2015)'
_computing_structure_solution    'SHELXT 2014/5 (Sheldrick, 2014)'
_refine_diff_density_max         1.752
_refine_diff_density_min         -2.348
_refine_diff_density_rms         0.133
_refine_ls_extinction_coef       .
_refine_ls_extinction_method     none
_refine_ls_goodness_of_fit_ref   1.034
_refine_ls_hydrogen_treatment    mixed
_refine_ls_matrix_type           full
_refine_ls_number_parameters     642
_refine_ls_number_reflns         10794
_refine_ls_number_restraints     73
_refine_ls_R_factor_all          0.0526
_refine_ls_R_factor_gt           0.0448
_refine_ls_restrained_S_all      1.038
_refine_ls_shift/su_max          0.002
_refine_ls_shift/su_mean         0.000
_refine_ls_structure_factor_coef Fsqd
_refine_ls_weighting_details     
'w=1/[\s^2^(Fo^2^)+(0.0666P)^2^+2.2903P] where P=(Fo^2^+2Fc^2^)/3'
_refine_ls_weighting_scheme      calc
_refine_ls_wR_factor_gt          0.1134
_refine_ls_wR_factor_ref         0.1207
_refine_special_details          ?
_olex2_refinement_description    
;
1. Restrained distances
 C42-C43 \\sim C42A-C43
 with sigma of 0.02
 K1-C42 \\sim K1-C42A
 with sigma of 0.04
 K1-C41 \\sim K1-C41A
 with sigma of 0.04
 O3-C42 \\sim O3A-C42A
 with sigma of 0.04
 C44-C41 \\sim C44-C41A
 with sigma of 0.04
 C43-C41 \\sim C43-C41A
 with sigma of 0.04
 K1-O3 \\sim K1-O3A
 with sigma of 0.02
 O3-C41 \\sim O3A-C41A
 with sigma of 0.02
 O3-C44 \\sim O3A-C44
 with sigma of 0.02
 C42-C41 \\sim C42A-C41A
 with sigma of 0.02
 C43-C42 \\sim C43-C42A
 with sigma of 0.02
2. Rigid bond restraints
 C41, C42, C43
 with sigma for 1-2 distances of 0.01 and sigma for 1-3 distances of 0.01
 C41A, C42A, C43
 with sigma for 1-2 distances of 0.01 and sigma for 1-3 distances of 0.01
3. Rigid body (RIGU) restrains
 C41, O3, C44, C43, C42
 with sigma for 1-2 distances of 0.001 and sigma for 1-3 distances of 0.002
 C44, C43, C41A, C42A, O3A
 with sigma for 1-2 distances of 0.001 and sigma for 1-3 distances of 0.002
4. Others
 Sof(H44C)=Sof(H44D)=Sof(H43C)=Sof(H43D)=Sof(C41A)=Sof(H41C)=Sof(H41D)=
 Sof(O3A)=Sof(C42A)=Sof(H42C)=Sof(H42D)=1-FVAR(1)
 Sof(O3)=Sof(H44A)=Sof(H44B)=Sof(C42)=Sof(H42A)=Sof(H42B)=Sof(H43A)=Sof(H43B)=
 Sof(C41)=Sof(H41A)=Sof(H41B)=FVAR(1)
5.a Secondary CH2 refined with riding coordinates:
 C37(H37A,H37B), C38(H38A,H38B), C40(H40A,H40B), C39(H39A,H39B), C34(H34A,
 H34B), C33(H33A,H33B), C35(H35A,H35B), C36(H36A,H36B), C44(H44A,H44B),
 C44(H44C,H44D), C42(H42A,H42B), C43(H43A,H43B), C43(H43C,H43D), C41(H41A,H41B),
  C41A(H41C,H41D), C42A(H42C,H42D)
5.b Aromatic/amide H refined with riding coordinates:
 C24(H24), C28(H28), C13(H13), C9(H9), C25(H25), C27(H27), C10(H10), C26(H26),
 C12(H12), C11(H11)
5.c Idealised Me refined as rotating group:
 C5(H5A,H5B,H5C), C32(H32A,H32B,H32C), C15(H15A,H15B,H15C), C19(H19A,H19B,
 H19C), C4(H4A,H4B,H4C), C6(H6A,H6B,H6C), C30(H30A,H30B,H30C), C17(H17A,H17B,
 H17C), C20(H20A,H20B,H20C), C16(H16A,H16B,H16C), C21(H21A,H21B,H21C), C31(H31A,
 H31B,H31C)
5.d Boron cage BH refined with riding coordinates:
 B3(H3), B4(H4), B1(H1), B5(H5), B2(H2), B6(H6)
;
_atom_sites_solution_hydrogens   mixed
_atom_sites_solution_primary     dual
_atom_sites_solution_secondary   ?
loop_
_atom_site_label
_atom_site_type_symbol
_atom_site_fract_x
_atom_site_fract_y
_atom_site_fract_z
_atom_site_U_iso_or_equiv
_atom_site_adp_type
_atom_site_occupancy
_atom_site_site_symmetry_order
_atom_site_calc_flag
_atom_site_refinement_flags_posn
_atom_site_refinement_flags_adp
_atom_site_refinement_flags_occupancy
_atom_site_disorder_assembly
_atom_site_disorder_group
Bi1 Bi 0.76135(2) 0.50358(2) 0.34362(2) 0.02836(8) Uani 1 1 d . . . . .
K1 K 0.30672(11) 1.02054(8) 0.05784(6) 0.0335(2) Uani 1 1 d D . . . .
Si1 Si 0.74831(12) 0.68530(9) 0.33323(6) 0.0221(2) Uani 1 1 d . . . . .
Si2 Si 0.65152(12) 0.54857(9) 0.22083(7) 0.0224(3) Uani 1 1 d . . . . .
O2 O 0.1473(4) 0.9084(3) 0.0300(2) 0.0434(10) Uani 1 1 d . . . . .
N3 N 0.7168(4) 0.4755(3) 0.1651(2) 0.0250(8) Uani 1 1 d . . . . .
N2 N 0.6927(4) 0.7117(3) 0.4146(2) 0.0268(8) Uani 1 1 d . . . . .
N1 N 0.8924(4) 0.7185(3) 0.3698(2) 0.0254(8) Uani 1 1 d . . . . .
N4 N 0.5189(4) 0.4745(3) 0.2127(2) 0.0246(8) Uani 1 1 d . . . . .
C23 C 0.5728(5) 0.3618(3) 0.1411(3) 0.0258(10) Uani 1 1 d . . . . .
C24 C 0.6162(6) 0.2655(4) 0.1704(3) 0.0344(12) Uani 1 1 d . . . . .
H24 H 0.6587 0.2430 0.2145 0.041 Uiso 1 1 calc R U . . .
C1 C 0.6866(5) 0.7690(3) 0.2526(3) 0.0255(10) Uani 1 1 d . . . . .
C22 C 0.6020(5) 0.4344(3) 0.1733(2) 0.0238(9) Uani 1 1 d . . . . .
C3 C 1.0389(5) 0.7204(4) 0.3549(3) 0.0317(11) Uani 1 1 d . . . . .
C8 C 0.8621(5) 0.7523(4) 0.4860(3) 0.0283(10) Uani 1 1 d . . . . .
C29 C 0.3853(5) 0.4489(4) 0.2444(3) 0.0296(11) Uani 1 1 d . . . . .
C2 C 0.6195(5) 0.6738(3) 0.1749(3) 0.0273(10) Uani 1 1 d . . . . .
C5 C 1.1084(5) 0.6260(4) 0.3994(3) 0.0368(12) Uani 1 1 d . . . . .
H5A H 1.0926 0.6185 0.4498 0.055 Uiso 1 1 calc R U . . .
H5B H 1.2046 0.6257 0.3880 0.055 Uiso 1 1 calc R U . . .
H5C H 1.0726 0.5730 0.3892 0.055 Uiso 1 1 calc R U . . .
C7 C 0.8170(5) 0.7267(3) 0.4259(3) 0.0248(10) Uani 1 1 d . . . . .
C32 C 0.3361(5) 0.5210(4) 0.2814(3) 0.0348(12) Uani 1 1 d . . . . .
H32A H 0.4015 0.5207 0.3157 0.052 Uiso 1 1 calc R U . . .
H32B H 0.2501 0.5038 0.3061 0.052 Uiso 1 1 calc R U . . .
H32C H 0.3249 0.5850 0.2462 0.052 Uiso 1 1 calc R U . . .
C28 C 0.5072(5) 0.3930(4) 0.0769(3) 0.0325(11) Uani 1 1 d . . . . .
H28 H 0.4734 0.4580 0.0580 0.039 Uiso 1 1 calc R U . . .
C14 C 0.5759(5) 0.6901(4) 0.4658(3) 0.0320(11) Uani 1 1 d . . . . .
C13 C 0.8467(6) 0.8475(4) 0.4838(4) 0.0429(14) Uani 1 1 d . . . . .
H13 H 0.8052 0.8946 0.4447 0.051 Uiso 1 1 calc R U . . .
C15 C 0.6070(6) 0.5943(5) 0.5227(3) 0.0414(14) Uani 1 1 d . . . . .
H15A H 0.5259 0.5746 0.5518 0.062 Uiso 1 1 calc R U . . .
H15B H 0.6765 0.6003 0.5526 0.062 Uiso 1 1 calc R U . . .
H15C H 0.6385 0.5461 0.5002 0.062 Uiso 1 1 calc R U . . .
C9 C 0.9204(5) 0.6835(4) 0.5442(3) 0.0356(12) Uani 1 1 d . . . . .
H9 H 0.9307 0.6182 0.5467 0.043 Uiso 1 1 calc R U . . .
C18 C 0.8472(5) 0.4568(4) 0.1303(3) 0.0308(11) Uani 1 1 d . . . . .
C19 C 0.9266(5) 0.5423(4) 0.1227(3) 0.0380(13) Uani 1 1 d . . . . .
H19A H 0.8794 0.6007 0.0921 0.057 Uiso 1 1 calc R U . . .
H19B H 1.0154 0.5328 0.1016 0.057 Uiso 1 1 calc R U . . .
H19C H 0.9359 0.5483 0.1695 0.057 Uiso 1 1 calc R U . . .
C25 C 0.5966(7) 0.2031(4) 0.1343(3) 0.0441(14) Uani 1 1 d . . . . .
H25 H 0.6248 0.1371 0.1544 0.053 Uiso 1 1 calc R U . . .
C4 C 1.0943(5) 0.8052(4) 0.3695(4) 0.0423(14) Uani 1 1 d . . . . .
H4A H 1.0394 0.8643 0.3463 0.063 Uiso 1 1 calc R U . . .
H4B H 1.1867 0.8114 0.3509 0.063 Uiso 1 1 calc R U . . .
H4C H 1.0919 0.7937 0.4207 0.063 Uiso 1 1 calc R U . . .
C27 C 0.4912(7) 0.3307(4) 0.0410(3) 0.0452(15) Uani 1 1 d . . . . .
H27 H 0.4492 0.3529 -0.0033 0.054 Uiso 1 1 calc R U . . .
C6 C 1.0606(5) 0.7319(5) 0.2765(3) 0.0383(13) Uani 1 1 d . . . . .
H6A H 1.0313 0.6760 0.2676 0.057 Uiso 1 1 calc R U . . .
H6B H 1.1558 0.7373 0.2632 0.057 Uiso 1 1 calc R U . . .
H6C H 1.0087 0.7898 0.2483 0.057 Uiso 1 1 calc R U . . .
C10 C 0.9637(6) 0.7113(6) 0.5989(3) 0.0499(17) Uani 1 1 d . . . . .
H10 H 1.0032 0.6645 0.6389 0.060 Uiso 1 1 calc R U . . .
C30 C 0.3983(6) 0.3485(4) 0.2983(3) 0.0450(14) Uani 1 1 d . . . . .
H30A H 0.4260 0.3020 0.2738 0.067 Uiso 1 1 calc R U . . .
H30B H 0.3119 0.3335 0.3233 0.067 Uiso 1 1 calc R U . . .
H30C H 0.4654 0.3454 0.3326 0.067 Uiso 1 1 calc R U . . .
B3 B 0.7260(6) 0.8692(4) 0.1930(3) 0.0277(11) Uani 1 1 d . . . . .
H3 H 0.8012 0.9144 0.2023 0.033 Uiso 1 1 calc R U . . .
C17 C 0.4596(5) 0.6819(5) 0.4235(3) 0.0403(13) Uani 1 1 d . . . . .
H17A H 0.4848 0.6332 0.4007 0.060 Uiso 1 1 calc R U . . .
H17B H 0.4379 0.7437 0.3872 0.060 Uiso 1 1 calc R U . . .
H17C H 0.3815 0.6635 0.4554 0.060 Uiso 1 1 calc R U . . .
B4 B 0.5636(6) 0.8545(4) 0.2325(3) 0.0285(12) Uani 1 1 d . . . . .
H4 H 0.5190 0.8881 0.2723 0.034 Uiso 1 1 calc R U . . .
B10 B 0.5849(5) 0.9206(4) 0.1420(3) 0.0263(11) Uani 1 1 d . . . . .
C20 C 0.9196(6) 0.3663(4) 0.1797(4) 0.0513(17) Uani 1 1 d . . . . .
H20A H 0.9263 0.3733 0.2263 0.077 Uiso 1 1 calc R U . . .
H20B H 1.0095 0.3566 0.1598 0.077 Uiso 1 1 calc R U . . .
H20C H 0.8694 0.3110 0.1844 0.077 Uiso 1 1 calc R U . . .
C26 C 0.5368(7) 0.2348(5) 0.0696(3) 0.0494(16) Uani 1 1 d . . . . .
H26 H 0.5268 0.1913 0.0448 0.059 Uiso 1 1 calc R U . . .
C12 C 0.8912(7) 0.8740(5) 0.5379(4) 0.0576(18) Uani 1 1 d . . . . .
H12 H 0.8813 0.9393 0.5355 0.069 Uiso 1 1 calc R U . . .
C16 C 0.5393(6) 0.7709(5) 0.4972(4) 0.0480(15) Uani 1 1 d . . . . .
H16A H 0.4511 0.7627 0.5213 0.072 Uiso 1 1 calc R U . . .
H16B H 0.5372 0.8327 0.4591 0.072 Uiso 1 1 calc R U . . .
H16C H 0.6062 0.7690 0.5312 0.072 Uiso 1 1 calc R U . . .
B8 B 0.5452(5) 0.8535(4) 0.0874(3) 0.0252(11) Uani 1 1 d . . . . .
B9 B 0.4562(6) 0.8371(4) 0.1710(3) 0.0267(11) Uani 1 1 d . . . . .
B1 B 0.7482(5) 0.7409(4) 0.1816(3) 0.0257(11) Uani 1 1 d . . . . .
H1 H 0.8367 0.6884 0.2003 0.031 Uiso 1 1 calc R U . . .
C11 C 0.9499(7) 0.8062(6) 0.5954(4) 0.0562(19) Uani 1 1 d . . . . .
H11 H 0.9806 0.8246 0.6326 0.067 Uiso 1 1 calc R U . . .
B5 B 0.6561(5) 0.7517(4) 0.0973(3) 0.0263(11) Uani 1 1 d . . . . .
H5 H 0.6955 0.7285 0.0513 0.032 Uiso 1 1 calc R U . . .
C21 C 0.8313(6) 0.4480(5) 0.0584(3) 0.0491(16) Uani 1 1 d . . . . .
H21A H 0.7843 0.3911 0.0637 0.074 Uiso 1 1 calc R U . . .
H21B H 0.9196 0.4421 0.0358 0.074 Uiso 1 1 calc R U . . .
H21C H 0.7795 0.5050 0.0290 0.074 Uiso 1 1 calc R U . . .
C31 C 0.2861(6) 0.4544(5) 0.1885(4) 0.0476(15) Uani 1 1 d . . . . .
H31A H 0.2842 0.5178 0.1522 0.071 Uiso 1 1 calc R U . . .
H31B H 0.1967 0.4438 0.2108 0.071 Uiso 1 1 calc R U . . .
H31C H 0.3135 0.4052 0.1664 0.071 Uiso 1 1 calc R U . . .
C37 C 0.1192(6) 0.8176(5) 0.0813(4) 0.0530(18) Uani 1 1 d . . . . .
H37A H 0.0291 0.8215 0.1038 0.064 Uiso 1 1 calc R U . . .
H37B H 0.1862 0.7967 0.1186 0.064 Uiso 1 1 calc R U . . .
B2 B 0.5442(6) 0.7276(4) 0.2307(3) 0.0299(12) Uani 1 1 d . . . . .
H2 H 0.5145 0.6682 0.2791 0.036 Uiso 1 1 calc R U . . .
B6 B 0.4908(6) 0.7412(4) 0.1347(3) 0.0263(11) Uani 1 1 d . . . . .
H6 H 0.4072 0.7111 0.1167 0.032 Uiso 1 1 calc R U . . .
B7 B 0.7181(5) 0.8542(4) 0.1080(3) 0.0262(11) Uani 1 1 d . . . . .
C38 C 0.1071(6) 0.9107(5) -0.0383(4) 0.0467(14) Uani 1 1 d . . . . .
H38A H 0.1823 0.9265 -0.0736 0.056 Uiso 1 1 calc R U . . .
H38B H 0.0314 0.9595 -0.0547 0.056 Uiso 1 1 calc R U . . .
O1 O 0.8055(8) 0.1445(7) 0.3135(5) 0.115(3) Uani 1 1 d . . . . .
C40 C 0.0649(7) 0.8103(5) -0.0292(5) 0.0611(19) Uani 1 1 d . . . . .
H40A H -0.0337 0.8094 -0.0257 0.073 Uiso 1 1 calc R U . . .
H40B H 0.1000 0.7884 -0.0692 0.073 Uiso 1 1 calc R U . . .
C39 C 0.1269(7) 0.7497(5) 0.0389(5) 0.066(2) Uani 1 1 d . . . . .
H39A H 0.2207 0.7275 0.0307 0.079 Uiso 1 1 calc R U . . .
H39B H 0.0758 0.6934 0.0630 0.079 Uiso 1 1 calc R U . . .
C34 C 0.6456(16) 0.0369(7) 0.3313(6) 0.112(5) Uani 1 1 d . . . . .
H34A H 0.6362 -0.0328 0.3506 0.134 Uiso 1 1 calc R U . . .
H34B H 0.5844 0.0644 0.2915 0.134 Uiso 1 1 calc R U . . .
C33 C 0.7844(15) 0.0531(7) 0.3045(7) 0.115(5) Uani 1 1 d . . . . .
H33A H 0.8478 0.0012 0.3325 0.138 Uiso 1 1 calc R U . . .
H33B H 0.7948 0.0571 0.2541 0.138 Uiso 1 1 calc R U . . .
C35 C 0.6068(13) 0.0806(8) 0.3872(7) 0.108(4) Uani 1 1 d . . . . .
H35A H 0.6025 0.0318 0.4348 0.130 Uiso 1 1 calc R U . . .
H35B H 0.5203 0.1198 0.3779 0.130 Uiso 1 1 calc R U . . .
C36 C 0.7234(11) 0.1421(11) 0.3786(7) 0.118(5) Uani 1 1 d . . . . .
H36A H 0.6889 0.2080 0.3757 0.142 Uiso 1 1 calc R U . . .
H36B H 0.7799 0.1158 0.4204 0.142 Uiso 1 1 calc R U . . .
H8 H 0.504(5) 0.895(4) 0.035(3) 0.024(13) Uiso 1 1 d . . . . .
H10A H 0.559(4) 0.998(3) 0.123(3) 0.014(11) Uiso 1 1 d . . . . .
H7 H 0.788(6) 0.891(4) 0.070(3) 0.036(16) Uiso 1 1 d . . . . .
H9A H 0.349(7) 0.859(5) 0.175(4) 0.050(19) Uiso 1 1 d . . . . .
O3 O 0.2021(12) 1.0888(6) 0.1577(4) 0.065(2) Uani 0.733(17) 1 d D U P A 1
C44 C 0.1969(12) 1.1790(7) 0.1649(5) 0.096(3) Uani 1 1 d D U . . .
H44A H 0.1090 1.2139 0.1504 0.115 Uiso 0.733(17) 1 calc R U P A 1
H44B H 0.2672 1.2162 0.1341 0.115 Uiso 0.733(17) 1 calc R U P A 1
H44C H 0.1010 1.1906 0.1539 0.115 Uiso 0.267(17) 1 calc R U P A 2
H44D H 0.2465 1.2313 0.1320 0.115 Uiso 0.267(17) 1 calc R U P A 2
C42 C 0.203(2) 1.0642(11) 0.2790(8) 0.121(6) Uani 0.733(17) 1 d D U P A 1
H42A H 0.1331 1.0579 0.3174 0.145 Uiso 0.733(17) 1 calc R U P A 1
H42B H 0.2884 1.0325 0.2999 0.145 Uiso 0.733(17) 1 calc R U P A 1
C43 C 0.2164(17) 1.1690(9) 0.2359(6) 0.132(4) Uani 1 1 d D U . . .
H43A H 0.1487 1.2108 0.2525 0.158 Uiso 0.733(17) 1 calc R U P A 1
H43B H 0.3063 1.1872 0.2410 0.158 Uiso 0.733(17) 1 calc R U P A 1
H43C H 0.1295 1.1570 0.2622 0.158 Uiso 0.267(17) 1 calc R U P A 2
H43D H 0.2417 1.2310 0.2375 0.158 Uiso 0.267(17) 1 calc R U P A 2
C41 C 0.161(2) 1.0211(10) 0.2225(7) 0.117(6) Uani 0.733(17) 1 d D U P A 1
H41A H 0.2071 0.9570 0.2290 0.141 Uiso 0.733(17) 1 calc R U P A 1
H41B H 0.0628 1.0163 0.2248 0.141 Uiso 0.733(17) 1 calc R U P A 1
C41A C 0.293(5) 1.0290(18) 0.2304(13) 0.093(9) Uani 0.267(17) 1 d D U P A 2
H41C H 0.3779 0.9916 0.2246 0.111 Uiso 0.267(17) 1 calc R U P A 2
H41D H 0.2253 0.9841 0.2543 0.111 Uiso 0.267(17) 1 calc R U P A 2
O3A O 0.249(4) 1.0911(15) 0.1628(10) 0.091(10) Uani 0.267(17) 1 d D U P A 2
C42A C 0.315(5) 1.095(3) 0.2737(19) 0.126(9) Uani 0.267(17) 1 d D U P A 2
H42C H 0.2912 1.0666 0.3247 0.151 Uiso 0.267(17) 1 calc R U P A 2
H42D H 0.4066 1.1164 0.2673 0.151 Uiso 0.267(17) 1 calc R U P A 2

loop_
_atom_site_aniso_label
_atom_site_aniso_U_11
_atom_site_aniso_U_22
_atom_site_aniso_U_33
_atom_site_aniso_U_23
_atom_site_aniso_U_13
_atom_site_aniso_U_12
Bi1 0.03527(12) 0.02293(11) 0.02514(11) -0.00355(8) -0.00876(8) -0.00384(7)
K1 0.0340(5) 0.0340(6) 0.0274(5) -0.0035(5) -0.0036(4) 0.0002(4)
Si1 0.0225(6) 0.0249(6) 0.0187(6) -0.0052(5) -0.0038(5) -0.0045(5)
Si2 0.0260(6) 0.0188(6) 0.0225(6) -0.0058(5) -0.0031(5) -0.0045(5)
O2 0.049(2) 0.036(2) 0.042(2) -0.0060(18) -0.0049(19) -0.0104(18)
N3 0.0233(19) 0.026(2) 0.028(2) -0.0094(17) -0.0004(16) -0.0080(16)
N2 0.029(2) 0.029(2) 0.021(2) -0.0048(17) -0.0025(16) -0.0082(16)
N1 0.0233(19) 0.028(2) 0.027(2) -0.0111(17) -0.0042(16) -0.0019(16)
N4 0.0251(19) 0.024(2) 0.026(2) -0.0090(17) -0.0009(16) -0.0050(15)
C23 0.031(2) 0.026(2) 0.021(2) -0.0068(19) -0.0001(18) -0.0103(19)
C24 0.045(3) 0.029(3) 0.030(3) -0.008(2) -0.007(2) -0.008(2)
C1 0.029(2) 0.023(2) 0.025(2) -0.0071(19) -0.0033(19) -0.0044(18)
C22 0.032(2) 0.019(2) 0.019(2) -0.0024(18) -0.0031(18) -0.0038(18)
C3 0.022(2) 0.036(3) 0.035(3) -0.007(2) -0.004(2) -0.006(2)
C8 0.029(2) 0.029(3) 0.030(3) -0.012(2) -0.007(2) -0.0050(19)
C29 0.025(2) 0.032(3) 0.033(3) -0.012(2) 0.002(2) -0.0081(19)
C2 0.039(3) 0.023(2) 0.021(2) -0.0067(19) -0.005(2) -0.008(2)
C5 0.032(3) 0.038(3) 0.039(3) -0.011(3) -0.003(2) 0.003(2)
C7 0.028(2) 0.023(2) 0.023(2) -0.0050(19) -0.0065(18) -0.0015(18)
C32 0.031(3) 0.041(3) 0.035(3) -0.016(2) 0.006(2) -0.006(2)
C28 0.043(3) 0.028(3) 0.026(3) -0.006(2) -0.006(2) -0.008(2)
C14 0.032(3) 0.041(3) 0.023(2) -0.009(2) 0.001(2) -0.010(2)
C13 0.054(3) 0.034(3) 0.048(4) -0.021(3) -0.010(3) -0.004(3)
C15 0.038(3) 0.051(4) 0.033(3) -0.006(3) 0.000(2) -0.019(3)
C9 0.038(3) 0.043(3) 0.026(3) -0.013(2) -0.010(2) 0.004(2)
C18 0.022(2) 0.032(3) 0.040(3) -0.015(2) 0.004(2) -0.0037(19)
C19 0.027(2) 0.035(3) 0.052(4) -0.014(3) 0.008(2) -0.009(2)
C25 0.063(4) 0.029(3) 0.046(3) -0.018(3) -0.004(3) -0.007(3)
C4 0.030(3) 0.043(3) 0.060(4) -0.021(3) -0.002(3) -0.013(2)
C27 0.065(4) 0.043(3) 0.030(3) -0.010(3) -0.012(3) -0.020(3)
C6 0.022(2) 0.057(4) 0.032(3) -0.008(3) -0.001(2) -0.006(2)
C10 0.039(3) 0.081(5) 0.039(3) -0.036(3) -0.016(3) 0.016(3)
C30 0.051(3) 0.041(3) 0.040(3) -0.008(3) 0.016(3) -0.016(3)
B3 0.031(3) 0.025(3) 0.024(3) -0.001(2) -0.008(2) -0.008(2)
C17 0.029(3) 0.064(4) 0.026(3) -0.011(3) 0.000(2) -0.012(3)
B4 0.029(3) 0.029(3) 0.030(3) -0.013(2) -0.006(2) 0.001(2)
B10 0.029(3) 0.021(3) 0.027(3) -0.004(2) -0.005(2) -0.004(2)
C20 0.038(3) 0.034(3) 0.079(5) -0.015(3) -0.006(3) 0.000(2)
C26 0.076(4) 0.042(3) 0.042(3) -0.024(3) -0.009(3) -0.021(3)
C12 0.068(4) 0.049(4) 0.070(5) -0.037(4) -0.010(4) -0.008(3)
C16 0.046(3) 0.058(4) 0.049(4) -0.030(3) 0.008(3) -0.008(3)
B8 0.028(3) 0.025(3) 0.022(3) -0.006(2) -0.005(2) -0.002(2)
B9 0.030(3) 0.026(3) 0.024(3) -0.008(2) -0.005(2) -0.001(2)
B1 0.024(2) 0.031(3) 0.021(3) -0.007(2) -0.002(2) 0.001(2)
C11 0.048(4) 0.086(5) 0.057(4) -0.054(4) -0.012(3) 0.002(3)
B5 0.023(2) 0.026(3) 0.030(3) -0.008(2) -0.004(2) -0.003(2)
C21 0.045(3) 0.072(5) 0.040(3) -0.031(3) 0.011(3) -0.020(3)
C31 0.030(3) 0.072(4) 0.049(4) -0.029(3) -0.001(3) -0.012(3)
C37 0.032(3) 0.057(4) 0.055(4) 0.005(3) -0.003(3) -0.011(3)
B2 0.040(3) 0.025(3) 0.023(3) -0.006(2) 0.000(2) -0.004(2)
B6 0.030(3) 0.023(3) 0.025(3) -0.005(2) -0.002(2) -0.007(2)
B7 0.028(3) 0.023(3) 0.023(3) 0.000(2) -0.003(2) -0.006(2)
C38 0.047(3) 0.043(3) 0.051(4) -0.014(3) 0.000(3) -0.005(3)
O1 0.102(5) 0.146(8) 0.118(7) -0.069(6) -0.012(5) -0.015(5)
C40 0.053(4) 0.050(4) 0.085(6) -0.026(4) -0.014(4) -0.008(3)
C39 0.057(4) 0.036(4) 0.101(7) -0.011(4) -0.020(4) -0.015(3)
C34 0.210(15) 0.049(5) 0.070(7) 0.002(5) -0.043(8) -0.025(7)
C33 0.182(13) 0.050(6) 0.102(9) -0.004(6) -0.060(9) 0.012(7)
C35 0.143(10) 0.073(7) 0.112(9) -0.027(7) -0.041(8) -0.007(7)
C36 0.084(7) 0.192(14) 0.119(10) -0.105(10) 0.008(7) -0.022(8)
O3 0.075(6) 0.059(3) 0.057(3) -0.022(3) 0.021(3) 0.006(3)
C44 0.145(8) 0.066(3) 0.078(4) -0.031(3) 0.023(4) -0.001(3)
C42 0.197(16) 0.086(5) 0.078(4) -0.036(3) 0.028(5) 0.004(6)
C43 0.226(11) 0.090(4) 0.082(4) -0.036(3) 0.007(5) -0.008(5)
C41 0.202(15) 0.080(4) 0.066(4) -0.026(3) 0.052(5) -0.027(6)
C41A 0.13(2) 0.067(6) 0.086(8) -0.026(5) 0.013(10) -0.019(8)
O3A 0.13(2) 0.065(5) 0.081(7) -0.032(5) 0.018(9) -0.004(10)
C42A 0.214(18) 0.072(9) 0.098(10) -0.032(8) -0.003(12) -0.026(11)

_geom_special_details            
;
 All esds (except the esd in the dihedral angle between two l.s. planes)
 are estimated using the full covariance matrix.  The cell esds are taken
 into account individually in the estimation of esds in distances, angles
 and torsion angles; correlations between esds in cell parameters are only
 used when they are defined by crystal symmetry.  An approximate (isotropic)
 treatment of cell esds is used for estimating esds involving l.s. planes.
;
loop_
_geom_bond_atom_site_label_1
_geom_bond_atom_site_label_2
_geom_bond_distance
_geom_bond_site_symmetry_2
_geom_bond_publ_flag
Bi1 Si1 2.6266(13) . ?
Bi1 Si2 2.6138(13) . ?
K1 K1 4.484(2) 2_675 ?
K1 O2 2.627(4) . ?
K1 B10 3.321(6) . ?
K1 B8 3.249(6) 2_675 ?
K1 B8 3.210(6) . ?
K1 B9 3.223(6) . ?
K1 B7 3.238(6) 2_675 ?
K1 H8 2.70(5) . ?
K1 H10A 2.87(5) . ?
K1 H9A 2.77(7) . ?
K1 O3 2.639(7) . ?
K1 O3A 2.648(14) . ?
Si1 N2 1.837(4) . ?
Si1 N1 1.842(4) . ?
Si1 C1 1.786(5) . ?
Si1 C7 2.301(5) . ?
Si2 N3 1.846(4) . ?
Si2 N4 1.857(4) . ?
Si2 C22 2.305(5) . ?
Si2 C2 1.789(5) . ?
O2 C37 1.442(7) . ?
O2 C38 1.439(8) . ?
N3 C22 1.334(6) . ?
N3 C18 1.489(6) . ?
N2 C7 1.337(6) . ?
N2 C14 1.493(6) . ?
N1 C3 1.485(6) . ?
N1 C7 1.345(6) . ?
N4 C22 1.342(6) . ?
N4 C29 1.476(6) . ?
C23 C24 1.390(7) . ?
C23 C22 1.485(6) . ?
C23 C28 1.399(7) . ?
C24 H24 0.9500 . ?
C24 C25 1.383(8) . ?
C1 B3 1.636(7) . ?
C1 B4 1.651(7) . ?
C1 B1 1.672(7) . ?
C1 B2 1.748(7) . ?
C3 C5 1.521(7) . ?
C3 C4 1.543(7) . ?
C3 C6 1.524(8) . ?
C8 C7 1.484(7) . ?
C8 C13 1.392(7) . ?
C8 C9 1.389(7) . ?
C29 C32 1.517(7) . ?
C29 C30 1.525(8) . ?
C29 C31 1.526(8) . ?
C2 B1 1.746(7) . ?
C2 B5 1.647(7) . ?
C2 B2 1.676(8) . ?
C2 B6 1.635(7) . ?
C5 H5A 0.9800 . ?
C5 H5B 0.9800 . ?
C5 H5C 0.9800 . ?
C32 H32A 0.9800 . ?
C32 H32B 0.9800 . ?
C32 H32C 0.9800 . ?
C28 H28 0.9500 . ?
C28 C27 1.370(8) . ?
C14 C15 1.520(8) . ?
C14 C17 1.524(7) . ?
C14 C16 1.531(8) . ?
C13 H13 0.9500 . ?
C13 C12 1.379(9) . ?
C15 H15A 0.9800 . ?
C15 H15B 0.9800 . ?
C15 H15C 0.9800 . ?
C9 H9 0.9500 . ?
C9 C10 1.398(8) . ?
C18 C19 1.525(7) . ?
C18 C20 1.529(8) . ?
C18 C21 1.506(8) . ?
C19 H19A 0.9800 . ?
C19 H19B 0.9800 . ?
C19 H19C 0.9800 . ?
C25 H25 0.9500 . ?
C25 C26 1.379(9) . ?
C4 H4A 0.9800 . ?
C4 H4B 0.9800 . ?
C4 H4C 0.9800 . ?
C27 H27 0.9500 . ?
C27 C26 1.391(9) . ?
C6 H6A 0.9800 . ?
C6 H6B 0.9800 . ?
C6 H6C 0.9800 . ?
C10 H10 0.9500 . ?
C10 C11 1.380(10) . ?
C30 H30A 0.9800 . ?
C30 H30B 0.9800 . ?
C30 H30C 0.9800 . ?
B3 H3 1.1200 . ?
B3 B4 1.768(8) . ?
B3 B10 1.762(8) . ?
B3 B1 1.981(8) . ?
B3 B7 1.793(8) . ?
C17 H17A 0.9800 . ?
C17 H17B 0.9800 . ?
C17 H17C 0.9800 . ?
B4 H4 1.1200 . ?
B4 B10 1.763(8) . ?
B4 B9 1.784(8) . ?
B4 B2 1.924(8) . ?
B10 B8 1.786(8) . ?
B10 B9 1.814(8) . ?
B10 B7 1.812(8) . ?
B10 H10A 1.10(5) . ?
C20 H20A 0.9800 . ?
C20 H20B 0.9800 . ?
C20 H20C 0.9800 . ?
C26 H26 0.9500 . ?
C12 H12 0.9500 . ?
C12 C11 1.377(11) . ?
C16 H16A 0.9800 . ?
C16 H16B 0.9800 . ?
C16 H16C 0.9800 . ?
B8 K1 3.249(6) 2_675 ?
B8 B9 1.798(8) . ?
B8 B5 1.751(8) . ?
B8 B6 1.745(8) . ?
B8 B7 1.815(8) . ?
B8 H8 1.11(5) . ?
B9 B2 1.853(8) . ?
B9 B6 1.796(8) . ?
B9 H9A 1.10(6) . ?
B1 H1 1.1200 . ?
B1 B5 1.931(8) . ?
B1 B7 1.848(8) . ?
C11 H11 0.9500 . ?
B5 H5 1.1200 . ?
B5 B6 1.777(8) . ?
B5 B7 1.779(8) . ?
C21 H21A 0.9800 . ?
C21 H21B 0.9800 . ?
C21 H21C 0.9800 . ?
C31 H31A 0.9800 . ?
C31 H31B 0.9800 . ?
C31 H31C 0.9800 . ?
C37 H37A 0.9900 . ?
C37 H37B 0.9900 . ?
C37 C39 1.509(11) . ?
B2 H2 1.1200 . ?
B2 B6 1.969(8) . ?
B6 H6 1.1200 . ?
B7 K1 3.238(6) 2_675 ?
B7 H7 1.06(6) . ?
C38 H38A 0.9900 . ?
C38 H38B 0.9900 . ?
C38 C40 1.539(9) . ?
O1 C33 1.462(13) . ?
O1 C36 1.486(13) . ?
C40 H40A 0.9900 . ?
C40 H40B 0.9900 . ?
C40 C39 1.500(11) . ?
C39 H39A 0.9900 . ?
C39 H39B 0.9900 . ?
C34 H34A 0.9900 . ?
C34 H34B 0.9900 . ?
C34 C33 1.474(17) . ?
C34 C35 1.481(16) . ?
C33 H33A 0.9900 . ?
C33 H33B 0.9900 . ?
C35 H35A 0.9900 . ?
C35 H35B 0.9900 . ?
C35 C36 1.522(15) . ?
C36 H36A 0.9900 . ?
C36 H36B 0.9900 . ?
O3 C44 1.388(12) . ?
O3 C41 1.420(15) . ?
C44 H44A 0.9900 . ?
C44 H44B 0.9900 . ?
C44 H44C 0.9900 . ?
C44 H44D 0.9900 . ?
C44 C43 1.402(15) . ?
C44 O3A 1.369(17) . ?
C42 H42A 0.9900 . ?
C42 H42B 0.9900 . ?
C42 C43 1.526(18) . ?
C42 C41 1.57(2) . ?
C43 H43A 0.9900 . ?
C43 H43B 0.9900 . ?
C43 H43C 0.9900 . ?
C43 H43D 0.9900 . ?
C43 C42A 1.45(2) . ?
C41 H41A 0.9900 . ?
C41 H41B 0.9900 . ?
C41A H41C 0.9900 . ?
C41A H41D 0.9900 . ?
C41A O3A 1.43(2) . ?
C41A C42A 1.54(3) . ?
C42A H42C 0.9900 . ?
C42A H42D 0.9900 . ?

loop_
_geom_angle_atom_site_label_1
_geom_angle_atom_site_label_2
_geom_angle_atom_site_label_3
_geom_angle
_geom_angle_site_symmetry_1
_geom_angle_site_symmetry_3
_geom_angle_publ_flag
Si2 Bi1 Si1 90.27(4) . . ?
K1 K1 H8 33.1(11) 2_675 . ?
K1 K1 H10A 58.6(9) 2_675 . ?
K1 K1 H9A 96.4(14) 2_675 . ?
O2 K1 K1 104.69(11) . 2_675 ?
O2 K1 B10 118.10(14) . . ?
O2 K1 B8 90.49(14) . . ?
O2 K1 B8 109.98(14) . 2_675 ?
O2 K1 B9 89.97(14) . . ?
O2 K1 B7 85.01(14) . 2_675 ?
O2 K1 H8 84.4(11) . . ?
O2 K1 H10A 136.8(9) . . ?
O2 K1 H9A 80.4(14) . . ?
O2 K1 O3 111.6(3) . . ?
O2 K1 O3A 121.1(10) . . ?
B10 K1 K1 57.72(10) . 2_675 ?
B10 K1 H8 47.4(11) . . ?
B10 K1 H10A 18.7(9) . . ?
B10 K1 H9A 49.5(14) . . ?
B8 K1 K1 45.68(10) 2_675 2_675 ?
B8 K1 K1 46.39(10) . 2_675 ?
B8 K1 B10 95.95(14) 2_675 . ?
B8 K1 B10 31.69(14) . . ?
B8 K1 B8 92.07(14) . 2_675 ?
B8 K1 B9 32.46(14) . . ?
B8 K1 B7 113.49(15) . 2_675 ?
B8 K1 H8 19.3(12) . . ?
B8 K1 H8 77.1(12) 2_675 . ?
B8 K1 H10A 86.6(10) 2_675 . ?
B8 K1 H10A 48.1(9) . . ?
B8 K1 H9A 141.7(14) 2_675 . ?
B8 K1 H9A 50.2(14) . . ?
B9 K1 K1 77.58(11) . 2_675 ?
B9 K1 B10 32.14(14) . . ?
B9 K1 B8 122.48(15) . 2_675 ?
B9 K1 B7 145.66(15) . 2_675 ?
B9 K1 H8 51.0(12) . . ?
B9 K1 H10A 49.3(10) . . ?
B9 K1 H9A 19.4(13) . . ?
B7 K1 K1 70.99(10) 2_675 2_675 ?
B7 K1 B10 127.09(14) 2_675 . ?
B7 K1 B8 32.50(13) 2_675 2_675 ?
B7 K1 H8 94.7(12) 2_675 . ?
B7 K1 H10A 119.1(10) 2_675 . ?
B7 K1 H9A 157.7(14) 2_675 . ?
H8 K1 H10A 60.0(14) . . ?
H8 K1 H9A 67.2(18) . . ?
H10A K1 H9A 64.3(17) . . ?
O3 K1 K1 142.4(3) . 2_675 ?
O3 K1 B10 95.3(3) . . ?
O3 K1 B8 122.2(2) . . ?
O3 K1 B8 124.5(2) . 2_675 ?
O3 K1 B9 92.6(2) . . ?
O3 K1 B7 120.8(2) . 2_675 ?
O3 K1 H8 141.3(12) . . ?
O3 K1 H10A 87.4(10) . . ?
O3 K1 H9A 80.5(14) . . ?
O3A K1 K1 131.8(10) . 2_675 ?
O3A K1 B10 86.1(8) . . ?
O3A K1 B8 120.4(8) . 2_675 ?
O3A K1 B8 114.8(6) . . ?
O3A K1 B9 87.6(5) . . ?
O3A K1 B7 123.8(4) . 2_675 ?
O3A K1 H8 133.1(13) . . ?
O3A K1 H10A 76.9(13) . . ?
O3A K1 H9A 78.4(15) . . ?
N2 Si1 Bi1 115.14(14) . . ?
N2 Si1 N1 71.24(18) . . ?
N2 Si1 C7 35.52(17) . . ?
N1 Si1 Bi1 113.79(13) . . ?
N1 Si1 C7 35.78(17) . . ?
C1 Si1 Bi1 116.52(16) . . ?
C1 Si1 N2 115.9(2) . . ?
C1 Si1 N1 116.5(2) . . ?
C1 Si1 C7 124.4(2) . . ?
C7 Si1 Bi1 119.04(13) . . ?
N3 Si2 Bi1 115.19(13) . . ?
N3 Si2 N4 70.93(17) . . ?
N3 Si2 C22 35.34(16) . . ?
N4 Si2 Bi1 117.62(14) . . ?
N4 Si2 C22 35.60(17) . . ?
C22 Si2 Bi1 122.26(12) . . ?
C2 Si2 Bi1 115.93(16) . . ?
C2 Si2 N3 115.5(2) . . ?
C2 Si2 N4 114.1(2) . . ?
C2 Si2 C22 121.8(2) . . ?
C37 O2 K1 121.4(4) . . ?
C38 O2 K1 127.8(3) . . ?
C38 O2 C37 108.7(5) . . ?
C22 N3 Si2 91.5(3) . . ?
C22 N3 C18 131.4(4) . . ?
C18 N3 Si2 136.8(3) . . ?
C7 N2 Si1 91.5(3) . . ?
C7 N2 C14 129.0(4) . . ?
C14 N2 Si1 135.8(3) . . ?
C3 N1 Si1 137.2(3) . . ?
C7 N1 Si1 91.0(3) . . ?
C7 N1 C3 131.0(4) . . ?
C22 N4 Si2 90.8(3) . . ?
C22 N4 C29 129.9(4) . . ?
C29 N4 Si2 138.4(3) . . ?
C24 C23 C22 122.0(4) . . ?
C24 C23 C28 119.6(5) . . ?
C28 C23 C22 118.4(4) . . ?
C23 C24 H24 120.5 . . ?
C25 C24 C23 119.0(5) . . ?
C25 C24 H24 120.5 . . ?
B3 C1 Si1 139.2(4) . . ?
B3 C1 B4 65.1(3) . . ?
B3 C1 B1 73.6(4) . . ?
B3 C1 B2 111.9(4) . . ?
B4 C1 Si1 134.8(4) . . ?
B4 C1 B1 112.0(4) . . ?
B4 C1 B2 68.9(3) . . ?
B1 C1 Si1 112.0(3) . . ?
B1 C1 B2 80.6(3) . . ?
B2 C1 Si1 108.9(3) . . ?
N3 C22 Si2 53.2(2) . . ?
N3 C22 N4 106.8(4) . . ?
N3 C22 C23 125.5(4) . . ?
N4 C22 Si2 53.6(2) . . ?
N4 C22 C23 127.7(4) . . ?
C23 C22 Si2 178.5(4) . . ?
N1 C3 C5 109.2(4) . . ?
N1 C3 C4 111.8(4) . . ?
N1 C3 C6 106.1(4) . . ?
C5 C3 C4 110.6(4) . . ?
C5 C3 C6 109.9(5) . . ?
C6 C3 C4 109.2(5) . . ?
C13 C8 C7 119.3(5) . . ?
C9 C8 C7 121.4(5) . . ?
C9 C8 C13 119.3(5) . . ?
N4 C29 C32 106.9(4) . . ?
N4 C29 C30 108.9(4) . . ?
N4 C29 C31 111.9(4) . . ?
C32 C29 C30 109.9(5) . . ?
C32 C29 C31 108.7(5) . . ?
C30 C29 C31 110.5(5) . . ?
B1 C2 Si2 112.9(3) . . ?
B5 C2 Si2 138.2(4) . . ?
B5 C2 B1 69.3(3) . . ?
B5 C2 B2 111.8(4) . . ?
B2 C2 Si2 109.5(3) . . ?
B2 C2 B1 80.6(3) . . ?
B6 C2 Si2 134.4(4) . . ?
B6 C2 B1 112.4(4) . . ?
B6 C2 B5 65.6(3) . . ?
B6 C2 B2 73.0(4) . . ?
C3 C5 H5A 109.5 . . ?
C3 C5 H5B 109.5 . . ?
C3 C5 H5C 109.5 . . ?
H5A C5 H5B 109.5 . . ?
H5A C5 H5C 109.5 . . ?
H5B C5 H5C 109.5 . . ?
N2 C7 Si1 52.9(2) . . ?
N2 C7 N1 106.0(4) . . ?
N2 C7 C8 127.3(4) . . ?
N1 C7 Si1 53.2(2) . . ?
N1 C7 C8 126.6(4) . . ?
C8 C7 Si1 179.4(4) . . ?
C29 C32 H32A 109.5 . . ?
C29 C32 H32B 109.5 . . ?
C29 C32 H32C 109.5 . . ?
H32A C32 H32B 109.5 . . ?
H32A C32 H32C 109.5 . . ?
H32B C32 H32C 109.5 . . ?
C23 C28 H28 119.7 . . ?
C27 C28 C23 120.7(5) . . ?
C27 C28 H28 119.7 . . ?
N2 C14 C15 109.1(4) . . ?
N2 C14 C17 106.2(4) . . ?
N2 C14 C16 111.2(4) . . ?
C15 C14 C17 108.9(5) . . ?
C15 C14 C16 112.2(5) . . ?
C17 C14 C16 109.2(5) . . ?
C8 C13 H13 119.7 . . ?
C12 C13 C8 120.7(6) . . ?
C12 C13 H13 119.7 . . ?
C14 C15 H15A 109.5 . . ?
C14 C15 H15B 109.5 . . ?
C14 C15 H15C 109.5 . . ?
H15A C15 H15B 109.5 . . ?
H15A C15 H15C 109.5 . . ?
H15B C15 H15C 109.5 . . ?
C8 C9 H9 120.3 . . ?
C8 C9 C10 119.4(6) . . ?
C10 C9 H9 120.3 . . ?
N3 C18 C19 105.7(4) . . ?
N3 C18 C20 108.4(5) . . ?
N3 C18 C21 112.5(4) . . ?
C19 C18 C20 109.1(5) . . ?
C21 C18 C19 109.6(5) . . ?
C21 C18 C20 111.3(5) . . ?
C18 C19 H19A 109.5 . . ?
C18 C19 H19B 109.5 . . ?
C18 C19 H19C 109.5 . . ?
H19A C19 H19B 109.5 . . ?
H19A C19 H19C 109.5 . . ?
H19B C19 H19C 109.5 . . ?
C24 C25 H25 119.4 . . ?
C26 C25 C24 121.3(6) . . ?
C26 C25 H25 119.4 . . ?
C3 C4 H4A 109.5 . . ?
C3 C4 H4B 109.5 . . ?
C3 C4 H4C 109.5 . . ?
H4A C4 H4B 109.5 . . ?
H4A C4 H4C 109.5 . . ?
H4B C4 H4C 109.5 . . ?
C28 C27 H27 120.1 . . ?
C28 C27 C26 119.7(5) . . ?
C26 C27 H27 120.1 . . ?
C3 C6 H6A 109.5 . . ?
C3 C6 H6B 109.5 . . ?
C3 C6 H6C 109.5 . . ?
H6A C6 H6B 109.5 . . ?
H6A C6 H6C 109.5 . . ?
H6B C6 H6C 109.5 . . ?
C9 C10 H10 119.7 . . ?
C11 C10 C9 120.7(6) . . ?
C11 C10 H10 119.7 . . ?
C29 C30 H30A 109.5 . . ?
C29 C30 H30B 109.5 . . ?
C29 C30 H30C 109.5 . . ?
H30A C30 H30B 109.5 . . ?
H30A C30 H30C 109.5 . . ?
H30B C30 H30C 109.5 . . ?
C1 B3 H3 122.5 . . ?
C1 B3 B4 57.9(3) . . ?
C1 B3 B10 108.1(4) . . ?
C1 B3 B1 54.0(3) . . ?
C1 B3 B7 107.0(4) . . ?
B4 B3 H3 126.5 . . ?
B4 B3 B1 94.4(3) . . ?
B4 B3 B7 106.1(4) . . ?
B10 B3 H3 121.7 . . ?
B10 B3 B4 59.9(3) . . ?
B10 B3 B1 101.0(4) . . ?
B10 B3 B7 61.3(3) . . ?
B1 B3 H3 130.9 . . ?
B7 B3 H3 120.6 . . ?
B7 B3 B1 58.4(3) . . ?
C14 C17 H17A 109.5 . . ?
C14 C17 H17B 109.5 . . ?
C14 C17 H17C 109.5 . . ?
H17A C17 H17B 109.5 . . ?
H17A C17 H17C 109.5 . . ?
H17B C17 H17C 109.5 . . ?
C1 B4 B3 57.1(3) . . ?
C1 B4 H4 121.4 . . ?
C1 B4 B10 107.4(4) . . ?
C1 B4 B9 110.9(4) . . ?
C1 B4 B2 57.9(3) . . ?
B3 B4 H4 125.3 . . ?
B3 B4 B9 108.7(4) . . ?
B3 B4 B2 98.7(4) . . ?
B10 B4 B3 59.9(3) . . ?
B10 B4 H4 122.4 . . ?
B10 B4 B9 61.5(3) . . ?
B10 B4 B2 102.8(4) . . ?
B9 B4 H4 118.6 . . ?
B9 B4 B2 59.8(3) . . ?
B2 B4 H4 127.6 . . ?
K1 B10 H10A 57(2) . . ?
B3 B10 K1 175.1(4) . . ?
B3 B10 B4 60.2(3) . . ?
B3 B10 B8 112.8(4) . . ?
B3 B10 B9 107.7(4) . . ?
B3 B10 B7 60.2(3) . . ?
B3 B10 H10A 122(2) . . ?
B4 B10 K1 115.8(3) . . ?
B4 B10 B8 111.0(4) . . ?
B4 B10 B9 59.8(3) . . ?
B4 B10 B7 105.5(4) . . ?
B4 B10 H10A 120(3) . . ?
B8 B10 K1 70.7(2) . . ?
B8 B10 B9 59.9(3) . . ?
B8 B10 B7 60.6(3) . . ?
B8 B10 H10A 118(3) . . ?
B9 B10 K1 71.0(2) . . ?
B9 B10 H10A 121(2) . . ?
B7 B10 K1 124.5(3) . . ?
B7 B10 B9 103.1(4) . . ?
B7 B10 H10A 127(2) . . ?
C18 C20 H20A 109.5 . . ?
C18 C20 H20B 109.5 . . ?
C18 C20 H20C 109.5 . . ?
H20A C20 H20B 109.5 . . ?
H20A C20 H20C 109.5 . . ?
H20B C20 H20C 109.5 . . ?
C25 C26 C27 119.6(5) . . ?
C25 C26 H26 120.2 . . ?
C27 C26 H26 120.2 . . ?
C13 C12 H12 119.9 . . ?
C11 C12 C13 120.3(6) . . ?
C11 C12 H12 119.9 . . ?
C14 C16 H16A 109.5 . . ?
C14 C16 H16B 109.5 . . ?
C14 C16 H16C 109.5 . . ?
H16A C16 H16B 109.5 . . ?
H16A C16 H16C 109.5 . . ?
H16B C16 H16C 109.5 . . ?
K1 B8 K1 87.93(14) . 2_675 ?
K1 B8 H8 54(3) . . ?
K1 B8 H8 50(3) 2_675 . ?
B10 B8 K1 97.3(3) . 2_675 ?
B10 B8 K1 77.6(3) . . ?
B10 B8 B9 60.8(3) . . ?
B10 B8 B7 60.4(3) . . ?
B10 B8 H8 116(3) . . ?
B9 B8 K1 153.9(3) . 2_675 ?
B9 B8 K1 74.2(2) . . ?
B9 B8 B7 103.7(4) . . ?
B9 B8 H8 125(3) . . ?
B5 B8 K1 169.6(3) . . ?
B5 B8 K1 93.9(3) . 2_675 ?
B5 B8 B10 112.2(4) . . ?
B5 B8 B9 107.2(4) . . ?
B5 B8 B7 59.8(3) . . ?
B5 B8 H8 121(3) . . ?
B6 B8 K1 112.6(3) . . ?
B6 B8 K1 145.1(3) . 2_675 ?
B6 B8 B10 114.0(4) . . ?
B6 B8 B9 60.9(3) . . ?
B6 B8 B5 61.1(3) . . ?
B6 B8 B7 108.3(4) . . ?
B6 B8 H8 121(3) . . ?
B7 B8 K1 73.4(2) . 2_675 ?
B7 B8 K1 130.3(3) . . ?
B7 B8 H8 123(3) . . ?
K1 B9 H9A 57(4) . . ?
B4 B9 K1 119.5(3) . . ?
B4 B9 B10 58.7(3) . . ?
B4 B9 B8 109.5(4) . . ?
B4 B9 B2 63.9(3) . . ?
B4 B9 B6 121.8(4) . . ?
B4 B9 H9A 118(4) . . ?
B10 B9 K1 76.9(3) . . ?
B10 B9 B2 103.7(4) . . ?
B10 B9 H9A 124(4) . . ?
B8 B9 K1 73.4(2) . . ?
B8 B9 B10 59.3(3) . . ?
B8 B9 B2 103.2(4) . . ?
B8 B9 H9A 123(4) . . ?
B2 B9 K1 175.7(3) . . ?
B2 B9 H9A 125(4) . . ?
B6 B9 K1 110.5(3) . . ?
B6 B9 B10 110.3(4) . . ?
B6 B9 B8 58.1(3) . . ?
B6 B9 B2 65.3(3) . . ?
B6 B9 H9A 114(4) . . ?
C1 B1 C2 97.8(4) . . ?
C1 B1 B3 52.4(3) . . ?
C1 B1 H1 105.7 . . ?
C1 B1 B5 127.8(4) . . ?
C1 B1 B7 103.1(4) . . ?
C2 B1 B3 126.0(4) . . ?
C2 B1 H1 106.1 . . ?
C2 B1 B5 52.9(3) . . ?
C2 B1 B7 103.1(4) . . ?
B3 B1 H1 123.7 . . ?
B5 B1 B3 106.4(3) . . ?
B5 B1 H1 122.6 . . ?
B7 B1 B3 55.7(3) . . ?
B7 B1 H1 135.2 . . ?
B7 B1 B5 56.1(3) . . ?
C10 C11 H11 120.2 . . ?
C12 C11 C10 119.7(6) . . ?
C12 C11 H11 120.2 . . ?
C2 B5 B8 106.8(4) . . ?
C2 B5 B1 57.8(3) . . ?
C2 B5 H5 121.8 . . ?
C2 B5 B6 56.9(3) . . ?
C2 B5 B7 110.5(4) . . ?
B8 B5 B1 102.7(4) . . ?
B8 B5 H5 122.6 . . ?
B8 B5 B6 59.3(3) . . ?
B8 B5 B7 61.9(3) . . ?
B1 B5 H5 127.7 . . ?
B6 B5 B1 98.5(4) . . ?
B6 B5 H5 125.6 . . ?
B6 B5 B7 108.4(4) . . ?
B7 B5 B1 59.6(3) . . ?
B7 B5 H5 118.6 . . ?
C18 C21 H21A 109.5 . . ?
C18 C21 H21B 109.5 . . ?
C18 C21 H21C 109.5 . . ?
H21A C21 H21B 109.5 . . ?
H21A C21 H21C 109.5 . . ?
H21B C21 H21C 109.5 . . ?
C29 C31 H31A 109.5 . . ?
C29 C31 H31B 109.5 . . ?
C29 C31 H31C 109.5 . . ?
H31A C31 H31B 109.5 . . ?
H31A C31 H31C 109.5 . . ?
H31B C31 H31C 109.5 . . ?
O2 C37 H37A 110.9 . . ?
O2 C37 H37B 110.9 . . ?
O2 C37 C39 104.4(6) . . ?
H37A C37 H37B 108.9 . . ?
C39 C37 H37A 110.9 . . ?
C39 C37 H37B 110.9 . . ?
C1 B2 B4 53.2(3) . . ?
C1 B2 B9 103.6(4) . . ?
C1 B2 H2 105.9 . . ?
C1 B2 B6 126.5(4) . . ?
C2 B2 C1 97.6(4) . . ?
C2 B2 B4 127.9(4) . . ?
C2 B2 B9 103.4(4) . . ?
C2 B2 H2 105.6 . . ?
C2 B2 B6 52.6(3) . . ?
B4 B2 H2 122.4 . . ?
B4 B2 B6 106.9(4) . . ?
B9 B2 B4 56.3(3) . . ?
B9 B2 H2 134.9 . . ?
B9 B2 B6 56.0(3) . . ?
B6 B2 H2 123.3 . . ?
C2 B6 B8 107.5(4) . . ?
C2 B6 B9 107.7(4) . . ?
C2 B6 B5 57.5(3) . . ?
C2 B6 B2 54.5(3) . . ?
C2 B6 H6 122.4 . . ?
B8 B6 B9 61.0(3) . . ?
B8 B6 B5 59.6(3) . . ?
B8 B6 B2 100.6(4) . . ?
B8 B6 H6 122.2 . . ?
B9 B6 B2 58.8(3) . . ?
B9 B6 H6 120.2 . . ?
B5 B6 B9 106.2(4) . . ?
B5 B6 B2 94.4(4) . . ?
B5 B6 H6 126.7 . . ?
B2 B6 H6 130.7 . . ?
K1 B7 H7 48(3) 2_675 . ?
B3 B7 K1 140.5(3) . 2_675 ?
B3 B7 B10 58.5(3) . . ?
B3 B7 B8 110.0(4) . . ?
B3 B7 B1 65.9(3) . . ?
B3 B7 H7 114(3) . . ?
B10 B7 K1 97.1(3) . 2_675 ?
B10 B7 B8 59.0(3) . . ?
B10 B7 B1 104.3(4) . . ?
B10 B7 H7 120(3) . . ?
B8 B7 K1 74.1(2) . 2_675 ?
B8 B7 B1 103.5(4) . . ?
B8 B7 H7 122(3) . . ?
B1 B7 K1 153.2(3) . 2_675 ?
B1 B7 H7 128(3) . . ?
B5 B7 K1 93.6(3) . 2_675 ?
B5 B7 B3 122.6(4) . . ?
B5 B7 B10 109.7(4) . . ?
B5 B7 B8 58.3(3) . . ?
B5 B7 B1 64.3(3) . . ?
B5 B7 H7 118(3) . . ?
O2 C38 H38A 110.4 . . ?
O2 C38 H38B 110.4 . . ?
O2 C38 C40 106.7(5) . . ?
H38A C38 H38B 108.6 . . ?
C40 C38 H38A 110.4 . . ?
C40 C38 H38B 110.4 . . ?
C33 O1 C36 102.9(10) . . ?
C38 C40 H40A 111.2 . . ?
C38 C40 H40B 111.2 . . ?
H40A C40 H40B 109.1 . . ?
C39 C40 C38 103.0(6) . . ?
C39 C40 H40A 111.2 . . ?
C39 C40 H40B 111.2 . . ?
C37 C39 H39A 111.2 . . ?
C37 C39 H39B 111.2 . . ?
C40 C39 C37 102.7(6) . . ?
C40 C39 H39A 111.2 . . ?
C40 C39 H39B 111.2 . . ?
H39A C39 H39B 109.1 . . ?
H34A C34 H34B 107.9 . . ?
C33 C34 H34A 109.2 . . ?
C33 C34 H34B 109.2 . . ?
C33 C34 C35 111.9(11) . . ?
C35 C34 H34A 109.2 . . ?
C35 C34 H34B 109.2 . . ?
O1 C33 C34 103.5(10) . . ?
O1 C33 H33A 111.1 . . ?
O1 C33 H33B 111.1 . . ?
C34 C33 H33A 111.1 . . ?
C34 C33 H33B 111.1 . . ?
H33A C33 H33B 109.0 . . ?
C34 C35 H35A 111.9 . . ?
C34 C35 H35B 111.9 . . ?
C34 C35 C36 99.5(11) . . ?
H35A C35 H35B 109.6 . . ?
C36 C35 H35A 111.9 . . ?
C36 C35 H35B 111.9 . . ?
O1 C36 C35 110.7(9) . . ?
O1 C36 H36A 109.5 . . ?
O1 C36 H36B 109.5 . . ?
C35 C36 H36A 109.5 . . ?
C35 C36 H36B 109.5 . . ?
H36A C36 H36B 108.1 . . ?
C44 O3 K1 132.3(7) . . ?
C44 O3 C41 109.9(8) . . ?
C41 O3 K1 116.9(7) . . ?
O3 C44 H44A 109.9 . . ?
O3 C44 H44B 109.9 . . ?
O3 C44 C43 109.1(9) . . ?
H44A C44 H44B 108.3 . . ?
H44C C44 H44D 109.4 . . ?
C43 C44 H44A 109.9 . . ?
C43 C44 H44B 109.9 . . ?
C43 C44 H44C 111.6 . . ?
C43 C44 H44D 111.6 . . ?
O3A C44 H44C 111.6 . . ?
O3A C44 H44D 111.6 . . ?
O3A C44 C43 100.6(12) . . ?
H42A C42 H42B 109.1 . . ?
C43 C42 H42A 111.2 . . ?
C43 C42 H42B 111.2 . . ?
C43 C42 C41 102.9(12) . . ?
C41 C42 H42A 111.2 . . ?
C41 C42 H42B 111.2 . . ?
C44 C43 C42 107.1(11) . . ?
C44 C43 H43A 110.3 . . ?
C44 C43 H43B 110.3 . . ?
C44 C43 H43C 107.9 . . ?
C44 C43 H43D 107.9 . . ?
C44 C43 C42A 117.8(15) . . ?
C42 C43 H43A 110.3 . . ?
C42 C43 H43B 110.3 . . ?
H43A C43 H43B 108.6 . . ?
H43C C43 H43D 107.2 . . ?
C42A C43 H43C 107.9 . . ?
C42A C43 H43D 107.9 . . ?
O3 C41 C42 102.5(12) . . ?
O3 C41 H41A 111.3 . . ?
O3 C41 H41B 111.3 . . ?
C42 C41 H41A 111.3 . . ?
C42 C41 H41B 111.3 . . ?
H41A C41 H41B 109.2 . . ?
H41C C41A H41D 108.7 . . ?
O3A C41A H41C 110.6 . . ?
O3A C41A H41D 110.6 . . ?
O3A C41A C42A 105.9(19) . . ?
C42A C41A H41C 110.6 . . ?
C42A C41A H41D 110.6 . . ?
C44 O3A K1 133.0(12) . . ?
C44 O3A C41A 112.6(14) . . ?
C41A O3A K1 114.0(13) . . ?
C43 C42A C41A 93.5(17) . . ?
C43 C42A H42C 113.0 . . ?
C43 C42A H42D 113.0 . . ?
C41A C42A H42C 113.0 . . ?
C41A C42A H42D 113.0 . . ?
H42C C42A H42D 110.4 . . ?

loop_
_geom_torsion_atom_site_label_1
_geom_torsion_atom_site_label_2
_geom_torsion_atom_site_label_3
_geom_torsion_atom_site_label_4
_geom_torsion
_geom_torsion_site_symmetry_1
_geom_torsion_site_symmetry_2
_geom_torsion_site_symmetry_3
_geom_torsion_site_symmetry_4
_geom_torsion_publ_flag
Bi1 Si1 N2 C7 105.4(3) . . . . ?
Bi1 Si1 N2 C14 -53.1(5) . . . . ?
Bi1 Si1 N1 C3 62.9(5) . . . . ?
Bi1 Si1 N1 C7 -107.2(3) . . . . ?
Bi1 Si1 C1 B3 -132.1(5) . . . . ?
Bi1 Si1 C1 B4 123.9(4) . . . . ?
Bi1 Si1 C1 B1 -42.1(4) . . . . ?
Bi1 Si1 C1 B2 45.2(4) . . . . ?
Bi1 Si2 N3 C22 110.9(3) . . . . ?
Bi1 Si2 N3 C18 -62.6(5) . . . . ?
Bi1 Si2 N4 C22 -107.7(3) . . . . ?
Bi1 Si2 N4 C29 61.2(5) . . . . ?
Bi1 Si2 C2 B1 40.2(4) . . . . ?
Bi1 Si2 C2 B5 124.3(5) . . . . ?
Bi1 Si2 C2 B2 -47.6(4) . . . . ?
Bi1 Si2 C2 B6 -132.5(4) . . . . ?
K1 O2 C37 C39 -136.9(4) . . . . ?
K1 O2 C38 C40 157.2(4) . . . . ?
K1 B10 B8 K1 86.24(14) . . . 2_675 ?
K1 B10 B8 B9 -78.6(2) . . . . ?
K1 B10 B8 B5 -176.5(4) . . . . ?
K1 B10 B8 B6 -109.4(4) . . . . ?
K1 B10 B8 B7 152.4(3) . . . . ?
K1 B10 B9 B4 -137.1(3) . . . . ?
K1 B10 B9 B8 78.3(3) . . . . ?
K1 B10 B9 B2 175.6(3) . . . . ?
K1 B10 B9 B6 107.3(3) . . . . ?
K1 B10 B7 K1 34.5(3) . . . 2_675 ?
K1 B10 B7 B3 -178.8(4) . . . . ?
K1 B10 B7 B8 -32.0(3) . . . . ?
K1 B10 B7 B1 -129.4(3) . . . . ?
K1 B10 B7 B5 -62.0(5) . . . . ?
K1 B8 B9 K1 48.3(7) 2_675 . . . ?
K1 B8 B9 B4 -116.1(3) . . . . ?
K1 B8 B9 B4 -67.7(8) 2_675 . . . ?
K1 B8 B9 B10 -36.1(7) 2_675 . . . ?
K1 B8 B9 B10 -84.4(3) . . . . ?
K1 B8 B9 B2 -134.3(6) 2_675 . . . ?
K1 B8 B9 B2 177.3(3) . . . . ?
K1 B8 B9 B6 176.3(7) 2_675 . . . ?
K1 B8 B9 B6 128.0(3) . . . . ?
K1 B8 B5 C2 173.0(3) 2_675 . . . ?
K1 B8 B5 C2 -87.4(19) . . . . ?
K1 B8 B5 B1 113.2(3) 2_675 . . . ?
K1 B8 B5 B1 -147.2(18) . . . . ?
K1 B8 B5 B6 -154.4(3) 2_675 . . . ?
K1 B8 B5 B6 -54.8(19) . . . . ?
K1 B8 B5 B7 167.9(19) . . . . ?
K1 B8 B5 B7 68.3(3) 2_675 . . . ?
K1 B8 B6 C2 81.9(6) 2_675 . . . ?
K1 B8 B6 C2 -156.1(3) . . . . ?
K1 B8 B6 B9 -55.2(3) . . . . ?
K1 B8 B6 B9 -177.2(6) 2_675 . . . ?
K1 B8 B6 B5 48.9(5) 2_675 . . . ?
K1 B8 B6 B5 170.8(4) . . . . ?
K1 B8 B6 B2 137.8(5) 2_675 . . . ?
K1 B8 B6 B2 -100.3(3) . . . . ?
K1 B8 B7 K1 -72.5(3) . . . 2_675 ?
K1 B8 B7 B3 138.6(4) 2_675 . . . ?
K1 B8 B7 B3 66.2(5) . . . . ?
K1 B8 B7 B10 36.3(4) . . . . ?
K1 B8 B7 B10 108.8(3) 2_675 . . . ?
K1 B8 B7 B1 135.1(3) . . . . ?
K1 B8 B7 B1 -152.4(3) 2_675 . . . ?
K1 B8 B7 B5 -177.2(4) . . . . ?
K1 B8 B7 B5 -104.7(3) 2_675 . . . ?
K1 B9 B6 C2 154.4(3) . . . . ?
K1 B9 B6 B8 53.7(3) . . . . ?
K1 B9 B6 B5 94.0(4) . . . . ?
K1 B9 B6 B2 179.3(4) . . . . ?
K1 O3 C44 C43 -140.6(10) . . . . ?
K1 O3 C41 C42 141.2(11) . . . . ?
Si1 N2 C7 N1 3.7(4) . . . . ?
Si1 N2 C7 C8 -179.2(5) . . . . ?
Si1 N2 C14 C15 87.9(6) . . . . ?
Si1 N2 C14 C17 -29.3(7) . . . . ?
Si1 N2 C14 C16 -147.9(4) . . . . ?
Si1 N1 C3 C5 -91.9(6) . . . . ?
Si1 N1 C3 C4 145.5(5) . . . . ?
Si1 N1 C3 C6 26.6(7) . . . . ?
Si1 N1 C7 N2 -3.7(4) . . . . ?
Si1 N1 C7 C8 179.2(4) . . . . ?
Si1 C1 B3 B4 -130.6(6) . . . . ?
Si1 C1 B3 B10 -164.6(4) . . . . ?
Si1 C1 B3 B1 104.9(6) . . . . ?
Si1 C1 B3 B7 130.8(5) . . . . ?
Si1 C1 B4 B3 135.6(5) . . . . ?
Si1 C1 B4 B10 169.5(4) . . . . ?
Si1 C1 B4 B9 -125.1(5) . . . . ?
Si1 C1 B4 B2 -96.1(5) . . . . ?
Si1 C1 B1 C2 92.9(4) . . . . ?
Si1 C1 B1 B3 -137.1(4) . . . . ?
Si1 C1 B1 B5 141.3(4) . . . . ?
Si1 C1 B1 B7 -161.7(3) . . . . ?
Si1 C1 B2 C2 -95.8(4) . . . . ?
Si1 C1 B2 B4 131.7(4) . . . . ?
Si1 C1 B2 B9 158.3(3) . . . . ?
Si1 C1 B2 B6 -144.2(4) . . . . ?
Si2 N3 C22 N4 1.9(4) . . . . ?
Si2 N3 C22 C23 179.2(4) . . . . ?
Si2 N3 C18 C19 -22.2(7) . . . . ?
Si2 N3 C18 C20 94.7(6) . . . . ?
Si2 N3 C18 C21 -141.8(5) . . . . ?
Si2 N4 C22 N3 -1.9(4) . . . . ?
Si2 N4 C22 C23 -179.1(4) . . . . ?
Si2 N4 C29 C32 16.4(7) . . . . ?
Si2 N4 C29 C30 -102.2(6) . . . . ?
Si2 N4 C29 C31 135.3(5) . . . . ?
Si2 C2 B1 C1 -92.9(4) . . . . ?
Si2 C2 B1 B3 -141.5(4) . . . . ?
Si2 C2 B1 B5 134.9(4) . . . . ?
Si2 C2 B1 B7 161.6(3) . . . . ?
Si2 C2 B5 B8 163.8(4) . . . . ?
Si2 C2 B5 B1 -101.6(5) . . . . ?
Si2 C2 B5 B6 130.2(6) . . . . ?
Si2 C2 B5 B7 -130.6(5) . . . . ?
Si2 C2 B2 C1 97.3(4) . . . . ?
Si2 C2 B2 B4 145.7(4) . . . . ?
Si2 C2 B2 B9 -156.7(3) . . . . ?
Si2 C2 B2 B6 -131.9(4) . . . . ?
Si2 C2 B6 B8 -168.5(4) . . . . ?
Si2 C2 B6 B9 127.2(5) . . . . ?
Si2 C2 B6 B5 -134.6(5) . . . . ?
Si2 C2 B6 B2 100.9(5) . . . . ?
O2 C37 C39 C40 -38.3(7) . . . . ?
O2 C38 C40 C39 -17.9(8) . . . . ?
N3 Si2 N4 C22 1.4(3) . . . . ?
N3 Si2 N4 C29 170.3(5) . . . . ?
N3 Si2 C2 B1 -98.9(3) . . . . ?
N3 Si2 C2 B5 -14.8(6) . . . . ?
N3 Si2 C2 B2 173.3(3) . . . . ?
N3 Si2 C2 B6 88.4(5) . . . . ?
N2 Si1 N1 C3 172.8(5) . . . . ?
N2 Si1 N1 C7 2.7(3) . . . . ?
N2 Si1 C1 B3 87.5(6) . . . . ?
N2 Si1 C1 B4 -16.4(5) . . . . ?
N2 Si1 C1 B1 177.6(3) . . . . ?
N2 Si1 C1 B2 -95.1(3) . . . . ?
N1 Si1 N2 C7 -2.7(3) . . . . ?
N1 Si1 N2 C14 -161.2(5) . . . . ?
N1 Si1 C1 B3 6.6(7) . . . . ?
N1 Si1 C1 B4 -97.3(5) . . . . ?
N1 Si1 C1 B1 96.7(3) . . . . ?
N1 Si1 C1 B2 -176.0(3) . . . . ?
N4 Si2 N3 C22 -1.4(3) . . . . ?
N4 Si2 N3 C18 -174.9(5) . . . . ?
N4 Si2 C2 B1 -178.3(3) . . . . ?
N4 Si2 C2 B5 -94.2(5) . . . . ?
N4 Si2 C2 B2 93.9(3) . . . . ?
N4 Si2 C2 B6 8.9(6) . . . . ?
C23 C24 C25 C26 1.0(9) . . . . ?
C23 C28 C27 C26 2.1(9) . . . . ?
C24 C23 C22 N3 80.8(7) . . . . ?
C24 C23 C22 N4 -102.5(6) . . . . ?
C24 C23 C28 C27 -3.2(8) . . . . ?
C24 C25 C26 C27 -2.1(10) . . . . ?
C1 Si1 N2 C7 -113.7(3) . . . . ?
C1 Si1 N2 C14 87.8(5) . . . . ?
C1 Si1 N1 C3 -76.9(5) . . . . ?
C1 Si1 N1 C7 113.0(3) . . . . ?
C1 B3 B4 B10 -142.1(4) . . . . ?
C1 B3 B4 B9 -103.3(4) . . . . ?
C1 B3 B4 B2 -42.3(3) . . . . ?
C1 B3 B10 B4 33.2(4) . . . . ?
C1 B3 B10 B8 -68.7(5) . . . . ?
C1 B3 B10 B9 -4.6(5) . . . . ?
C1 B3 B10 B7 -99.9(4) . . . . ?
C1 B3 B7 K1 160.8(4) . . . 2_675 ?
C1 B3 B7 B10 101.7(4) . . . . ?
C1 B3 B7 B8 71.7(5) . . . . ?
C1 B3 B7 B1 -24.5(4) . . . . ?
C1 B3 B7 B5 7.3(6) . . . . ?
C1 B4 B10 K1 150.4(3) . . . . ?
C1 B4 B10 B3 -32.7(4) . . . . ?
C1 B4 B10 B8 72.3(5) . . . . ?
C1 B4 B10 B9 104.8(4) . . . . ?
C1 B4 B10 B7 8.4(5) . . . . ?
C1 B4 B9 K1 -148.6(3) . . . . ?
C1 B4 B9 B10 -99.1(4) . . . . ?
C1 B4 B9 B8 -67.2(5) . . . . ?
C1 B4 B9 B2 28.3(4) . . . . ?
C1 B4 B9 B6 -3.3(6) . . . . ?
C1 B1 B7 K1 -164.0(6) . . . 2_675 ?
C1 B1 B7 B3 23.5(3) . . . . ?
C1 B1 B7 B10 -21.7(4) . . . . ?
C1 B1 B7 B8 -82.6(4) . . . . ?
C1 B1 B7 B5 -126.9(4) . . . . ?
C22 Si2 N3 C18 -173.5(7) . . . . ?
C22 Si2 N4 C29 168.9(7) . . . . ?
C22 Si2 C2 B1 -138.8(3) . . . . ?
C22 Si2 C2 B5 -54.7(6) . . . . ?
C22 Si2 C2 B2 133.5(3) . . . . ?
C22 Si2 C2 B6 48.5(6) . . . . ?
C22 N3 C18 C19 166.5(5) . . . . ?
C22 N3 C18 C20 -76.6(7) . . . . ?
C22 N3 C18 C21 46.8(7) . . . . ?
C22 N4 C29 C32 -178.1(5) . . . . ?
C22 N4 C29 C30 63.2(7) . . . . ?
C22 N4 C29 C31 -59.3(7) . . . . ?
C22 C23 C24 C25 -174.0(5) . . . . ?
C22 C23 C28 C27 172.6(5) . . . . ?
C3 N1 C7 Si1 -171.1(6) . . . . ?
C3 N1 C7 N2 -174.8(5) . . . . ?
C3 N1 C7 C8 8.1(8) . . . . ?
C8 C13 C12 C11 -0.9(11) . . . . ?
C8 C9 C10 C11 -0.4(9) . . . . ?
C29 N4 C22 Si2 -170.4(6) . . . . ?
C29 N4 C22 N3 -172.3(4) . . . . ?
C29 N4 C22 C23 10.5(8) . . . . ?
C2 Si2 N3 C22 -109.7(3) . . . . ?
C2 Si2 N3 C18 76.8(5) . . . . ?
C2 Si2 N4 C22 111.5(3) . . . . ?
C2 Si2 N4 C29 -79.6(5) . . . . ?
C2 B1 B7 K1 -62.6(7) . . . 2_675 ?
C2 B1 B7 B3 124.9(4) . . . . ?
C2 B1 B7 B10 79.7(4) . . . . ?
C2 B1 B7 B8 18.7(5) . . . . ?
C2 B1 B7 B5 -25.6(3) . . . . ?
C2 B5 B6 B8 142.0(4) . . . . ?
C2 B5 B6 B9 101.0(4) . . . . ?
C2 B5 B6 B2 42.3(3) . . . . ?
C2 B5 B7 K1 -167.3(3) . . . 2_675 ?
C2 B5 B7 B3 -3.8(6) . . . . ?
C2 B5 B7 B10 -68.4(5) . . . . ?
C2 B5 B7 B8 -98.6(4) . . . . ?
C2 B5 B7 B1 28.4(4) . . . . ?
C7 Si1 N2 C14 -158.4(6) . . . . ?
C7 Si1 N1 C3 170.1(7) . . . . ?
C7 Si1 C1 B3 47.3(7) . . . . ?
C7 Si1 C1 B4 -56.6(5) . . . . ?
C7 Si1 C1 B1 137.4(3) . . . . ?
C7 Si1 C1 B2 -135.3(3) . . . . ?
C7 N2 C14 C15 -63.9(7) . . . . ?
C7 N2 C14 C17 178.9(5) . . . . ?
C7 N2 C14 C16 60.3(7) . . . . ?
C7 N1 C3 C5 75.0(7) . . . . ?
C7 N1 C3 C4 -47.7(7) . . . . ?
C7 N1 C3 C6 -166.6(5) . . . . ?
C7 C8 C13 C12 -178.1(6) . . . . ?
C7 C8 C9 C10 178.7(5) . . . . ?
C28 C23 C24 C25 1.7(8) . . . . ?
C28 C23 C22 N3 -95.0(6) . . . . ?
C28 C23 C22 N4 81.7(6) . . . . ?
C28 C27 C26 C25 0.6(10) . . . . ?
C14 N2 C7 Si1 160.7(6) . . . . ?
C14 N2 C7 N1 164.4(5) . . . . ?
C14 N2 C7 C8 -18.5(8) . . . . ?
C13 C8 C7 N2 -82.2(7) . . . . ?
C13 C8 C7 N1 94.2(6) . . . . ?
C13 C8 C9 C10 -0.7(8) . . . . ?
C13 C12 C11 C10 -0.2(11) . . . . ?
C9 C8 C7 N2 98.3(6) . . . . ?
C9 C8 C7 N1 -85.2(7) . . . . ?
C9 C8 C13 C12 1.3(9) . . . . ?
C9 C10 C11 C12 0.8(10) . . . . ?
C18 N3 C22 Si2 174.1(6) . . . . ?
C18 N3 C22 N4 176.0(5) . . . . ?
C18 N3 C22 C23 -6.7(8) . . . . ?
B3 C1 B4 B10 33.9(4) . . . . ?
B3 C1 B4 B9 99.3(5) . . . . ?
B3 C1 B4 B2 128.3(4) . . . . ?
B3 C1 B1 C2 -130.1(4) . . . . ?
B3 C1 B1 B5 -81.6(5) . . . . ?
B3 C1 B1 B7 -24.6(4) . . . . ?
B3 C1 B2 C2 82.4(5) . . . . ?
B3 C1 B2 B4 -50.1(4) . . . . ?
B3 C1 B2 B9 -23.5(5) . . . . ?
B3 C1 B2 B6 34.0(6) . . . . ?
B3 B4 B10 K1 -176.9(4) . . . . ?
B3 B4 B10 B8 105.1(4) . . . . ?
B3 B4 B10 B9 137.5(4) . . . . ?
B3 B4 B10 B7 41.1(4) . . . . ?
B3 B4 B9 K1 -87.6(4) . . . . ?
B3 B4 B9 B10 -38.1(4) . . . . ?
B3 B4 B9 B8 -6.2(5) . . . . ?
B3 B4 B9 B2 89.3(4) . . . . ?
B3 B4 B9 B6 57.7(6) . . . . ?
B3 B10 B8 K1 -97.3(4) . . . 2_675 ?
B3 B10 B8 K1 176.5(4) . . . . ?
B3 B10 B8 B9 97.9(4) . . . . ?
B3 B10 B8 B5 0.0(6) . . . . ?
B3 B10 B8 B6 67.1(5) . . . . ?
B3 B10 B8 B7 -31.1(4) . . . . ?
B3 B10 B9 K1 175.1(4) . . . . ?
B3 B10 B9 B4 37.9(4) . . . . ?
B3 B10 B9 B8 -106.6(4) . . . . ?
B3 B10 B9 B2 -9.3(5) . . . . ?
B3 B10 B9 B6 -77.6(5) . . . . ?
B3 B10 B7 K1 -146.7(3) . . . 2_675 ?
B3 B10 B7 B8 146.8(4) . . . . ?
B3 B10 B7 B1 49.4(4) . . . . ?
B3 B10 B7 B5 116.8(4) . . . . ?
B3 B1 B7 K1 172.5(7) . . . 2_675 ?
B3 B1 B7 B10 -45.2(3) . . . . ?
B3 B1 B7 B8 -106.2(4) . . . . ?
B3 B1 B7 B5 -150.5(4) . . . . ?
B4 C1 B3 B10 -34.0(4) . . . . ?
B4 C1 B3 B1 -124.6(4) . . . . ?
B4 C1 B3 B7 -98.7(4) . . . . ?
B4 C1 B1 C2 -76.4(4) . . . . ?
B4 C1 B1 B3 53.6(4) . . . . ?
B4 C1 B1 B5 -28.0(6) . . . . ?
B4 C1 B1 B7 29.0(5) . . . . ?
B4 C1 B2 C2 132.5(4) . . . . ?
B4 C1 B2 B9 26.6(4) . . . . ?
B4 C1 B2 B6 84.1(5) . . . . ?
B4 B3 B10 B8 -101.9(4) . . . . ?
B4 B3 B10 B9 -37.8(4) . . . . ?
B4 B3 B10 B7 -133.1(4) . . . . ?
B4 B3 B7 K1 100.2(5) . . . 2_675 ?
B4 B3 B7 B10 41.1(4) . . . . ?
B4 B3 B7 B8 11.1(5) . . . . ?
B4 B3 B7 B1 -85.2(4) . . . . ?
B4 B3 B7 B5 -53.4(6) . . . . ?
B4 B10 B8 K1 111.1(3) . . . . ?
B4 B10 B8 K1 -162.7(3) . . . 2_675 ?
B4 B10 B8 B9 32.5(4) . . . . ?
B4 B10 B8 B5 -65.4(5) . . . . ?
B4 B10 B8 B6 1.6(6) . . . . ?
B4 B10 B8 B7 -96.5(4) . . . . ?
B4 B10 B9 K1 137.1(3) . . . . ?
B4 B10 B9 B8 -144.6(4) . . . . ?
B4 B10 B9 B2 -47.2(4) . . . . ?
B4 B10 B9 B6 -115.6(4) . . . . ?
B4 B10 B7 K1 172.2(3) . . . 2_675 ?
B4 B10 B7 B3 -41.1(4) . . . . ?
B4 B10 B7 B8 105.6(4) . . . . ?
B4 B10 B7 B1 8.3(5) . . . . ?
B4 B10 B7 B5 75.7(5) . . . . ?
B4 B9 B2 C1 -25.5(3) . . . . ?
B4 B9 B2 C2 -126.9(4) . . . . ?
B4 B9 B2 B6 -150.6(4) . . . . ?
B4 B9 B6 C2 6.3(6) . . . . ?
B4 B9 B6 B8 -94.4(5) . . . . ?
B4 B9 B6 B5 -54.1(6) . . . . ?
B4 B9 B6 B2 31.2(4) . . . . ?
B10 B3 B4 C1 142.1(4) . . . . ?
B10 B3 B4 B9 38.8(4) . . . . ?
B10 B3 B4 B2 99.8(4) . . . . ?
B10 B3 B7 K1 59.0(5) . . . 2_675 ?
B10 B3 B7 B8 -30.0(4) . . . . ?
B10 B3 B7 B1 -126.3(4) . . . . ?
B10 B3 B7 B5 -94.5(5) . . . . ?
B10 B4 B9 K1 -49.6(3) . . . . ?
B10 B4 B9 B8 31.9(4) . . . . ?
B10 B4 B9 B2 127.4(4) . . . . ?
B10 B4 B9 B6 95.8(5) . . . . ?
B10 B8 B9 K1 84.4(3) . . . . ?
B10 B8 B9 B4 -31.7(4) . . . . ?
B10 B8 B9 B2 -98.3(4) . . . . ?
B10 B8 B9 B6 -147.6(4) . . . . ?
B10 B8 B5 C2 73.4(5) . . . . ?
B10 B8 B5 B1 13.6(5) . . . . ?
B10 B8 B5 B6 106.0(4) . . . . ?
B10 B8 B5 B7 -31.2(4) . . . . ?
B10 B8 B6 C2 -70.1(5) . . . . ?
B10 B8 B6 B9 30.8(4) . . . . ?
B10 B8 B6 B5 -103.2(4) . . . . ?
B10 B8 B6 B2 -14.3(5) . . . . ?
B10 B8 B7 K1 -108.8(3) . . . 2_675 ?
B10 B8 B7 B3 29.8(4) . . . . ?
B10 B8 B7 B1 98.8(4) . . . . ?
B10 B8 B7 B5 146.5(4) . . . . ?
B10 B9 B2 C1 18.8(5) . . . . ?
B10 B9 B2 C2 -82.6(4) . . . . ?
B10 B9 B2 B4 44.3(4) . . . . ?
B10 B9 B2 B6 -106.3(4) . . . . ?
B10 B9 B6 C2 71.3(5) . . . . ?
B10 B9 B6 B8 -29.4(4) . . . . ?
B10 B9 B6 B5 10.9(5) . . . . ?
B10 B9 B6 B2 96.2(4) . . . . ?
B8 B10 B9 K1 -78.3(3) . . . . ?
B8 B10 B9 B4 144.6(4) . . . . ?
B8 B10 B9 B2 97.3(4) . . . . ?
B8 B10 B9 B6 29.0(4) . . . . ?
B8 B10 B7 K1 66.5(3) . . . 2_675 ?
B8 B10 B7 B3 -146.8(4) . . . . ?
B8 B10 B7 B1 -97.4(4) . . . . ?
B8 B10 B7 B5 -29.9(4) . . . . ?
B8 B9 B2 C1 79.9(4) . . . . ?
B8 B9 B2 C2 -21.4(5) . . . . ?
B8 B9 B2 B4 105.4(4) . . . . ?
B8 B9 B2 B6 -45.2(3) . . . . ?
B8 B9 B6 C2 100.7(4) . . . . ?
B8 B9 B6 B5 40.3(4) . . . . ?
B8 B9 B6 B2 125.6(4) . . . . ?
B8 B5 B6 C2 -142.0(4) . . . . ?
B8 B5 B6 B9 -41.0(4) . . . . ?
B8 B5 B6 B2 -99.7(4) . . . . ?
B8 B5 B7 K1 -68.7(3) . . . 2_675 ?
B8 B5 B7 B3 94.8(5) . . . . ?
B8 B5 B7 B10 30.2(4) . . . . ?
B8 B5 B7 B1 127.0(4) . . . . ?
B9 B4 B10 K1 45.6(3) . . . . ?
B9 B4 B10 B3 -137.5(4) . . . . ?
B9 B4 B10 B8 -32.5(4) . . . . ?
B9 B4 B10 B7 -96.4(4) . . . . ?
B9 B10 B8 K1 78.6(2) . . . . ?
B9 B10 B8 K1 164.9(3) . . . 2_675 ?
B9 B10 B8 B5 -97.9(4) . . . . ?
B9 B10 B8 B6 -30.8(4) . . . . ?
B9 B10 B8 B7 -128.9(4) . . . . ?
B9 B10 B7 K1 110.3(3) . . . 2_675 ?
B9 B10 B7 B3 -103.0(4) . . . . ?
B9 B10 B7 B8 43.7(3) . . . . ?
B9 B10 B7 B1 -53.6(4) . . . . ?
B9 B10 B7 B5 13.8(5) . . . . ?
B9 B8 B5 C2 8.6(5) . . . . ?
B9 B8 B5 B1 -51.2(4) . . . . ?
B9 B8 B5 B6 41.2(4) . . . . ?
B9 B8 B5 B7 -96.1(4) . . . . ?
B9 B8 B6 C2 -100.9(4) . . . . ?
B9 B8 B6 B5 -133.9(4) . . . . ?
B9 B8 B6 B2 -45.0(3) . . . . ?
B9 B8 B7 K1 -153.1(3) . . . 2_675 ?
B9 B8 B7 B3 -14.5(5) . . . . ?
B9 B8 B7 B10 -44.3(3) . . . . ?
B9 B8 B7 B1 54.5(5) . . . . ?
B9 B8 B7 B5 102.2(4) . . . . ?
B1 C1 B3 B4 124.6(4) . . . . ?
B1 C1 B3 B10 90.5(4) . . . . ?
B1 C1 B3 B7 25.9(4) . . . . ?
B1 C1 B4 B3 -58.4(4) . . . . ?
B1 C1 B4 B10 -24.5(5) . . . . ?
B1 C1 B4 B9 40.9(5) . . . . ?
B1 C1 B4 B2 69.9(4) . . . . ?
B1 C1 B2 C2 14.4(4) . . . . ?
B1 C1 B2 B4 -118.1(4) . . . . ?
B1 C1 B2 B9 -91.5(4) . . . . ?
B1 C1 B2 B6 -34.0(5) . . . . ?
B1 C2 B5 B8 -94.6(4) . . . . ?
B1 C2 B5 B6 -128.2(4) . . . . ?
B1 C2 B5 B7 -29.0(4) . . . . ?
B1 C2 B2 C1 -13.8(3) . . . . ?
B1 C2 B2 B4 34.7(5) . . . . ?
B1 C2 B2 B9 92.2(4) . . . . ?
B1 C2 B2 B6 117.1(4) . . . . ?
B1 C2 B6 B8 18.8(5) . . . . ?
B1 C2 B6 B9 -45.6(5) . . . . ?
B1 C2 B6 B5 52.7(4) . . . . ?
B1 C2 B6 B2 -71.8(4) . . . . ?
B1 B3 B4 C1 41.9(3) . . . . ?
B1 B3 B4 B10 -100.1(4) . . . . ?
B1 B3 B4 B9 -61.4(4) . . . . ?
B1 B3 B4 B2 -0.4(4) . . . . ?
B1 B3 B10 B4 88.7(4) . . . . ?
B1 B3 B10 B8 -13.2(5) . . . . ?
B1 B3 B10 B9 51.0(5) . . . . ?
B1 B3 B10 B7 -44.4(3) . . . . ?
B1 B3 B7 K1 -174.7(5) . . . 2_675 ?
B1 B3 B7 B10 126.3(4) . . . . ?
B1 B3 B7 B8 96.3(4) . . . . ?
B1 B3 B7 B5 31.8(4) . . . . ?
B1 B5 B6 C2 -42.2(3) . . . . ?
B1 B5 B6 B8 99.8(4) . . . . ?
B1 B5 B6 B9 58.8(4) . . . . ?
B1 B5 B6 B2 0.1(4) . . . . ?
B1 B5 B7 K1 164.2(3) . . . 2_675 ?
B1 B5 B7 B3 -32.3(4) . . . . ?
B1 B5 B7 B10 -96.8(4) . . . . ?
B1 B5 B7 B8 -127.0(4) . . . . ?
B5 C2 B1 C1 132.2(4) . . . . ?
B5 C2 B1 B3 83.6(5) . . . . ?
B5 C2 B1 B7 26.7(4) . . . . ?
B5 C2 B2 C1 -76.9(4) . . . . ?
B5 C2 B2 B4 -28.5(7) . . . . ?
B5 C2 B2 B9 29.1(5) . . . . ?
B5 C2 B2 B6 53.9(4) . . . . ?
B5 C2 B6 B8 -33.9(4) . . . . ?
B5 C2 B6 B9 -98.2(4) . . . . ?
B5 C2 B6 B2 -124.5(4) . . . . ?
B5 B8 B9 K1 -169.3(3) . . . . ?
B5 B8 B9 B4 74.6(5) . . . . ?
B5 B8 B9 B10 106.3(4) . . . . ?
B5 B8 B9 B2 8.1(5) . . . . ?
B5 B8 B9 B6 -41.3(4) . . . . ?
B5 B8 B6 C2 33.0(4) . . . . ?
B5 B8 B6 B9 133.9(4) . . . . ?
B5 B8 B6 B2 88.9(4) . . . . ?
B5 B8 B7 K1 104.7(3) . . . 2_675 ?
B5 B8 B7 B3 -116.7(4) . . . . ?
B5 B8 B7 B10 -146.5(4) . . . . ?
B5 B8 B7 B1 -47.7(4) . . . . ?
B5 B1 B7 K1 -37.0(6) . . . 2_675 ?
B5 B1 B7 B3 150.5(4) . . . . ?
B5 B1 B7 B10 105.3(4) . . . . ?
B5 B1 B7 B8 44.3(3) . . . . ?
C37 O2 C38 C40 -6.1(7) . . . . ?
B2 C1 B3 B4 52.1(4) . . . . ?
B2 C1 B3 B10 18.1(6) . . . . ?
B2 C1 B3 B1 -72.4(4) . . . . ?
B2 C1 B3 B7 -46.5(5) . . . . ?
B2 C1 B4 B3 -128.3(4) . . . . ?
B2 C1 B4 B10 -94.4(4) . . . . ?
B2 C1 B4 B9 -28.9(4) . . . . ?
B2 C1 B1 C2 -13.8(3) . . . . ?
B2 C1 B1 B3 116.2(4) . . . . ?
B2 C1 B1 B5 34.6(5) . . . . ?
B2 C1 B1 B7 91.6(4) . . . . ?
B2 C2 B1 C1 14.4(4) . . . . ?
B2 C2 B1 B3 -34.1(5) . . . . ?
B2 C2 B1 B5 -117.7(4) . . . . ?
B2 C2 B1 B7 -91.0(4) . . . . ?
B2 C2 B5 B8 -24.5(5) . . . . ?
B2 C2 B5 B1 70.1(4) . . . . ?
B2 C2 B5 B6 -58.1(4) . . . . ?
B2 C2 B5 B7 41.1(5) . . . . ?
B2 C2 B6 B8 90.6(4) . . . . ?
B2 C2 B6 B9 26.3(4) . . . . ?
B2 C2 B6 B5 124.5(4) . . . . ?
B2 B4 B10 K1 90.3(4) . . . . ?
B2 B4 B10 B3 -92.8(4) . . . . ?
B2 B4 B10 B8 12.3(5) . . . . ?
B2 B4 B10 B9 44.8(3) . . . . ?
B2 B4 B10 B7 -51.6(4) . . . . ?
B2 B4 B9 K1 -176.9(4) . . . . ?
B2 B4 B9 B10 -127.4(4) . . . . ?
B2 B4 B9 B8 -95.5(4) . . . . ?
B2 B4 B9 B6 -31.6(4) . . . . ?
B2 B9 B6 C2 -24.9(4) . . . . ?
B2 B9 B6 B8 -125.6(4) . . . . ?
B2 B9 B6 B5 -85.3(4) . . . . ?
B6 C2 B1 C1 81.5(4) . . . . ?
B6 C2 B1 B3 32.9(6) . . . . ?
B6 C2 B1 B5 -50.7(4) . . . . ?
B6 C2 B1 B7 -24.0(5) . . . . ?
B6 C2 B5 B8 33.6(4) . . . . ?
B6 C2 B5 B1 128.2(4) . . . . ?
B6 C2 B5 B7 99.2(4) . . . . ?
B6 C2 B2 C1 -130.8(4) . . . . ?
B6 C2 B2 B4 -82.4(5) . . . . ?
B6 C2 B2 B9 -24.8(4) . . . . ?
B6 B8 B9 K1 -128.0(3) . . . . ?
B6 B8 B9 B4 116.0(4) . . . . ?
B6 B8 B9 B10 147.6(4) . . . . ?
B6 B8 B9 B2 49.4(4) . . . . ?
B6 B8 B5 C2 -32.6(4) . . . . ?
B6 B8 B5 B1 -92.4(4) . . . . ?
B6 B8 B5 B7 -137.3(4) . . . . ?
B6 B8 B7 K1 143.4(4) . . . 2_675 ?
B6 B8 B7 B3 -77.9(5) . . . . ?
B6 B8 B7 B10 -107.8(4) . . . . ?
B6 B8 B7 B1 -9.0(5) . . . . ?
B6 B8 B7 B5 38.7(4) . . . . ?
B6 B9 B2 C1 125.1(4) . . . . ?
B6 B9 B2 C2 23.7(3) . . . . ?
B6 B9 B2 B4 150.6(4) . . . . ?
B6 B5 B7 K1 -106.7(3) . . . 2_675 ?
B6 B5 B7 B3 56.8(6) . . . . ?
B6 B5 B7 B10 -7.7(5) . . . . ?
B6 B5 B7 B8 -37.9(4) . . . . ?
B6 B5 B7 B1 89.1(4) . . . . ?
B7 B3 B4 C1 100.3(4) . . . . ?
B7 B3 B4 B10 -41.8(4) . . . . ?
B7 B3 B4 B9 -3.0(5) . . . . ?
B7 B3 B4 B2 58.0(4) . . . . ?
B7 B3 B10 B4 133.1(4) . . . . ?
B7 B3 B10 B8 31.2(4) . . . . ?
B7 B3 B10 B9 95.3(4) . . . . ?
B7 B10 B8 K1 -66.2(3) . . . 2_675 ?
B7 B10 B8 K1 -152.4(3) . . . . ?
B7 B10 B8 B9 128.9(4) . . . . ?
B7 B10 B8 B5 31.0(4) . . . . ?
B7 B10 B8 B6 98.1(4) . . . . ?
B7 B10 B9 K1 -122.4(3) . . . . ?
B7 B10 B9 B4 100.5(4) . . . . ?
B7 B10 B9 B8 -44.1(3) . . . . ?
B7 B10 B9 B2 53.3(4) . . . . ?
B7 B10 B9 B6 -15.1(5) . . . . ?
B7 B8 B9 K1 128.5(3) . . . . ?
B7 B8 B9 B4 12.4(5) . . . . ?
B7 B8 B9 B10 44.1(3) . . . . ?
B7 B8 B9 B2 -54.2(4) . . . . ?
B7 B8 B9 B6 -103.5(4) . . . . ?
B7 B8 B5 C2 104.7(4) . . . . ?
B7 B8 B5 B1 44.9(3) . . . . ?
B7 B8 B5 B6 137.3(4) . . . . ?
B7 B8 B6 C2 -5.1(5) . . . . ?
B7 B8 B6 B9 95.8(4) . . . . ?
B7 B8 B6 B5 -38.1(4) . . . . ?
B7 B8 B6 B2 50.8(5) . . . . ?
B7 B5 B6 C2 -102.9(4) . . . . ?
B7 B5 B6 B8 39.1(4) . . . . ?
B7 B5 B6 B9 -1.9(5) . . . . ?
B7 B5 B6 B2 -60.6(4) . . . . ?
C38 O2 C37 C39 27.6(6) . . . . ?
C38 C40 C39 C37 33.6(7) . . . . ?
C34 C35 C36 O1 9.9(13) . . . . ?
C33 O1 C36 C35 -27.8(13) . . . . ?
C33 C34 C35 C36 12.2(12) . . . . ?
C35 C34 C33 O1 -29.8(12) . . . . ?
C36 O1 C33 C34 33.3(11) . . . . ?
O3 C44 C43 C42 -13.0(17) . . . . ?
C44 O3 C41 C42 -29.5(18) . . . . ?
C44 C43 C42A C41A -30(4) . . . . ?
C43 C44 O3A K1 -170(3) . . . . ?
C43 C44 O3A C41A 2(4) . . . . ?
C43 C42 C41 O3 20.0(19) . . . . ?
C41 O3 C44 C43 28.1(17) . . . . ?
C41 C42 C43 C44 -4.8(19) . . . . ?
O3A C44 C43 C42A 20(3) . . . . ?
O3A C41A C42A C43 28(4) . . . . ?
C42A C41A O3A K1 153(3) . . . . ?
C42A C41A O3A C44 -21(5) . . . . ?

_shelx_res_file                  
;
    cu-5321.res created by SHELXL-2014/7

TITL cu-5321_a.res in P-1
REM Old TITL CU-5321 in P1
REM SHELXT solution in P-1
REM R1 0.109, Rweak 0.010, Alpha 0.038, Orientation as input
REM Formula found by SHELXT: C42 B12 N5 O Si2 K Bi
CELL 1.54184 10.0567 14.8404 19.9981 70.8 86.199 84.365
ZERR 1 0.0004 0.0006 0.0008 0.004 0.003 0.003
LATT 1
SFAC C H B Bi K N O Si
UNIT 88 160 20 2 2 8 6 4
SADI C42 C43 C42A C43
SADI 0.04 K1 C42 K1 C42A
SADI 0.04 K1 C41 K1 C41A
SADI 0.04 O3 C42 O3A C42A
SADI 0.04 C44 C41 C44 C41A
SADI 0.04 C43 C41 C43 C41A
SADI K1 O3 K1 O3A
SADI O3 C41 O3A C41A
SADI O3 C44 O3A C44
SADI C42 C41 C42A C41A
SADI C43 C42 C43 C42A
RIGU 0.001 0.002 C41 O3 C44 C43 C42
RIGU 0.001 0.002 C44 C43 C41A C42A O3A
DELU C41 C42 C43
DELU C41A C42A C43

L.S. 10 0 0
PLAN  20
SIZE 0.02 0.03 0.06
TEMP -161.6(6)
CONF
FREE K1 C41A
FREE K1 C41
BOND $H
list 4
MORE -1
fmap 2 53
acta
OMIT -1 1 3
OMIT 0 2 1
OMIT 0 2 2
REM <olex2.extras>
REM <HklSrc "%.\\CU-5321.hkl">
REM </olex2.extras>

WGHT    0.066600    2.290300
FVAR       0.31093   0.73300
BI1   4    0.761354    0.503576    0.343619    11.00000    0.03527    0.02293 =
         0.02514   -0.00355   -0.00876   -0.00384
K1    5    0.306719    1.020539    0.057844    11.00000    0.03402    0.03396 =
         0.02738   -0.00347   -0.00365    0.00022
SI1   8    0.748314    0.685300    0.333228    11.00000    0.02247    0.02486 =
         0.01868   -0.00519   -0.00381   -0.00448
SI2   8    0.651518    0.548572    0.220832    11.00000    0.02604    0.01881 =
         0.02254   -0.00579   -0.00307   -0.00448
O2    7    0.147346    0.908449    0.029972    11.00000    0.04860    0.03623 =
         0.04238   -0.00601   -0.00489   -0.01044
N3    6    0.716816    0.475503    0.165107    11.00000    0.02331    0.02563 =
         0.02776   -0.00937   -0.00040   -0.00800
N2    6    0.692685    0.711715    0.414647    11.00000    0.02932    0.02893 =
         0.02107   -0.00479   -0.00255   -0.00818
N1    6    0.892418    0.718483    0.369784    11.00000    0.02333    0.02756 =
         0.02748   -0.01112   -0.00420   -0.00185
N4    6    0.518879    0.474518    0.212730    11.00000    0.02514    0.02435 =
         0.02553   -0.00896   -0.00093   -0.00496
C23   1    0.572836    0.361756    0.141074    11.00000    0.03137    0.02628 =
         0.02061   -0.00676   -0.00014   -0.01028
C24   1    0.616216    0.265547    0.170372    11.00000    0.04504    0.02915 =
         0.02977   -0.00825   -0.00653   -0.00773
AFIX  43
H24   2    0.658739    0.243028    0.214537    11.00000   -1.20000
AFIX   0
C1    1    0.686628    0.769010    0.252634    11.00000    0.02907    0.02300 =
         0.02484   -0.00708   -0.00328   -0.00438
C22   1    0.602035    0.434378    0.173255    11.00000    0.03159    0.01896 =
         0.01885   -0.00243   -0.00306   -0.00378
C3    1    1.038926    0.720394    0.354912    11.00000    0.02169    0.03646 =
         0.03515   -0.00738   -0.00433   -0.00618
C8    1    0.862103    0.752344    0.486044    11.00000    0.02930    0.02895 =
         0.02975   -0.01175   -0.00672   -0.00502
C29   1    0.385329    0.448950    0.244431    11.00000    0.02524    0.03240 =
         0.03303   -0.01203    0.00177   -0.00808
C2    1    0.619455    0.673846    0.174944    11.00000    0.03863    0.02310 =
         0.02145   -0.00671   -0.00508   -0.00840
C5    1    1.108362    0.626017    0.399442    11.00000    0.03155    0.03770 =
         0.03892   -0.01061   -0.00317    0.00265
AFIX 137
H5A   2    1.092622    0.618541    0.449800    11.00000   -1.50000
H5B   2    1.204643    0.625651    0.387991    11.00000   -1.50000
H5C   2    1.072570    0.573035    0.389231    11.00000   -1.50000
AFIX   0
C7    1    0.816992    0.726709    0.425922    11.00000    0.02780    0.02257 =
         0.02305   -0.00499   -0.00646   -0.00152
C32   1    0.336108    0.520991    0.281365    11.00000    0.03089    0.04054 =
         0.03536   -0.01618    0.00639   -0.00617
AFIX 137
H32A  2    0.401484    0.520670    0.315685    11.00000   -1.50000
H32B  2    0.250141    0.503820    0.306078    11.00000   -1.50000
H32C  2    0.324897    0.585030    0.246196    11.00000   -1.50000
AFIX   0
C28   1    0.507226    0.392967    0.076902    11.00000    0.04306    0.02790 =
         0.02613   -0.00557   -0.00617   -0.00827
AFIX  43
H28   2    0.473435    0.458007    0.058048    11.00000   -1.20000
AFIX   0
C14   1    0.575861    0.690080    0.465784    11.00000    0.03170    0.04095 =
         0.02328   -0.00857    0.00068   -0.01027
C13   1    0.846746    0.847479    0.483848    11.00000    0.05386    0.03390 =
         0.04776   -0.02100   -0.00976   -0.00359
AFIX  43
H13   2    0.805220    0.894644    0.444711    11.00000   -1.20000
AFIX   0
C15   1    0.606956    0.594256    0.522653    11.00000    0.03772    0.05136 =
         0.03262   -0.00612    0.00009   -0.01888
AFIX 137
H15A  2    0.525917    0.574580    0.551764    11.00000   -1.50000
H15B  2    0.676505    0.600309    0.552645    11.00000   -1.50000
H15C  2    0.638499    0.546085    0.500223    11.00000   -1.50000
AFIX   0
C9    1    0.920363    0.683550    0.544152    11.00000    0.03825    0.04313 =
         0.02613   -0.01252   -0.01032    0.00374
AFIX  43
H9    2    0.930658    0.618202    0.546679    11.00000   -1.20000
AFIX   0
C18   1    0.847236    0.456782    0.130332    11.00000    0.02194    0.03183 =
         0.04024   -0.01455    0.00397   -0.00367
C19   1    0.926576    0.542285    0.122676    11.00000    0.02713    0.03527 =
         0.05154   -0.01414    0.00809   -0.00897
AFIX 137
H19A  2    0.879391    0.600736    0.092092    11.00000   -1.50000
H19B  2    1.015384    0.532788    0.101552    11.00000   -1.50000
H19C  2    0.935945    0.548283    0.169464    11.00000   -1.50000
AFIX   0
C25   1    0.596563    0.203097    0.134287    11.00000    0.06285    0.02879 =
         0.04584   -0.01787   -0.00404   -0.00734
AFIX  43
H25   2    0.624788    0.137127    0.154426    11.00000   -1.20000
AFIX   0
C4    1    1.094258    0.805184    0.369536    11.00000    0.03003    0.04252 =
         0.06018   -0.02148   -0.00205   -0.01303
AFIX 137
H4A   2    1.039361    0.864261    0.346296    11.00000   -1.50000
H4B   2    1.186704    0.811448    0.350876    11.00000   -1.50000
H4C   2    1.091859    0.793709    0.420725    11.00000   -1.50000
AFIX   0
C27   1    0.491214    0.330704    0.040981    11.00000    0.06538    0.04320 =
         0.03001   -0.00962   -0.01202   -0.02022
AFIX  43
H27   2    0.449165    0.352948   -0.003317    11.00000   -1.20000
AFIX   0
C6    1    1.060603    0.731890    0.276502    11.00000    0.02161    0.05698 =
         0.03219   -0.00822   -0.00061   -0.00597
AFIX 137
H6A   2    1.031262    0.675969    0.267563    11.00000   -1.50000
H6B   2    1.155762    0.737314    0.263192    11.00000   -1.50000
H6C   2    1.008729    0.789781    0.248318    11.00000   -1.50000
AFIX   0
C10   1    0.963736    0.711341    0.598910    11.00000    0.03944    0.08085 =
         0.03941   -0.03618   -0.01611    0.01615
AFIX  43
H10   2    1.003152    0.664460    0.638894    11.00000   -1.20000
AFIX   0
C30   1    0.398324    0.348489    0.298348    11.00000    0.05142    0.04063 =
         0.03960   -0.00839    0.01574   -0.01606
AFIX 137
H30A  2    0.425993    0.301999    0.273834    11.00000   -1.50000
H30B  2    0.311921    0.333538    0.323272    11.00000   -1.50000
H30C  2    0.465411    0.345368    0.332586    11.00000   -1.50000
AFIX   0
B3    3    0.726035    0.869237    0.193024    11.00000    0.03085    0.02513 =
         0.02446   -0.00126   -0.00841   -0.00813
AFIX 153
H3    2    0.801209    0.914374    0.202300    11.00000   -1.20000
AFIX   0
C17   1    0.459632    0.681879    0.423498    11.00000    0.02944    0.06423 =
         0.02639   -0.01146   -0.00016   -0.01196
AFIX 137
H17A  2    0.484822    0.633159    0.400698    11.00000   -1.50000
H17B  2    0.437854    0.743710    0.387199    11.00000   -1.50000
H17C  2    0.381483    0.663494    0.455407    11.00000   -1.50000
AFIX   0
B4    3    0.563587    0.854491    0.232498    11.00000    0.02932    0.02875 =
         0.02981   -0.01299   -0.00554    0.00110
AFIX 153
H4    2    0.519038    0.888081    0.272348    11.00000   -1.20000
AFIX   0
B10   3    0.584948    0.920573    0.141952    11.00000    0.02920    0.02088 =
         0.02729   -0.00419   -0.00530   -0.00396
C20   1    0.919598    0.366304    0.179660    11.00000    0.03824    0.03387 =
         0.07911   -0.01481   -0.00584    0.00047
AFIX 137
H20A  2    0.926273    0.373322    0.226339    11.00000   -1.50000
H20B  2    1.009512    0.356568    0.159822    11.00000   -1.50000
H20C  2    0.869389    0.311029    0.184435    11.00000   -1.50000
AFIX   0
C26   1    0.536785    0.234770    0.069641    11.00000    0.07577    0.04188 =
         0.04215   -0.02351   -0.00918   -0.02098
AFIX  43
H26   2    0.526775    0.191318    0.044811    11.00000   -1.20000
AFIX   0
C12   1    0.891201    0.873986    0.537915    11.00000    0.06835    0.04940 =
         0.06993   -0.03701   -0.00975   -0.00815
AFIX  43
H12   2    0.881316    0.939310    0.535458    11.00000   -1.20000
AFIX   0
C16   1    0.539305    0.770875    0.497156    11.00000    0.04647    0.05753 =
         0.04862   -0.02951    0.00820   -0.00840
AFIX 137
H16A  2    0.451140    0.762667    0.521334    11.00000   -1.50000
H16B  2    0.537166    0.832658    0.459061    11.00000   -1.50000
H16C  2    0.606210    0.769016    0.531154    11.00000   -1.50000
AFIX   0
B8    3    0.545205    0.853468    0.087423    11.00000    0.02836    0.02488 =
         0.02161   -0.00582   -0.00526   -0.00176
B9    3    0.456196    0.837140    0.171014    11.00000    0.03009    0.02612 =
         0.02388   -0.00768   -0.00493   -0.00076
B1    3    0.748200    0.740871    0.181649    11.00000    0.02372    0.03077 =
         0.02097   -0.00681   -0.00183    0.00096
AFIX 153
H1    2    0.836688    0.688396    0.200303    11.00000   -1.20000
AFIX   0
C11   1    0.949855    0.806171    0.595444    11.00000    0.04809    0.08591 =
         0.05717   -0.05377   -0.01195    0.00179
AFIX  43
H11   2    0.980619    0.824600    0.632573    11.00000   -1.20000
AFIX   0
B5    3    0.656135    0.751724    0.097275    11.00000    0.02291    0.02634 =
         0.02971   -0.00844   -0.00440   -0.00273
AFIX 153
H5    2    0.695476    0.728470    0.051305    11.00000   -1.20000
AFIX   0
C21   1    0.831276    0.447969    0.058437    11.00000    0.04537    0.07229 =
         0.04039   -0.03111    0.01061   -0.01954
AFIX 137
H21A  2    0.784305    0.391064    0.063733    11.00000   -1.50000
H21B  2    0.919634    0.442071    0.035755    11.00000   -1.50000
H21C  2    0.779506    0.505037    0.029043    11.00000   -1.50000
AFIX   0
C31   1    0.286061    0.454392    0.188456    11.00000    0.03040    0.07199 =
         0.04867   -0.02863   -0.00089   -0.01188
AFIX 137
H31A  2    0.284182    0.517751    0.152180    11.00000   -1.50000
H31B  2    0.196729    0.443750    0.210835    11.00000   -1.50000
H31C  2    0.313526    0.405171    0.166406    11.00000   -1.50000
AFIX   0
C37   1    0.119208    0.817557    0.081261    11.00000    0.03240    0.05676 =
         0.05477    0.00476   -0.00340   -0.01072
AFIX  23
H37A  2    0.029089    0.821458    0.103770    11.00000   -1.20000
H37B  2    0.186192    0.796681    0.118571    11.00000   -1.20000
AFIX   0
B2    3    0.544195    0.727572    0.230740    11.00000    0.03996    0.02548 =
         0.02312   -0.00634    0.00033   -0.00412
AFIX 153
H2    2    0.514499    0.668233    0.279146    11.00000   -1.20000
AFIX   0
B6    3    0.490802    0.741169    0.134722    11.00000    0.02993    0.02287 =
         0.02535   -0.00525   -0.00216   -0.00732
AFIX 153
H6    2    0.407196    0.711150    0.116712    11.00000   -1.20000
AFIX   0
B7    3    0.718090    0.854171    0.108047    11.00000    0.02833    0.02293 =
         0.02279    0.00020   -0.00320   -0.00559
C38   1    0.107085    0.910705   -0.038313    11.00000    0.04665    0.04258 =
         0.05055   -0.01443   -0.00049   -0.00475
AFIX  23
H38A  2    0.182256    0.926535   -0.073614    11.00000   -1.20000
H38B  2    0.031381    0.959515   -0.054652    11.00000   -1.20000
AFIX   0

O1    7    0.805489    0.144466    0.313477    11.00000    0.10232    0.14629 =
         0.11781   -0.06922   -0.01165   -0.01463
C40   1    0.064863    0.810307   -0.029224    11.00000    0.05324    0.05004 =
         0.08521   -0.02562   -0.01373   -0.00795
AFIX  23
H40A  2   -0.033681    0.809373   -0.025677    11.00000   -1.20000
H40B  2    0.099988    0.788376   -0.069177    11.00000   -1.20000
AFIX   0
C39   1    0.126910    0.749673    0.038869    11.00000    0.05723    0.03629 =
         0.10075   -0.01073   -0.01963   -0.01542
AFIX  23
H39A  2    0.220743    0.727452    0.030662    11.00000   -1.20000
H39B  2    0.075763    0.693444    0.062972    11.00000   -1.20000
AFIX   0

C34   1    0.645638    0.036891    0.331265    11.00000    0.20973    0.04913 =
         0.06968    0.00199   -0.04256   -0.02547
AFIX  23
H34A  2    0.636161   -0.032815    0.350606    11.00000   -1.20000
H34B  2    0.584418    0.064447    0.291505    11.00000   -1.20000
AFIX   0
C33   1    0.784368    0.053064    0.304522    11.00000    0.18199    0.04990 =
         0.10170   -0.00374   -0.05958    0.01210
AFIX  23
H33A  2    0.847811    0.001179    0.332471    11.00000   -1.20000
H33B  2    0.794841    0.057144    0.254060    11.00000   -1.20000
AFIX   0
C35   1    0.606811    0.080617    0.387201    11.00000    0.14313    0.07337 =
         0.11159   -0.02732   -0.04118   -0.00716
AFIX  23
H35A  2    0.602507    0.031840    0.434823    11.00000   -1.20000
H35B  2    0.520328    0.119800    0.377933    11.00000   -1.20000
AFIX   0
C36   1    0.723415    0.142073    0.378554    11.00000    0.08379    0.19230 =
         0.11866   -0.10475    0.00847   -0.02185
AFIX  23
H36A  2    0.688864    0.208006    0.375656    11.00000   -1.20000
H36B  2    0.779851    0.115798    0.420424    11.00000   -1.20000
AFIX   0

H8    2    0.504050    0.895478    0.035080    11.00000    0.02434
H10A  2    0.559388    0.998337    0.123085    11.00000    0.01369
H7    2    0.788233    0.891330    0.069708    11.00000    0.03623
H9A   2    0.348618    0.858671    0.175349    11.00000    0.05018
PART 1
O3    7    0.202117    1.088807    0.157702    21.00000    0.07528    0.05866 =
         0.05673   -0.02157    0.02142    0.00630
PART 0
C44   1    0.196918    1.178993    0.164941    11.00000    0.14495    0.06557 =
         0.07758   -0.03064    0.02323   -0.00094
PART 1
AFIX  23
H44A  2    0.108970    1.213868    0.150377    21.00000   -1.20000
H44B  2    0.267236    1.216205    0.134113    21.00000   -1.20000
AFIX  23
PART 2
H44C  2    0.100955    1.190603    0.153931   -21.00000   -1.20000
H44D  2    0.246471    1.231251    0.132001   -21.00000   -1.20000
AFIX   0
PART 1
C42   1    0.202602    1.064168    0.278999    21.00000    0.19737    0.08609 =
         0.07831   -0.03621    0.02777    0.00377
AFIX  23
H42A  2    0.133132    1.057869    0.317366    21.00000   -1.20000
H42B  2    0.288436    1.032460    0.299912    21.00000   -1.20000
AFIX   0
PART 0
C43   1    0.216383    1.169014    0.235887    11.00000    0.22618    0.08988 =
         0.08235   -0.03581    0.00679   -0.00789
PART 1
AFIX  23
H43A  2    0.148717    1.210765    0.252506    21.00000   -1.20000
H43B  2    0.306343    1.187197    0.241001    21.00000   -1.20000
AFIX  23
PART 2
H43C  2    0.129469    1.156978    0.262166   -21.00000   -1.20000
H43D  2    0.241728    1.231039    0.237510   -21.00000   -1.20000
AFIX   0
PART 1
C41   1    0.160627    1.021116    0.222484    21.00000    0.20199    0.08037 =
         0.06573   -0.02585    0.05157   -0.02659
AFIX  23
H41A  2    0.207080    0.957000    0.228952    21.00000   -1.20000
H41B  2    0.062826    1.016338    0.224774    21.00000   -1.20000
AFIX   0
PART 2
C41A  1    0.293435    1.029038    0.230366   -21.00000    0.12759    0.06666 =
         0.08571   -0.02622    0.01250   -0.01949
AFIX  23
H41C  2    0.377922    0.991585    0.224649   -21.00000   -1.20000
H41D  2    0.225313    0.984062    0.254296   -21.00000   -1.20000
AFIX   0
O3A   7    0.248831    1.091143    0.162843   -21.00000    0.12826    0.06520 =
         0.08144   -0.03236    0.01774   -0.00397
C42A  1    0.315070    1.094917    0.273680   -21.00000    0.21384    0.07165 =
         0.09788   -0.03187   -0.00310   -0.02649
AFIX  23
H42C  2    0.291182    1.066574    0.324682   -21.00000   -1.20000
H42D  2    0.406593    1.116372    0.267303   -21.00000   -1.20000
AFIX   0
HKLF 4

REM  cu-5321_a.res in P-1
REM R1 =  0.0448 for    9482 Fo > 4sig(Fo)  and  0.0526 for all   10794 data
REM    642 parameters refined using     73 restraints

END

WGHT      0.0666      2.2988

REM Highest difference peak  1.752,  deepest hole -2.348,  1-sigma level  0.133
Q1    1   0.7443  0.5634  0.3582  11.00000  0.05    1.75
Q2    1   0.6772  0.5725  0.3210  11.00000  0.05    1.71
Q3    1   0.7809  0.4432  0.3270  11.00000  0.05    1.61
Q4    1   0.8459  0.4358  0.3667  11.00000  0.05    1.55
Q5    1   0.8193  0.0666  0.3638  11.00000  0.05    1.23
Q6    1   0.8339  0.6144  0.3563  11.00000  0.05    0.98
Q7    1   0.2647  1.1209  0.2624  11.00000  0.05    0.97
Q8    1   0.7121  0.4940 -0.0337  11.00000  0.05    0.75
Q9    1   0.6945  0.3957  0.3169  11.00000  0.05    0.72
Q10   1   0.6703  0.6239  0.3867  11.00000  0.05    0.72
Q11   1   0.2206  1.0244  0.2799  11.00000  0.05    0.71
Q12   1   0.3039  1.0613  0.2294  11.00000  0.05    0.71
Q13   1   0.5394  0.0410  0.3438  11.00000  0.05    0.70
Q14   1   1.1382  0.5412  0.5393  11.00000  0.05    0.69
Q15   1   0.3707  0.5804  0.5605  11.00000  0.05    0.68
Q16   1   0.8765  0.5573  0.3301  11.00000  0.05    0.68
Q17   1   0.8383  0.5193  0.3832  11.00000  0.05    0.66
Q18   1   0.7791  0.5838  0.4017  11.00000  0.05    0.65
Q19   1   0.6412  0.4449  0.3554  11.00000  0.05    0.65
Q20   1   0.8368  0.4024  0.2814  11.00000  0.05    0.62
;
_shelx_res_checksum              38358
_olex2_submission_special_instructions 'No special instructions were received'
_oxdiff_exptl_absorpt_empirical_details 
;
Empirical correction (ABSPACK) includes:
- Absorption correction using spherical harmonics
- Frame scaling
;
####################################################################### 
# 
# This file contains crystal structure data downloaded from the 
# Cambridge Structural Database (CSD) hosted by the Cambridge 
# Crystallographic Data Centre (CCDC).
# 
# Full information about CCDC data access policies and citation 
# guidelines are available at http://www.ccdc.cam.ac.uk/access/V1 
# 
# Audit and citation data items may have been added by the CCDC. 
# Please retain this information to preserve the provenance of 
# this file and to allow appropriate attribution of the data. 
# 
#######################################################################

data_1b
_database_code_depnum_ccdc_archive 'CCDC 2428092'
loop_
_audit_author_name
_audit_author_address
'Jian Xu'
;Technical University of Berlin
Germany
;
_audit_update_record             
;
2025-03-01 deposited with the CCDC.	2025-05-19 downloaded from the CCDC.
;
_audit_creation_date             2024-09-30
_audit_creation_method           
;
Olex2 1.5-alpha
(compiled 2024.02.16 svn.r378c4104 for OlexSys, GUI svn.r6928)
;
_shelx_SHELXL_version_number     2014/7
_chemical_name_common            ?
_chemical_name_systematic        ?
_chemical_formula_moiety         'C32 H56 B10 Bi N4 Si2, C F3 O3 S'
_chemical_formula_sum            'C33 H56 B10 Bi F3 N4 O3 S Si2'
_chemical_formula_weight         1019.13
_chemical_melting_point          ?
loop_
_atom_type_symbol
_atom_type_description
_atom_type_scat_dispersion_real
_atom_type_scat_dispersion_imag
_atom_type_scat_source
C C 0.0181 0.0091 'International Tables Vol C Tables 4.2.6.8 and 6.1.1.4'
H H 0.0000 0.0000 'International Tables Vol C Tables 4.2.6.8 and 6.1.1.4'
B B 0.0090 0.0039 'International Tables Vol C Tables 4.2.6.8 and 6.1.1.4'
Bi Bi -4.0111 8.9310 'International Tables Vol C Tables 4.2.6.8 and 6.1.1.4'
F F 0.0727 0.0534 'International Tables Vol C Tables 4.2.6.8 and 6.1.1.4'
N N 0.0311 0.0180 'International Tables Vol C Tables 4.2.6.8 and 6.1.1.4'
O O 0.0492 0.0322 'International Tables Vol C Tables 4.2.6.8 and 6.1.1.4'
S S 0.3331 0.5567 'International Tables Vol C Tables 4.2.6.8 and 6.1.1.4'
Si Si 0.2541 0.3302 'International Tables Vol C Tables 4.2.6.8 and 6.1.1.4'

_shelx_space_group_comment       
;
The symmetry employed for this shelxl refinement is uniquely defined
by the following loop, which should always be used as a source of
symmetry information in preference to the above space-group names.
They are only intended as comments.
;
_space_group_crystal_system      monoclinic
_space_group_IT_number           14
_space_group_name_H-M_alt        'P 1 21/n 1'
_space_group_name_Hall           '-P 2yn'
loop_
_space_group_symop_operation_xyz
'x, y, z'
'-x+1/2, y+1/2, -z+1/2'
'-x, -y, -z'
'x-1/2, -y-1/2, z-1/2'

_cell_length_a                   15.66060(10)
_cell_length_b                   10.19510(10)
_cell_length_c                   27.7238(2)
_cell_angle_alpha                90
_cell_angle_beta                 93.6960(10)
_cell_angle_gamma                90
_cell_volume                     4417.21(6)
_cell_formula_units_Z            4
_cell_measurement_reflns_used    23392
_cell_measurement_temperature    110(1)
_cell_measurement_theta_max      72.5890
_cell_measurement_theta_min      3.1140
_shelx_estimated_absorpt_T_max   0.837
_shelx_estimated_absorpt_T_min   0.608
_exptl_absorpt_coefficient_mu    9.212
_exptl_absorpt_correction_T_max  1.00000
_exptl_absorpt_correction_T_min  0.24536
_exptl_absorpt_correction_type   multi-scan
_exptl_absorpt_process_details   
;
CrysAlisPro 1.171.43.137a (Rigaku Oxford Diffraction, 2024)
Empirical absorption correction using spherical harmonics,
implemented in SCALE3 ABSPACK scaling algorithm.
;
_exptl_absorpt_special_details   ?
_exptl_crystal_colour            yellow
_exptl_crystal_colour_primary    yellow
_exptl_crystal_density_diffrn    1.532
_exptl_crystal_density_meas      ?
_exptl_crystal_density_method    ?
_exptl_crystal_description       needle
_exptl_crystal_F_000             2040
_exptl_crystal_size_max          0.06
_exptl_crystal_size_mid          0.03
_exptl_crystal_size_min          0.02
_exptl_transmission_factor_max   ?
_exptl_transmission_factor_min   ?
_diffrn_reflns_av_R_equivalents  0.0289
_diffrn_reflns_av_unetI/netI     0.0232
_diffrn_reflns_Laue_measured_fraction_full 1.000
_diffrn_reflns_Laue_measured_fraction_max 0.985
_diffrn_reflns_limit_h_max       14
_diffrn_reflns_limit_h_min       -19
_diffrn_reflns_limit_k_max       12
_diffrn_reflns_limit_k_min       -12
_diffrn_reflns_limit_l_max       33
_diffrn_reflns_limit_l_min       -34
_diffrn_reflns_number            31319
_diffrn_reflns_point_group_measured_fraction_full 1.000
_diffrn_reflns_point_group_measured_fraction_max 0.985
_diffrn_reflns_theta_full        67.684
_diffrn_reflns_theta_max         72.661
_diffrn_reflns_theta_min         3.157
_diffrn_ambient_temperature      110.15
_diffrn_detector_area_resol_mean 10.5435
_diffrn_detector_type            Atlas
_diffrn_measured_fraction_theta_full 1.000
_diffrn_measured_fraction_theta_max 0.985
_diffrn_measurement_details      
;
List of Runs (angles in degrees, time in seconds):

  # Type    Start    End  Width  t~exp~   \w     \q     \k     \f   Frames
#--------------------------------------------------------------------------
  1  \w    -29.00  65.00   1.00   10.00    --   41.50 -57.00 120.00   94
  2  \w     71.00  96.00   1.00   10.00    --   41.50-125.00 -90.00   25
  3  \w    -33.00  66.00   1.00   10.00    --   41.50 -38.00 -30.00   99
  4  \w     18.00 110.00   1.00   10.00    --   41.50  57.00 -90.00   92
  5  \w     35.00  76.00   1.00   10.00    --   41.50 -99.00  30.00   41
  6  \w     44.00 136.00   1.00   12.50    --  103.94 -77.00  30.00   92
  7  \w     67.00 107.00   1.00   12.50    --  103.94-111.00-180.00   40
  8  \w     22.00  80.00   1.00   12.50    --  103.94 -94.00-150.00   58
  9  \w     30.00  81.00   1.00   12.50    --  103.94-111.00  30.00   51
 10  \w     79.00 134.00   1.00   12.50    --  103.94  61.00 -30.00   55
 11  \w     78.00 135.00   1.00   12.50    --  103.94  45.00 -90.00   57
 12  \w     85.00 151.00   1.00   12.50    --  103.94 111.00   0.00   66
 13  \w     85.00 150.00   1.00   12.50    --  103.94  77.00  90.00   65
 14  \w     85.00 158.00   1.00   12.50    --  103.94  45.00-180.00   73
 15  \w     60.00 108.00   1.00   12.50    --  103.94-111.00 -90.00   48
 16  \w     29.00 107.00   1.00   12.50    --  103.94 -94.00 -60.00   78
 17  \w     30.00  56.00   1.00   12.50    --  103.94-111.00  60.00   26
 18  \w     79.00 108.00   1.00   12.50    --  103.94-111.00  60.00   29
 19  \w     87.00 121.00   1.00   12.50    --  103.94  77.00 120.00   34
 20  \w     90.00 152.00   1.00   12.50    --  103.94 111.00-150.00   62
;
_diffrn_measurement_device       'four-circle diffractometer'
_diffrn_measurement_device_type  'SuperNova, Single source at offset/far, Atlas'
_diffrn_measurement_method       '\w scans'
_diffrn_radiation_type           CuK\a
_diffrn_radiation_wavelength     1.54184
_diffrn_source                   ?
_reflns_Friedel_coverage         0.000
_reflns_Friedel_fraction_full    .
_reflns_Friedel_fraction_max     .
_reflns_number_gt                8289
_reflns_number_total             8661
_reflns_special_details          
;
 Reflections were merged by SHELXL according to the crystal
 class for the calculation of statistics and refinement.
 
 _reflns_Friedel_fraction is defined as the number of unique
 Friedel pairs measured divided by the number that would be
 possible theoretically, ignoring centric projections and
 systematic absences.
;
_reflns_threshold_expression     'I > 2\s(I)'
_computing_cell_refinement       'CrysAlisPro 1.171.43.137a (Rigaku OD, 2024)'
_computing_data_collection       'CrysAlisPro 1.171.43.137a (Rigaku OD, 2024)'
_computing_data_reduction        'CrysAlisPro 1.171.43.137a (Rigaku OD, 2024)'
_computing_molecular_graphics    'Olex2 1.5-alpha (Dolomanov et al., 2009)'
_computing_publication_material  'Olex2 1.5-alpha (Dolomanov et al., 2009)'
_computing_structure_refinement  'SHELXL 2014/7 (Sheldrick, 2015)'
_computing_structure_solution    'SHELXT 2014/5 (Sheldrick, 2014)'
_refine_diff_density_max         1.129
_refine_diff_density_min         -1.081
_refine_diff_density_rms         0.094
_refine_ls_extinction_coef       .
_refine_ls_extinction_method     none
_refine_ls_goodness_of_fit_ref   1.040
_refine_ls_hydrogen_treatment    constr
_refine_ls_matrix_type           full
_refine_ls_number_parameters     526
_refine_ls_number_reflns         8661
_refine_ls_number_restraints     0
_refine_ls_R_factor_all          0.0240
_refine_ls_R_factor_gt           0.0228
_refine_ls_restrained_S_all      1.040
_refine_ls_shift/su_max          0.006
_refine_ls_shift/su_mean         0.000
_refine_ls_structure_factor_coef Fsqd
_refine_ls_weighting_details     
'w=1/[\s^2^(Fo^2^)+(0.0390P)^2^+1.8558P] where P=(Fo^2^+2Fc^2^)/3'
_refine_ls_weighting_scheme      calc
_refine_ls_wR_factor_gt          0.0591
_refine_ls_wR_factor_ref         0.0600
_refine_special_details          ?
_olex2_refinement_description    
;
1.a Aromatic/amide H refined with riding coordinates:
 C9(H9), C28(H28), C24(H24), C25(H25), C10(H10), C27(H27), C26(H26), C13(H13),
 C11(H11), C12(H12)
1.b Idealised Me refined as rotating group:
 C4(H4A,H4B,H4C), C30(H30A,H30B,H30C), C17(H17A,H17B,H17C), C15(H15A,H15B,
 H15C), C32(H32A,H32B,H32C), C19(H19A,H19B,H19C), C21(H21A,H21B,H21C), C20(H20A,
 H20B,H20C), C5(H5A,H5B,H5C), C16(H16A,H16B,H16C), C6(H6A,H6B,H6C), C31(H31A,
 H31B,H31C)
1.c Boron cage BH refined with riding coordinates:
 B8(H8), B2(H2), B9(H9A), B3(H3), B5(H5), B7(H7), B10(H10A), B1(H1), B4(H4),
 B6(H6)
;
_atom_sites_solution_hydrogens   geom
_atom_sites_solution_primary     dual
_atom_sites_solution_secondary   ?
loop_
_atom_site_label
_atom_site_type_symbol
_atom_site_fract_x
_atom_site_fract_y
_atom_site_fract_z
_atom_site_U_iso_or_equiv
_atom_site_adp_type
_atom_site_occupancy
_atom_site_site_symmetry_order
_atom_site_calc_flag
_atom_site_refinement_flags_posn
_atom_site_refinement_flags_adp
_atom_site_refinement_flags_occupancy
_atom_site_disorder_assembly
_atom_site_disorder_group
Bi1 Bi 0.61798(2) 0.56179(2) 0.38224(2) 0.01406(4) Uani 1 1 d . . . . .
Si2 Si 0.67021(3) 0.80102(6) 0.37809(2) 0.01206(11) Uani 1 1 d . . . . .
S1 S 0.83864(4) 0.41268(6) 0.39902(2) 0.02112(12) Uani 1 1 d . . . . .
Si1 Si 0.47338(3) 0.68298(6) 0.36612(2) 0.01188(11) Uani 1 1 d . . . . .
F2 F 0.89144(12) 0.46243(19) 0.48870(6) 0.0387(4) Uani 1 1 d . . . . .
O2 O 0.81416(13) 0.54968(19) 0.39629(8) 0.0298(4) Uani 1 1 d . . . . .
F3 F 0.98636(11) 0.4882(3) 0.43761(8) 0.0567(6) Uani 1 1 d . . . . .
O3 O 0.88350(12) 0.3649(2) 0.35877(7) 0.0305(4) Uani 1 1 d . . . . .
N4 N 0.75853(11) 0.84629(19) 0.34203(7) 0.0139(4) Uani 1 1 d . . . . .
F1 F 0.95039(14) 0.2941(2) 0.45914(7) 0.0542(6) Uani 1 1 d . . . . .
N2 N 0.39017(11) 0.63469(18) 0.32002(7) 0.0134(4) Uani 1 1 d . . . . .
N1 N 0.37661(11) 0.64484(19) 0.39694(7) 0.0137(4) Uani 1 1 d . . . . .
O1 O 0.77408(12) 0.3265(2) 0.41557(8) 0.0360(5) Uani 1 1 d . . . . .
N3 N 0.75473(11) 0.86618(19) 0.41949(7) 0.0137(4) Uani 1 1 d . . . . .
C9 C 0.22896(17) 0.4265(3) 0.35222(10) 0.0229(5) Uani 1 1 d . . . . .
H9 H 0.2734 0.3653 0.3600 0.028 Uiso 1 1 calc R U . . .
C7 C 0.33621(13) 0.6093(2) 0.35473(8) 0.0137(4) Uani 1 1 d . . . . .
C1 C 0.48094(13) 0.8711(2) 0.36341(8) 0.0142(4) Uani 1 1 d . . . . .
C23 C 0.89708(14) 0.9173(2) 0.38650(8) 0.0163(5) Uani 1 1 d . . . . .
C4 C 0.41319(16) 0.6969(3) 0.48152(8) 0.0231(5) Uani 1 1 d . . . . .
H4A H 0.4721 0.6728 0.4755 0.035 Uiso 1 1 calc R U . . .
H4B H 0.4021 0.6758 0.5150 0.035 Uiso 1 1 calc R U . . .
H4C H 0.4051 0.7912 0.4760 0.035 Uiso 1 1 calc R U . . .
C14 C 0.38665(14) 0.5850(2) 0.26930(8) 0.0155(4) Uani 1 1 d . . . . .
C28 C 0.91618(16) 1.0494(2) 0.38037(9) 0.0206(5) Uani 1 1 d . . . . .
H28 H 0.8716 1.1113 0.3736 0.025 Uiso 1 1 calc R U . . .
C30 C 0.83743(17) 0.6885(3) 0.29401(10) 0.0306(6) Uani 1 1 d . . . . .
H30A H 0.8884 0.6957 0.3163 0.046 Uiso 1 1 calc R U . . .
H30B H 0.8547 0.6678 0.2615 0.046 Uiso 1 1 calc R U . . .
H30C H 0.8004 0.6185 0.3050 0.046 Uiso 1 1 calc R U . . .
C17 C 0.45995(15) 0.6513(3) 0.24484(8) 0.0202(5) Uani 1 1 d . . . . .
H17A H 0.5138 0.6358 0.2640 0.030 Uiso 1 1 calc R U . . .
H17B H 0.4491 0.7458 0.2425 0.030 Uiso 1 1 calc R U . . .
H17C H 0.4639 0.6147 0.2124 0.030 Uiso 1 1 calc R U . . .
C8 C 0.24774(15) 0.5587(2) 0.34742(9) 0.0165(5) Uani 1 1 d . . . . .
C22 C 0.80583(13) 0.8766(2) 0.38267(8) 0.0136(4) Uani 1 1 d . . . . .
C15 C 0.4010(2) 0.4365(2) 0.26959(10) 0.0267(6) Uani 1 1 d . . . . .
H15A H 0.4029 0.4050 0.2363 0.040 Uiso 1 1 calc R U . . .
H15B H 0.3540 0.3933 0.2851 0.040 Uiso 1 1 calc R U . . .
H15C H 0.4553 0.4163 0.2876 0.040 Uiso 1 1 calc R U . . .
C18 C 0.77643(14) 0.8815(2) 0.47243(8) 0.0168(5) Uani 1 1 d . . . . .
C24 C 0.96162(14) 0.8259(3) 0.39662(9) 0.0217(5) Uani 1 1 d . . . . .
H24 H 0.9482 0.7359 0.4007 0.026 Uiso 1 1 calc R U . . .
C29 C 0.78881(14) 0.8182(2) 0.29282(8) 0.0180(5) Uani 1 1 d . . . . .
C25 C 1.04625(15) 0.8684(3) 0.40064(10) 0.0290(6) Uani 1 1 d . . . . .
H25 H 1.0910 0.8072 0.4080 0.035 Uiso 1 1 calc R U . . .
C10 C 0.14472(18) 0.3844(3) 0.34553(11) 0.0337(7) Uani 1 1 d . . . . .
H10 H 0.1317 0.2940 0.3489 0.040 Uiso 1 1 calc R U . . .
C32 C 0.70924(15) 0.8065(3) 0.25847(9) 0.0243(5) Uani 1 1 d . . . . .
H32A H 0.7258 0.7790 0.2265 0.036 Uiso 1 1 calc R U . . .
H32B H 0.6803 0.8917 0.2558 0.036 Uiso 1 1 calc R U . . .
H32C H 0.6704 0.7413 0.2710 0.036 Uiso 1 1 calc R U . . .
C2 C 0.58162(14) 0.9316(2) 0.36993(8) 0.0141(5) Uani 1 1 d . . . . .
C19 C 0.83294(16) 0.7672(3) 0.49099(9) 0.0248(5) Uani 1 1 d . . . . .
H19A H 0.8877 0.7702 0.4757 0.037 Uiso 1 1 calc R U . . .
H19B H 0.8040 0.6840 0.4830 0.037 Uiso 1 1 calc R U . . .
H19C H 0.8433 0.7742 0.5261 0.037 Uiso 1 1 calc R U . . .
C3 C 0.35127(14) 0.6205(2) 0.44724(8) 0.0185(5) Uani 1 1 d . . . . .
C21 C 0.81917(16) 1.0136(3) 0.48329(9) 0.0246(5) Uani 1 1 d . . . . .
H21A H 0.8190 1.0320 0.5180 0.037 Uiso 1 1 calc R U . . .
H21B H 0.7877 1.0827 0.4651 0.037 Uiso 1 1 calc R U . . .
H21C H 0.8783 1.0111 0.4737 0.037 Uiso 1 1 calc R U . . .
C27 C 1.00078(17) 1.0898(3) 0.38421(10) 0.0266(6) Uani 1 1 d . . . . .
H27 H 1.0144 1.1798 0.3801 0.032 Uiso 1 1 calc R U . . .
C26 C 1.06549(16) 0.9996(3) 0.39395(10) 0.0307(6) Uani 1 1 d . . . . .
H26 H 1.1235 1.0276 0.3961 0.037 Uiso 1 1 calc R U . . .
B8 B 0.58207(17) 1.0795(3) 0.39960(10) 0.0169(5) Uani 1 1 d . . . . .
H8 H 0.6364 1.1160 0.4242 0.020 Uiso 1 1 calc R U . . .
C13 C 0.18220(15) 0.6481(3) 0.33546(9) 0.0232(5) Uani 1 1 d . . . . .
H13 H 0.1948 0.7386 0.3319 0.028 Uiso 1 1 calc R U . . .
C20 C 0.69216(14) 0.8757(3) 0.49732(8) 0.0198(5) Uani 1 1 d . . . . .
H20A H 0.6605 0.7966 0.4869 0.030 Uiso 1 1 calc R U . . .
H20B H 0.6578 0.9534 0.4885 0.030 Uiso 1 1 calc R U . . .
H20C H 0.7042 0.8734 0.5324 0.030 Uiso 1 1 calc R U . . .
B2 B 0.41839(17) 0.9680(3) 0.32470(10) 0.0181(5) Uani 1 1 d . . . . .
H2 H 0.3645 0.9304 0.3000 0.022 Uiso 1 1 calc R U . . .
C33 C 0.92092(16) 0.4133(3) 0.44889(10) 0.0272(6) Uani 1 1 d . . . . .
B9 B 0.51501(16) 0.9479(3) 0.41623(10) 0.0156(5) Uani 1 1 d . . . . .
H9A H 0.5255 0.8957 0.4517 0.019 Uiso 1 1 calc R U . . .
C11 C 0.07965(17) 0.4725(4) 0.33407(11) 0.0388(8) Uani 1 1 d . . . . .
H11 H 0.0221 0.4429 0.3298 0.047 Uiso 1 1 calc R U . . .
C5 C 0.3607(2) 0.4744(3) 0.45854(10) 0.0343(7) Uani 1 1 d . . . . .
H5A H 0.4186 0.4456 0.4521 0.051 Uiso 1 1 calc R U . . .
H5B H 0.3188 0.4247 0.4381 0.051 Uiso 1 1 calc R U . . .
H5C H 0.3509 0.4591 0.4926 0.051 Uiso 1 1 calc R U . . .
B3 B 0.52763(17) 0.9363(2) 0.31382(10) 0.0173(5) Uani 1 1 d . . . . .
H3 H 0.5462 0.8767 0.2822 0.021 Uiso 1 1 calc R U . . .
C12 C 0.09861(16) 0.6037(4) 0.32886(10) 0.0330(7) Uani 1 1 d . . . . .
H12 H 0.0539 0.6643 0.3207 0.040 Uiso 1 1 calc R U . . .
C16 C 0.30221(15) 0.6203(3) 0.24158(9) 0.0256(5) Uani 1 1 d . . . . .
H16A H 0.2913 0.7144 0.2449 0.038 Uiso 1 1 calc R U . . .
H16B H 0.2555 0.5705 0.2547 0.038 Uiso 1 1 calc R U . . .
H16C H 0.3057 0.5986 0.2073 0.038 Uiso 1 1 calc R U . . .
B5 B 0.48610(17) 1.0977(3) 0.30755(10) 0.0207(5) Uani 1 1 d . . . . .
H5 H 0.4768 1.1464 0.2714 0.025 Uiso 1 1 calc R U . . .
B7 B 0.59037(18) 1.0716(2) 0.33642(10) 0.0174(5) Uani 1 1 d . . . . .
H7 H 0.6502 1.1025 0.3195 0.021 Uiso 1 1 calc R U . . .
C6 C 0.26022(16) 0.6683(3) 0.45400(10) 0.0319(6) Uani 1 1 d . . . . .
H6A H 0.2495 0.6667 0.4884 0.048 Uiso 1 1 calc R U . . .
H6B H 0.2192 0.6108 0.4362 0.048 Uiso 1 1 calc R U . . .
H6C H 0.2536 0.7582 0.4417 0.048 Uiso 1 1 calc R U . . .
B10 B 0.47336(16) 1.1097(3) 0.41151(10) 0.0197(5) Uani 1 1 d . . . . .
H10A H 0.4556 1.1661 0.4441 0.024 Uiso 1 1 calc R U . . .
B1 B 0.41064(16) 0.9753(3) 0.38828(10) 0.0175(5) Uani 1 1 d . . . . .
H1 H 0.3514 0.9427 0.4054 0.021 Uiso 1 1 calc R U . . .
B4 B 0.41415(17) 1.1227(3) 0.35410(11) 0.0215(6) Uani 1 1 d . . . . .
H4 H 0.3573 1.1889 0.3487 0.026 Uiso 1 1 calc R U . . .
C31 C 0.8443(2) 0.9294(3) 0.27536(11) 0.0352(7) Uani 1 1 d . . . . .
H31A H 0.8996 0.9293 0.2941 0.053 Uiso 1 1 calc R U . . .
H31B H 0.8155 1.0134 0.2797 0.053 Uiso 1 1 calc R U . . .
H31C H 0.8536 0.9168 0.2410 0.053 Uiso 1 1 calc R U . . .
B6 B 0.51943(17) 1.1864(3) 0.36122(10) 0.0199(5) Uani 1 1 d . . . . .
H6 H 0.5317 1.2946 0.3604 0.024 Uiso 1 1 calc R U . . .

loop_
_atom_site_aniso_label
_atom_site_aniso_U_11
_atom_site_aniso_U_22
_atom_site_aniso_U_33
_atom_site_aniso_U_23
_atom_site_aniso_U_13
_atom_site_aniso_U_12
Bi1 0.01194(6) 0.01261(6) 0.01750(6) 0.00066(3) -0.00009(4) 0.00000(3)
Si2 0.0104(2) 0.0135(3) 0.0124(3) -0.0010(2) 0.0014(2) -0.0020(2)
S1 0.0163(3) 0.0234(3) 0.0234(3) 0.0023(2) -0.0014(2) -0.0005(2)
Si1 0.0106(2) 0.0124(3) 0.0126(3) 0.0002(2) 0.0006(2) -0.0013(2)
F2 0.0443(10) 0.0455(10) 0.0254(9) -0.0044(7) -0.0035(8) 0.0069(8)
O2 0.0274(10) 0.0277(11) 0.0337(11) 0.0031(8) -0.0027(8) 0.0042(7)
F3 0.0269(9) 0.0957(17) 0.0463(12) 0.0055(12) -0.0071(8) -0.0229(11)
O3 0.0296(9) 0.0366(11) 0.0253(10) -0.0037(8) 0.0012(7) 0.0033(8)
N4 0.0135(8) 0.0151(9) 0.0132(9) -0.0012(7) 0.0022(7) -0.0014(7)
F1 0.0670(12) 0.0455(12) 0.0463(11) -0.0065(9) -0.0249(10) 0.0304(10)
N2 0.0125(8) 0.0144(9) 0.0133(9) -0.0015(7) 0.0004(7) -0.0009(7)
N1 0.0114(8) 0.0165(9) 0.0132(9) 0.0003(7) 0.0013(7) -0.0021(7)
O1 0.0264(9) 0.0401(12) 0.0414(12) 0.0072(10) 0.0006(8) -0.0119(9)
N3 0.0118(8) 0.0170(9) 0.0120(9) -0.0017(7) 0.0003(7) -0.0016(7)
C9 0.0222(12) 0.0239(14) 0.0236(13) -0.0039(10) 0.0079(10) -0.0049(9)
C7 0.0140(10) 0.0105(11) 0.0166(11) 0.0007(8) 0.0014(8) 0.0006(8)
C1 0.0091(9) 0.0165(11) 0.0170(11) -0.0006(9) 0.0011(8) -0.0026(8)
C23 0.0129(10) 0.0219(12) 0.0143(11) -0.0030(9) 0.0021(8) -0.0023(9)
C4 0.0275(12) 0.0282(14) 0.0139(11) 0.0001(10) 0.0033(9) -0.0071(10)
C14 0.0172(10) 0.0183(11) 0.0109(10) -0.0021(9) 0.0004(8) -0.0016(9)
C28 0.0190(12) 0.0222(13) 0.0209(12) -0.0015(9) 0.0046(9) -0.0028(9)
C30 0.0294(13) 0.0409(17) 0.0217(13) -0.0080(12) 0.0037(10) 0.0136(12)
C17 0.0199(11) 0.0247(13) 0.0163(11) -0.0030(9) 0.0032(9) -0.0033(9)
C8 0.0127(11) 0.0207(13) 0.0162(11) -0.0040(8) 0.0020(9) -0.0021(8)
C22 0.0146(10) 0.0115(11) 0.0145(10) -0.0006(8) 0.0002(8) 0.0004(8)
C15 0.0392(15) 0.0189(14) 0.0228(13) -0.0048(9) 0.0082(12) -0.0010(10)
C18 0.0164(10) 0.0233(13) 0.0104(10) -0.0025(9) -0.0007(8) -0.0008(9)
C24 0.0163(10) 0.0264(13) 0.0221(12) -0.0032(10) -0.0003(9) 0.0002(10)
C29 0.0172(10) 0.0247(13) 0.0127(10) -0.0016(9) 0.0052(8) -0.0026(9)
C25 0.0149(11) 0.0449(17) 0.0269(13) -0.0065(12) -0.0002(10) 0.0035(11)
C10 0.0324(14) 0.0370(17) 0.0333(15) -0.0133(13) 0.0138(11) -0.0207(12)
C32 0.0230(11) 0.0346(15) 0.0152(11) -0.0030(10) 0.0011(9) -0.0014(10)
C2 0.0149(11) 0.0145(12) 0.0130(11) 0.0006(8) 0.0018(9) -0.0021(8)
C19 0.0242(11) 0.0325(14) 0.0174(11) 0.0011(10) -0.0011(9) 0.0074(11)
C3 0.0210(11) 0.0229(13) 0.0118(10) 0.0015(9) 0.0031(8) -0.0047(9)
C21 0.0276(12) 0.0283(14) 0.0175(12) -0.0059(10) -0.0004(9) -0.0077(11)
C27 0.0250(13) 0.0322(14) 0.0233(13) -0.0043(11) 0.0063(10) -0.0150(11)
C26 0.0161(11) 0.0501(19) 0.0264(13) -0.0092(13) 0.0038(10) -0.0136(12)
B8 0.0169(12) 0.0154(12) 0.0186(13) -0.0015(10) 0.0024(10) -0.0026(9)
C13 0.0177(11) 0.0293(14) 0.0224(12) -0.0044(10) -0.0005(9) 0.0035(10)
C20 0.0193(11) 0.0280(14) 0.0123(10) -0.0020(9) 0.0029(8) -0.0007(9)
B2 0.0155(12) 0.0157(12) 0.0227(13) 0.0019(11) -0.0016(10) 0.0016(10)
C33 0.0215(12) 0.0324(14) 0.0273(14) -0.0011(11) -0.0026(10) 0.0032(11)
B9 0.0137(11) 0.0177(13) 0.0156(12) -0.0021(9) 0.0025(10) -0.0001(9)
C11 0.0166(12) 0.068(2) 0.0328(16) -0.0216(15) 0.0079(11) -0.0163(14)
C5 0.0559(18) 0.0237(14) 0.0227(13) 0.0084(11) -0.0029(12) -0.0115(14)
B3 0.0174(12) 0.0175(14) 0.0167(13) 0.0019(9) 0.0003(10) -0.0018(9)
C12 0.0124(11) 0.058(2) 0.0286(14) -0.0131(14) 0.0005(10) 0.0055(12)
C16 0.0203(11) 0.0397(16) 0.0160(11) -0.0006(11) -0.0033(9) -0.0004(11)
[truncated: 217,330 more chars]
